# Supplementary material for: Synthesis and crystal structures of 4,4′-methyl­enebis(2,6-di­ethyl­aniline) and 4,4′-methyl­enebis(3-chloro-2,6-di­ethyl­aniline)
Source: Acta Crystallogr E Crystallogr Commun. 2025 Jan 17;81(Pt 2):148–52. doi: 10.1107/S2056989025000234 (PMC11799795; doi:10.1107/S2056989025000234)
Supplement: Supplementary file 1 [file e-81-00148-sup1.cif]

##############################################################################
#                                                                            #
# This CIF contains the data in a paper accepted for publication in          #
# Acta Crystallographica Section E. It conforms to the requirements of       #
# Notes for Authors for Acta Crystallographica Section E, and has been       #
# peer reviewed under the auspices of the IUCr Commission on Journals.       #
#                                                                            #
# Full details of the Crystallographic Information File format               #
# are given in the paper "The Crystallographic Information File (CIF):       #
# a New Standard Archive File for Crystallography" by S. R. Hall, F. H.      #
# Allen and I. D. Brown [Acta Cryst. (1991), A47, 655-685].                  #
#                                                                            #
# The current version of the core CIF dictionary is obtainable from          #
# ftp://ftp.iucr.org/pub/cif_core.dic.                                       #
#                                                                            #
# Software is freely available for graphical display of the structure(s)     #
# in this CIF. For information consult the CIF software page                 #
# http://www.iucr.org/resources/cif/software.                                #
#                                                                            #
# This file may be used for bona fide research purposes within the           #
# scientific community so long as proper attribution is given to the journal # 
# article from which it was obtained.                                        #
#                                                                            #
##############################################################################
data_1
_audit_creation_method     'SHELXL-2019/3'
_journal_date_recd_electronic     2024-10-26
_journal_date_accepted     2025-01-10
_journal_name_full     'Acta Crystallographica, Section E'
_journal_year     2025
_journal_volume     81
_journal_issue      1
_journal_page_first     0
_journal_page_last     0
_journal_paper_category     GO
_journal_paper_doi     10.1107/S2056989025000234
_journal_coeditor_code     NY2009
_publ_contact_author_name     'Daniil E. Smirnov'
_publ_contact_author_address
;
Department of Chemical Technology and New Materials, Faculty of Chemistry,
Lomonosov Moscow State University, GSP-1, 1-3, Leninskiye Gory, Moscow,
119991,
Russian Federation
;
_publ_contact_author_email     'daniil.smirnov@chemistry.msu.ru'
_publ_contact_author_fax     ?
_publ_contact_author_phone     ?
_publ_section_title
;
Synthesis and crystal structures of 4,4'-methylenebis(2,6-diethylaniline) and
4,4'-methylenebis(3-chloro-2,6-diethylaniline)
;
loop_
    _publ_author_name
    _publ_author_footnote
    _publ_author_address
    'Smirnov, Daniil E.' .
;
Department of Chemical Technology and New Materials, Faculty of Chemistry,
Lomonosov Moscow State University, GSP-1, 1-3, Leninskiye Gory, Moscow,
119991,
Russian Federation
;
    'Morozov, Oleg S.' .
;
Department of Chemical Technology and New Materials, Faculty of Chemistry,
Lomonosov Moscow State University, GSP-1, 1-3, Leninskiye Gory, Moscow,
119991,
Russian Federation
;
    'Afanasyeva, Ekaterina S.' .
;
Department of Chemical Technology and New Materials, Faculty of Chemistry,
Lomonosov Moscow State University, GSP-1, 1-3, Leninskiye Gory, Moscow,
119991,
Russian Federation
;
    'Avdeev, Viktor V.' .
;
Department of Chemical Technology and New Materials, Faculty of Chemistry,
Lomonosov Moscow State University, GSP-1, 1-3, Leninskiye Gory, Moscow,
119991,
Russian Federation
;
_publ_section_synopsis
;
Epoxy curers 4,4'-methylenebis(2,6-diethylaniline) and
4,4'-methylenebis(3-chloro-2,6-diethylaniline) were prepared and studied by
^1^H NMR and single-crystal X-ray analysis.
;
_chemical_name_systematic
;
4,4'-(Methanediyl)bis(2,6-diethylaniline)
;
_chemical_name_common
;
4,4'-Methylenebis(2,6-diethylaniline)
;
_chemical_formula_moiety     'C21 H30 N2'
_chemical_formula_sum     'C21 H30 N2'
_chemical_formula_iupac     'C21 H30 N2'
_chemical_formula_weight     310.47
_chemical_melting_point     ?
_space_group_crystal_system     monoclinic
_space_group_name_H-M_alt     'P 21/n'
_space_group_name_Hall     '-P 2yn'
loop_
    _space_group_symop_operation_xyz
    'x, y, z'
    '-x+1/2, y+1/2, -z+1/2'
    '-x, -y, -z'
    'x-1/2, -y-1/2, z-1/2'
_cell_length_a     8.9895(3)
_cell_length_b     11.8589(3)
_cell_length_c     17.6765(5)
_cell_angle_alpha     90
_cell_angle_beta     102.4188(11)
_cell_angle_gamma     90
_cell_volume     1840.32(9)
_cell_formula_units_Z     4
_cell_measurement_reflns_used     9874
_cell_measurement_theta_min     4.52
_cell_measurement_theta_max     69.56
_cell_measurement_temperature     150(2)
_exptl_crystal_description     prism
_exptl_crystal_colour     colourless
_exptl_crystal_size_max     0.320
_exptl_crystal_size_mid     0.210
_exptl_crystal_size_min     0.130
_exptl_crystal_density_diffrn     1.121
_exptl_crystal_density_meas     ?
_exptl_crystal_density_method     ?
_exptl_crystal_F_000     680
_exptl_absorpt_coefficient_mu     0.490
_exptl_absorpt_correction_type     multi-scan
_exptl_absorpt_process_details
;
(SADABS; Krause <i>et al.</i>,  2015)
;
_exptl_absorpt_correction_T_min     0.6389
_exptl_absorpt_correction_T_max     0.7532
_diffrn_ambient_temperature     150(2)
_diffrn_source     'microfocus sealed X-ray tube'
_diffrn_radiation_type     CuK\a
_diffrn_radiation_wavelength     1.54178
_diffrn_measurement_device_type     'Bruker D8 Venture'
_diffrn_measurement_method     '\f and \w scans'
_diffrn_detector_area_resol_mean     ?
_diffrn_reflns_number     22931
_diffrn_reflns_av_R_equivalents     0.0353
_diffrn_reflns_av_unetI/netI     0.0208
_diffrn_reflns_theta_min     4.523
_diffrn_reflns_theta_max     69.564
_diffrn_reflns_theta_full     67.679
_diffrn_measured_fraction_theta_max     0.998
_diffrn_measured_fraction_theta_full     0.999
_diffrn_reflns_limit_h_min     -10
_diffrn_reflns_limit_h_max     10
_diffrn_reflns_limit_k_min     -14
_diffrn_reflns_limit_k_max     14
_diffrn_reflns_limit_l_min     -21
_diffrn_reflns_limit_l_max     21
_refine_special_details     ?
_reflns_number_total     3455
_reflns_number_gt     3212
_reflns_threshold_expression     'I > 2\s(I)'
_refine_ls_structure_factor_coef     Fsqd
_refine_ls_matrix_type     full
_refine_ls_R_factor_all     0.0525
_refine_ls_R_factor_gt     0.0495
_refine_ls_wR_factor_gt     0.1320
_refine_ls_wR_factor_ref     0.1345
_refine_ls_goodness_of_fit_ref     1.026
_refine_ls_restrained_S_all     1.035
_refine_ls_number_reflns     3455
_refine_ls_number_parameters     236
_refine_ls_number_restraints     1
_refine_ls_hydrogen_treatment     constr
_refine_ls_weighting_scheme     calc
_refine_ls_weighting_details
              'w=1/[\s^2^(Fo^2^)+(0.0668P)^2^+0.8039P] where P=(Fo^2^+2Fc^2^)/3'
_atom_sites_solution_hydrogens     ?
_atom_sites_solution_primary     direct
_atom_sites_solution_secondary     difmap
_refine_ls_shift/su_max     0.000
_refine_ls_shift/su_mean     0.000
_refine_diff_density_max     0.507
_refine_diff_density_min     -0.327
_refine_ls_extinction_method     none
_refine_ls_extinction_coef     .
loop_
    _atom_type_symbol
    _atom_type_description
    _atom_type_scat_dispersion_real
    _atom_type_scat_dispersion_imag
    _atom_type_scat_source
    'C' 'C' 0.0181 0.0091
                         'International Tables Vol C Tables 4.2.6.8 and 6.1.1.4'
    'H' 'H' 0.0000 0.0000
                         'International Tables Vol C Tables 4.2.6.8 and 6.1.1.4'
    'N' 'N' 0.0311 0.0180
                         'International Tables Vol C Tables 4.2.6.8 and 6.1.1.4'
_computing_data_collection
;
APEX3 v.2017.3_0 (Bruker, 2016)
;
_computing_cell_refinement
;
APEX3 v.2017.3_0 (Bruker, 2016)
;
_computing_data_reduction
;
SAINT v.8.38A (Bruker, 2016)
;
_computing_structure_solution
;
<i>SHELXT2014/5</i> (Sheldrick, 2015a)
;
_computing_structure_refinement
;
<i>SHELXL2019/3</i> (Sheldrick, 2015b)
;
_computing_molecular_graphics
;
Olex2 1.3 (Dolomanov <i>et al.</i>,  2009)
;
_computing_publication_material
;
Olex2 1.3 (Dolomanov <i>et al.</i>,  2009)
;
loop_
    _atom_site_type_symbol
    _atom_site_label
    _atom_site_fract_x
    _atom_site_fract_y
    _atom_site_fract_z
    _atom_site_U_iso_or_equiv
    _atom_site_adp_type
    _atom_site_calc_flag
    _atom_site_occupancy
    _atom_site_disorder_assembly
    _atom_site_disorder_group
    N N1 0.50801(18) 0.22887(12) 0.44320(9) 0.0495(4) Uani d 1 . .
    H H1A 0.444518 0.203843 0.401577 0.073(7) Uiso d 1 . .
    H H1B 0.454778 0.243338 0.478419 0.042(5) Uiso d 1 . .
    N N2 0.76330(16) 1.02220(12) 0.52830(8) 0.0434(3) Uani d 1 . .
    H H2A 0.702084 1.069094 0.497865 0.052 Uiso d 1 . .
    H H2B 0.841893 1.056893 0.557216 0.052 Uiso d 1 . .
    C C1 0.59366(18) 0.32315(12) 0.42982(9) 0.0371(3) Uani d 1 . .
    C C2 0.6281(2) 0.34245(13) 0.35674(9) 0.0450(4) Uani d 1 . .
    C C3 0.7176(2) 0.43384(13) 0.34743(8) 0.0422(4) Uani d 1 . .
    H H3 0.738899 0.447362 0.297852 0.051 Uiso calc 1 . .
    C C4 0.77715(16) 0.50617(12) 0.40722(8) 0.0322(3) Uani d 1 . .
    C C5 0.74348(15) 0.48530(12) 0.47942(8) 0.0288(3) Uani d 1 . .
    H H5 0.782842 0.534865 0.521151 0.035 Uiso calc 1 . .
    C C6 0.65472(15) 0.39491(11) 0.49237(8) 0.0293(3) Uani d 1 . .
    C C7 0.5780(5) 0.2673(2) 0.28671(14) 0.0371(8) Uani d 0.736(11) A 1
    H H7A 0.572874 0.188130 0.303718 0.045 Uiso calc 0.736(11) A 1
    H H7B 0.653349 0.271536 0.253388 0.045 Uiso calc 0.736(11) A 1
    C C7' 0.493(2) 0.2769(8) 0.2921(5) 0.056(4) Uani d 0.264(11) A 2
    H H7'A 0.522766 0.196888 0.288739 0.068 Uiso calc 0.264(11) A 2
    H H7'B 0.396857 0.278633 0.310534 0.068 Uiso calc 0.264(11) A 2
    C C8 0.4216(5) 0.3041(3) 0.2405(3) 0.0527(11) Uani d 0.736(11) A 1
    H H8A 0.391557 0.255842 0.194700 0.079 Uiso calc 0.736(11) A 1
    H H8B 0.426673 0.382675 0.224074 0.079 Uiso calc 0.736(11) A 1
    H H8C 0.346445 0.297264 0.272966 0.079 Uiso calc 0.736(11) A 1
    C C8' 0.4671(12) 0.3274(9) 0.2140(6) 0.047(2) Uani d 0.264(11) A 2
    H H8'A 0.403094 0.276881 0.176766 0.070 Uiso calc 0.264(11) A 2
    H H8'B 0.564933 0.338586 0.199170 0.070 Uiso calc 0.264(11) A 2
    H H8'C 0.415683 0.400219 0.214345 0.070 Uiso calc 0.264(11) A 2
    C C9 0.62289(17) 0.36943(13) 0.57138(8) 0.0355(3) Uani d 1 . .
    H H9A 0.659524 0.292198 0.586402 0.043 Uiso calc 1 . .
    H H9B 0.511194 0.369814 0.566853 0.043 Uiso calc 1 . .
    C C10 0.6940(2) 0.44930(16) 0.63601(9) 0.0455(4) Uani d 1 . .
    H H10A 0.659453 0.526391 0.622011 0.068 Uiso calc 1 . .
    H H10B 0.805186 0.445821 0.643944 0.068 Uiso calc 1 . .
    H H10C 0.663280 0.427331 0.683880 0.068 Uiso calc 1 . .
    C C11 0.88289(18) 0.60062(13) 0.39550(9) 0.0391(4) Uani d 1 . .
    H H11A 0.988886 0.577452 0.418229 0.047 Uiso calc 1 . .
    H H11B 0.874584 0.611130 0.339183 0.047 Uiso calc 1 . .
    C C12 0.85318(16) 0.71251(12) 0.43033(8) 0.0339(3) Uani d 1 . .
    C C13 0.73112(15) 0.78002(12) 0.39480(8) 0.0314(3) Uani d 1 . .
    H H13 0.666330 0.754365 0.348255 0.038 Uiso calc 1 . .
    C C14 0.70101(16) 0.88340(12) 0.42509(8) 0.0317(3) Uani d 1 . .
    C C15 0.79580(17) 0.92047(13) 0.49506(8) 0.0342(3) Uani d 1 . .
    C C16 0.91879(17) 0.85307(14) 0.53197(8) 0.0373(3) Uani d 1 . .
    C C17 0.94554(16) 0.75095(14) 0.49856(9) 0.0374(3) Uani d 1 . .
    H H17 1.029684 0.706187 0.523247 0.045 Uiso calc 1 . .
    C C18 0.57200(17) 0.95838(13) 0.38505(9) 0.0385(3) Uani d 1 . .
    H H18A 0.615497 1.031988 0.374583 0.046 Uiso calc 1 . .
    H H18B 0.504104 0.972245 0.421362 0.046 Uiso calc 1 . .
    C C19 0.47564(19) 0.91440(15) 0.30954(10) 0.0464(4) Uani d 1 . .
    H H19A 0.539667 0.904872 0.271582 0.070 Uiso calc 1 . .
    H H19B 0.394034 0.968336 0.289597 0.070 Uiso calc 1 . .
    H H19C 0.431041 0.841598 0.318726 0.070 Uiso calc 1 . .
    C C20 1.0202(2) 0.88664(17) 0.60861(9) 0.0477(4) Uani d 1 . .
    H H20A 1.119249 0.847402 0.614784 0.057 Uiso calc 1 . .
    H H20B 1.039622 0.968796 0.608464 0.057 Uiso calc 1 . .
    C C21 0.9492(3) 0.8578(2) 0.67641(11) 0.0614(5) Uani d 1 . .
    H H21A 0.852117 0.897807 0.671087 0.092 Uiso calc 1 . .
    H H21B 1.018192 0.880692 0.724765 0.092 Uiso calc 1 . .
    H H21C 0.931458 0.776368 0.677302 0.092 Uiso calc 1 . .
loop_
    _atom_site_aniso_label
    _atom_site_aniso_U_11
    _atom_site_aniso_U_22
    _atom_site_aniso_U_33
    _atom_site_aniso_U_12
    _atom_site_aniso_U_13
    _atom_site_aniso_U_23
    N1 0.0589(9) 0.0356(7) 0.0489(8) -0.0072(6) 0.0002(7) 0.0029(6)
    N2 0.0480(8) 0.0408(7) 0.0411(7) -0.0051(6) 0.0087(6) -0.0037(6)
    C1 0.0444(8) 0.0276(7) 0.0353(8) 0.0053(6) 0.0000(6) 0.0041(6)
    C2 0.0686(11) 0.0323(8) 0.0296(8) 0.0050(7) 0.0005(7) -0.0005(6)
    C3 0.0659(10) 0.0359(8) 0.0257(7) 0.0120(7) 0.0121(7) 0.0035(6)
    C4 0.0348(7) 0.0317(7) 0.0309(7) 0.0117(6) 0.0088(6) 0.0056(5)
    C5 0.0284(6) 0.0307(7) 0.0264(6) 0.0086(5) 0.0037(5) 0.0006(5)
    C6 0.0293(7) 0.0300(7) 0.0277(7) 0.0101(5) 0.0044(5) 0.0036(5)
    C7 0.0406(18) 0.0373(12) 0.0329(12) 0.0057(11) 0.0069(10) -0.0055(8)
    C7' 0.089(10) 0.039(4) 0.037(4) -0.018(5) 0.003(5) -0.003(3)
    C8 0.056(2) 0.0475(17) 0.045(2) 0.0010(14) -0.0112(16) -0.0127(15)
    C8' 0.050(5) 0.049(4) 0.041(5) -0.003(4) 0.007(3) -0.007(4)
    C9 0.0344(7) 0.0403(8) 0.0328(7) 0.0075(6) 0.0099(6) 0.0074(6)
    C10 0.0533(9) 0.0575(10) 0.0291(7) 0.0086(8) 0.0163(7) -0.0005(7)
    C11 0.0380(8) 0.0419(8) 0.0403(8) 0.0090(6) 0.0151(6) 0.0086(6)
    C12 0.0308(7) 0.0361(8) 0.0367(7) 0.0000(6) 0.0114(6) 0.0091(6)
    C13 0.0295(7) 0.0355(7) 0.0292(7) -0.0026(5) 0.0065(5) 0.0048(5)
    C14 0.0302(7) 0.0339(7) 0.0316(7) -0.0024(6) 0.0081(5) 0.0067(6)
    C15 0.0368(7) 0.0351(7) 0.0325(7) -0.0064(6) 0.0112(6) 0.0036(6)
    C16 0.0334(7) 0.0455(9) 0.0322(7) -0.0071(6) 0.0053(6) 0.0088(6)
    C17 0.0304(7) 0.0434(8) 0.0373(8) 0.0004(6) 0.0050(6) 0.0128(6)
    C18 0.0373(8) 0.0365(8) 0.0411(8) 0.0042(6) 0.0073(6) 0.0052(6)
    C19 0.0415(8) 0.0498(9) 0.0434(9) 0.0082(7) -0.0010(7) 0.0077(7)
    C20 0.0445(9) 0.0587(10) 0.0363(8) -0.0091(8) 0.0009(7) 0.0062(7)
    C21 0.0733(13) 0.0726(13) 0.0371(9) -0.0096(11) 0.0091(9) 0.0061(9)
_geom_special_details
;
 All esds (except the esd in the dihedral angle between two l.s. planes)
 are estimated using the full covariance matrix.  The cell esds are taken
 into account individually in the estimation of esds in distances, angles
 and torsion angles; correlations between esds in cell parameters are only
 used when they are defined by crystal symmetry.  An approximate (isotropic)
 treatment of cell esds is used for estimating esds involving l.s. planes.
;
loop_
    _geom_bond_atom_site_label_1
    _geom_bond_atom_site_label_2
    _geom_bond_site_symmetry_2
    _geom_bond_distance
    _geom_bond_publ_flag
    N1 C1 . 1.406(2) ?
    N1 H1A . 0.8801 ?
    N1 H1B . 0.8799 ?
    N2 C15 . 1.400(2) ?
    N2 H2A . 0.8799 ?
    N2 H2B . 0.8799 ?
    C1 C6 . 1.410(2) ?
    C1 C2 . 1.410(2) ?
    C2 C3 . 1.380(2) ?
    C2 C7 . 1.513(3) ?
    C2 C7' . 1.668(9) ?
    C3 C4 . 1.377(2) ?
    C3 H3 . 0.9500 ?
    C4 C5 . 1.3957(19) ?
    C4 C11 . 1.512(2) ?
    C5 C6 . 1.384(2) ?
    C5 H5 . 0.9500 ?
    C6 C9 . 1.5151(19) ?
    C7 C8 . 1.530(5) ?
    C7 H7A . 0.9900 ?
    C7 H7B . 0.9900 ?
    C7' C8' . 1.476(15) ?
    C7' H7'A . 0.9900 ?
    C7' H7'B . 0.9900 ?
    C8 H8A . 0.9800 ?
    C8 H8B . 0.9800 ?
    C8 H8C . 0.9800 ?
    C8' H8'A . 0.9800 ?
    C8' H8'B . 0.9800 ?
    C8' H8'C . 0.9800 ?
    C9 C10 . 1.516(2) ?
    C9 H9A . 0.9900 ?
    C9 H9B . 0.9900 ?
    C10 H10A . 0.9800 ?
    C10 H10B . 0.9800 ?
    C10 H10C . 0.9800 ?
    C11 C12 . 1.511(2) ?
    C11 H11A . 0.9900 ?
    C11 H11B . 0.9900 ?
    C12 C17 . 1.386(2) ?
    C12 C13 . 1.394(2) ?
    C13 C14 . 1.388(2) ?
    C13 H13 . 0.9500 ?
    C14 C15 . 1.413(2) ?
    C14 C18 . 1.511(2) ?
    C15 C16 . 1.406(2) ?
    C16 C17 . 1.391(2) ?
    C16 C20 . 1.514(2) ?
    C17 H17 . 0.9500 ?
    C18 C19 . 1.519(2) ?
    C18 H18A . 0.9900 ?
    C18 H18B . 0.9900 ?
    C19 H19A . 0.9800 ?
    C19 H19B . 0.9800 ?
    C19 H19C . 0.9800 ?
    C20 C21 . 1.513(2) ?
    C20 H20A . 0.9900 ?
    C20 H20B . 0.9900 ?
    C21 H21A . 0.9800 ?
    C21 H21B . 0.9800 ?
    C21 H21C . 0.9800 ?
loop_
    _geom_angle_atom_site_label_1
    _geom_angle_atom_site_label_2
    _geom_angle_atom_site_label_3
    _geom_angle_site_symmetry_1
    _geom_angle_site_symmetry_3
    _geom_angle
    _geom_angle_publ_flag
    C1 N1 H1A . . 114.1 ?
    C1 N1 H1B . . 111.4 ?
    H1A N1 H1B . . 107.7 ?
    C15 N2 H2A . . 116.6 ?
    C15 N2 H2B . . 115.6 ?
    H2A N2 H2B . . 112.2 ?
    N1 C1 C6 . . 118.89(14) ?
    N1 C1 C2 . . 121.28(14) ?
    C6 C1 C2 . . 119.68(14) ?
    C3 C2 C1 . . 119.02(14) ?
    C3 C2 C7 . . 116.33(19) ?
    C1 C2 C7 . . 124.6(2) ?
    C3 C2 C7' . . 129.8(3) ?
    C1 C2 C7' . . 106.3(5) ?
    C4 C3 C2 . . 122.54(14) ?
    C4 C3 H3 . . 118.7 ?
    C2 C3 H3 . . 118.7 ?
    C3 C4 C5 . . 117.81(14) ?
    C3 C4 C11 . . 120.56(13) ?
    C5 C4 C11 . . 121.54(13) ?
    C6 C5 C4 . . 122.31(13) ?
    C6 C5 H5 . . 118.8 ?
    C4 C5 H5 . . 118.8 ?
    C5 C6 C1 . . 118.61(13) ?
    C5 C6 C9 . . 122.46(13) ?
    C1 C6 C9 . . 118.93(13) ?
    C2 C7 C8 . . 110.3(3) ?
    C2 C7 H7A . . 109.6 ?
    C8 C7 H7A . . 109.6 ?
    C2 C7 H7B . . 109.6 ?
    C8 C7 H7B . . 109.6 ?
    H7A C7 H7B . . 108.1 ?
    C8' C7' C2 . . 113.4(8) ?
    C8' C7' H7'A . . 108.9 ?
    C2 C7' H7'A . . 108.9 ?
    C8' C7' H7'B . . 108.9 ?
    C2 C7' H7'B . . 108.9 ?
    H7'A C7' H7'B . . 107.7 ?
    C7 C8 H8A . . 109.5 ?
    C7 C8 H8B . . 109.5 ?
    H8A C8 H8B . . 109.5 ?
    C7 C8 H8C . . 109.5 ?
    H8A C8 H8C . . 109.5 ?
    H8B C8 H8C . . 109.5 ?
    C7' C8' H8'A . . 109.5 ?
    C7' C8' H8'B . . 109.5 ?
    H8'A C8' H8'B . . 109.5 ?
    C7' C8' H8'C . . 109.5 ?
    H8'A C8' H8'C . . 109.5 ?
    H8'B C8' H8'C . . 109.5 ?
    C6 C9 C10 . . 115.95(13) ?
    C6 C9 H9A . . 108.3 ?
    C10 C9 H9A . . 108.3 ?
    C6 C9 H9B . . 108.3 ?
    C10 C9 H9B . . 108.3 ?
    H9A C9 H9B . . 107.4 ?
    C9 C10 H10A . . 109.5 ?
    C9 C10 H10B . . 109.5 ?
    H10A C10 H10B . . 109.5 ?
    C9 C10 H10C . . 109.5 ?
    H10A C10 H10C . . 109.5 ?
    H10B C10 H10C . . 109.5 ?
    C12 C11 C4 . . 115.05(12) ?
    C12 C11 H11A . . 108.5 ?
    C4 C11 H11A . . 108.5 ?
    C12 C11 H11B . . 108.5 ?
    C4 C11 H11B . . 108.5 ?
    H11A C11 H11B . . 107.5 ?
    C17 C12 C13 . . 117.99(14) ?
    C17 C12 C11 . . 121.21(13) ?
    C13 C12 C11 . . 120.79(13) ?
    C14 C13 C12 . . 122.25(13) ?
    C14 C13 H13 . . 118.9 ?
    C12 C13 H13 . . 118.9 ?
    C13 C14 C15 . . 118.80(13) ?
    C13 C14 C18 . . 122.21(13) ?
    C15 C14 C18 . . 118.99(13) ?
    N2 C15 C16 . . 120.62(14) ?
    N2 C15 C14 . . 119.65(14) ?
    C16 C15 C14 . . 119.70(14) ?
    C17 C16 C15 . . 119.23(14) ?
    C17 C16 C20 . . 118.89(15) ?
    C15 C16 C20 . . 121.84(15) ?
    C12 C17 C16 . . 122.01(14) ?
    C12 C17 H17 . . 119.0 ?
    C16 C17 H17 . . 119.0 ?
    C14 C18 C19 . . 116.41(13) ?
    C14 C18 H18A . . 108.2 ?
    C19 C18 H18A . . 108.2 ?
    C14 C18 H18B . . 108.2 ?
    C19 C18 H18B . . 108.2 ?
    H18A C18 H18B . . 107.3 ?
    C18 C19 H19A . . 109.5 ?
    C18 C19 H19B . . 109.5 ?
    H19A C19 H19B . . 109.5 ?
    C18 C19 H19C . . 109.5 ?
    H19A C19 H19C . . 109.5 ?
    H19B C19 H19C . . 109.5 ?
    C21 C20 C16 . . 111.99(15) ?
    C21 C20 H20A . . 109.2 ?
    C16 C20 H20A . . 109.2 ?
    C21 C20 H20B . . 109.2 ?
    C16 C20 H20B . . 109.2 ?
    H20A C20 H20B . . 107.9 ?
    C20 C21 H21A . . 109.5 ?
    C20 C21 H21B . . 109.5 ?
    H21A C21 H21B . . 109.5 ?
    C20 C21 H21C . . 109.5 ?
    H21A C21 H21C . . 109.5 ?
    H21B C21 H21C . . 109.5 ?
loop_
    _geom_torsion_atom_site_label_1
    _geom_torsion_atom_site_label_2
    _geom_torsion_atom_site_label_3
    _geom_torsion_atom_site_label_4
    _geom_torsion_site_symmetry_1
    _geom_torsion_site_symmetry_2
    _geom_torsion_site_symmetry_3
    _geom_torsion_site_symmetry_4
    _geom_torsion
    _geom_torsion_publ_flag
    N1 C1 C2 C3 . . . . -177.50(15) ?
    C6 C1 C2 C3 . . . . -2.0(2) ?
    N1 C1 C2 C7 . . . . 0.4(3) ?
    C6 C1 C2 C7 . . . . 175.9(2) ?
    N1 C1 C2 C7' . . . . 24.7(6) ?
    C6 C1 C2 C7' . . . . -159.8(6) ?
    C1 C2 C3 C4 . . . . 1.2(3) ?
    C7 C2 C3 C4 . . . . -176.90(19) ?
    C7' C2 C3 C4 . . . . 153.0(9) ?
    C2 C3 C4 C5 . . . . -0.5(2) ?
    C2 C3 C4 C11 . . . . 175.98(15) ?
    C3 C4 C5 C6 . . . . 0.6(2) ?
    C11 C4 C5 C6 . . . . -175.81(12) ?
    C4 C5 C6 C1 . . . . -1.5(2) ?
    C4 C5 C6 C9 . . . . 177.61(12) ?
    N1 C1 C6 C5 . . . . 177.72(13) ?
    C2 C1 C6 C5 . . . . 2.1(2) ?
    N1 C1 C6 C9 . . . . -1.4(2) ?
    C2 C1 C6 C9 . . . . -176.97(13) ?
    C3 C2 C7 C8 . . . . -93.4(5) ?
    C1 C2 C7 C8 . . . . 88.6(4) ?
    C3 C2 C7' C8' . . . . -1.0(18) ?
    C1 C2 C7' C8' . . . . 153.5(12) ?
    C5 C6 C9 C10 . . . . 0.1(2) ?
    C1 C6 C9 C10 . . . . 179.21(13) ?
    C3 C4 C11 C12 . . . . 137.06(15) ?
    C5 C4 C11 C12 . . . . -46.59(19) ?
    C4 C11 C12 C17 . . . . 103.56(16) ?
    C4 C11 C12 C13 . . . . -76.11(17) ?
    C17 C12 C13 C14 . . . . 0.6(2) ?
    C11 C12 C13 C14 . . . . -179.74(12) ?
    C12 C13 C14 C15 . . . . -1.2(2) ?
    C12 C13 C14 C18 . . . . 177.80(13) ?
    C13 C14 C15 N2 . . . . -177.22(12) ?
    C18 C14 C15 N2 . . . . 3.8(2) ?
    C13 C14 C15 C16 . . . . 0.7(2) ?
    C18 C14 C15 C16 . . . . -178.32(13) ?
    N2 C15 C16 C17 . . . . 178.22(13) ?
    C14 C15 C16 C17 . . . . 0.4(2) ?
    N2 C15 C16 C20 . . . . 0.3(2) ?
    C14 C15 C16 C20 . . . . -177.59(13) ?
    C13 C12 C17 C16 . . . . 0.5(2) ?
    C11 C12 C17 C16 . . . . -179.18(13) ?
    C15 C16 C17 C12 . . . . -1.0(2) ?
    C20 C16 C17 C12 . . . . 177.05(14) ?
    C13 C14 C18 C19 . . . . 0.3(2) ?
    C15 C14 C18 C19 . . . . 179.22(13) ?
    C17 C16 C20 C21 . . . . -97.07(19) ?
    C15 C16 C20 C21 . . . . 80.9(2) ?
loop_
    _geom_hbond_atom_site_label_D
    _geom_hbond_atom_site_label_H
    _geom_hbond_atom_site_label_A
    _geom_hbond_site_symmetry_A
    _geom_hbond_distance_DH
    _geom_hbond_distance_HA
    _geom_hbond_distance_DA
    _geom_hbond_angle_DHA
    _geom_hbond_publ_flag
    N2 H2A N1 1_565 0.88 2.62 3.472(2) 164.5 yes
    C17 H17 Cg1 3_766 0.95 2.92 3.8568(17) 171 yes
_shelx_space_group_comment
;
The symmetry employed for this shelxl refinement is uniquely defined
by the following loop, which should always be used as a source of
symmetry information in preference to the above space-group names.
They are only intended as comments.
;
_shelx_estimated_absorpt_T_min     0.859
_shelx_estimated_absorpt_T_max     0.939
_shelx_hkl_file
;
   1   0   0 0.82937 0.17718   8
   1   0   0 0.19283 0.15757   4
   1   0   0 0.30662 1.24510   1
  -1   0   0 -0.7968 0.75716   1
  -2   0   0 13.1256 2.85434   1
   2   0   0 13.2614 0.98778   8
   2   0   0 19.9608 4.18657   1
  -2   0   0 18.5191 1.00098   4
  -3   0   0 -0.1422 3.31709   1
   3   0   0 0.40483 0.48058   8
  -3   0   0 0.43674 0.34353   4
  -4   0   0 355.919 19.1640   1
   4   0   0 339.941 11.9319   8
  -4   0   0 334.525 11.5117   4
  -5   0   0 -6.3141 8.34713   1
  -5   0   0 0.55835 0.80827   4
   5   0   0 0.30116 0.44570  10
  -6   0   0 193.277 22.5878   1
  -6   0   0 222.353 8.61832   4
   6   0   0 221.414 7.59064  10
   6   0   0 213.023 9.31761   8
   7   0   0 -0.1175 0.44801   2
   7   0   0 -0.5750 0.38392   6
   7   0   0 0.31659 0.39045   5
   7   0   0 -1.7800 2.32885   8
   7   0   0 0.31152 0.34298   7
  -7   0   0 0.06898 1.58244   4
   7   0   0 -0.0796 0.45890  10
   8   0   0 17.8047 1.37358   2
   8   0   0 19.4254 1.29192   5
   8   0   0 20.9276 1.15744   7
   8   0   0 18.3125 1.59863  10
   8   0   0 18.5213 1.32788   6
   9   0   0 0.56930 0.39329   6
   9   0   0 0.18158 0.52827  10
   9   0   0 0.15448 0.44710   2
   9   0   0 0.18552 0.36180   5
   9   0   0 -0.1083 0.27142   7
  10   0   0 4.12656 0.47932   5
  10   0   0 3.62898 0.76119   6
  10   0   0 3.82503 0.52702   2
  10   0   0 4.15099 0.71651  10
   0  -1   0 2.22223 0.89208   1
   0   1   0 -0.6359 0.76990   1
   0   1   0 0.05177 0.12438   8
  -1  -1   0 748.570 23.5237   4
   1  -1   0 734.626 23.6298   8
  -1  -1   0 805.968 26.3450   1
   1  -1   0 785.564 23.5137   4
   1  -1   0 750.054 25.3179   1
   1   1   0 778.912 26.4205   1
  -1   1   0 711.744 25.2679   1
   1   1   0 782.077 23.6806   8
  -2  -1   0 5579.96 186.950   1
  -2   1   0 5808.77 186.305   1
  -2   1   0 6506.43 186.527   1
   2   1   0 6016.17 187.694   1
  -3  -1   0 661.203 21.5073   4
   3  -1   0 661.989 21.6657   8
  -3  -1   0 665.688 27.4484   1
   3   1   0 680.854 22.2332   8
  -3   1   0 712.442 21.4097   4
  -3   1   0 650.969 26.2249   1
  -4  -1   0 228.670 8.09672   4
   4  -1   0 221.717 8.47829   8
  -4  -1   0 229.309 15.8634   1
  -4   1   0 222.587 15.4659   1
   4   1   0 229.637 8.50155   8
  -4   1   0 232.332 8.09957   4
   5  -1   0 11.7002 1.03846  10
  -5  -1   0 8.59381 8.84121   1
  -5  -1   0 14.8319 2.57505   4
   5   1   0 12.4087 1.02761  10
  -5   1   0 15.7247 9.36950   1
   5   1   0 12.8703 1.85407   8
  -5   1   0 10.1858 1.36785   4
  -6  -1   0 101.891 18.6411   1
   6  -1   0 117.372 6.29718   8
  -6  -1   0 112.950 5.51651   4
   6  -1   0 127.347 4.59939  10
   6   1   0 114.108 6.11578   8
  -6   1   0 116.509 5.53888   4
  -6   1   0 173.777 34.8883   1
   6   1   0 121.080 4.55384  10
   7  -1   0 0.83790 0.49633   2
   7  -1   0 0.99869 0.55776  10
   7  -1   0 -0.0516 0.45688   5
   7  -1   0 0.57724 0.39818   7
   7  -1   0 0.57532 0.42863   6
  -7  -1   0 1.52515 1.64631   4
   7  -1   0 -0.4276 2.12031   8
   7   1   0 0.39152 0.39445   5
   7   1   0 0.84237 0.63323   3
   7   1   0 0.62630 0.46964   6
  -7   1   0 0.36465 1.63917   4
   7   1   0 0.40171 1.77270   8
   7   1   0 0.99075 0.60384  10
   7   1   0 0.32023 0.34544   7
   7   1   0 0.45088 0.51232   2
   8  -1   0 16.6648 1.30460   2
   8  -1   0 16.6553 1.03062   7
   8  -1   0 15.9007 1.16516   5
   8  -1   0 14.8744 1.26110   6
   8  -1   0 17.0802 1.53738  10
   8   1   0 15.2014 1.25913   6
   8   1   0 17.2627 1.21249   5
   8   1   0 17.7435 1.53566  10
   8   1   0 19.2603 1.35597   2
   8   1   0 17.6319 1.06741   7
   9  -1   0 0.27527 0.41325   2
   9  -1   0 0.36538 0.52199  10
   9  -1   0 0.13258 0.29842   7
   9  -1   0 0.10600 0.37710   5
   9  -1   0 -0.0199 0.35922   6
   9   1   0 -0.1378 0.45889  10
   9   1   0 -0.2665 0.36179   6
   9   1   0 -0.2229 0.27194   7
   9   1   0 0.12901 0.35196   5
   9   1   0 0.13229 0.39649   2
 -10  -1   0 -0.1541 0.46295   7
  10  -1   0 -0.1591 0.60317  10
  10  -1   0 0.89130 0.34195   6
  10  -1   0 0.47215 0.36152   2
  10  -1   0 0.92781 0.53760   5
 -10   1   0 -0.8467 0.55903   7
  10   1   0 -0.2441 0.71551  10
  10   1   0 0.41506 0.29970   5
  10   1   0 0.77912 0.32819   2
  10   1   0 0.28681 0.30393   6
   0  -2   0 13.1798 2.38292   1
   0  -2   0 13.0607 0.63451   4
   0   2   0 16.1409 0.94122   8
   0   2   0 10.1465 2.46498   1
   1  -2   0 4968.80 151.621   1
  -1  -2   0 4981.33 152.764   1
   1   2   0 4955.80 153.466   1
  -1   2   0 4572.06 151.673   1
  -2  -2   0 6728.03 213.672   1
   2  -2   0 6723.54 211.972   1
  -2   2   0 6979.25 212.559   1
  -3  -2   0 4.83014 0.69516   4
  -3  -2   0 7.93581 4.66732   1
   3  -2   0 7.14668 0.86423   4
   3   2   0 5.23473 0.87265   8
  -3   2   0 12.3288 4.50836   1
  -4  -2   0 764.882 35.2334   1
   4  -2   0 831.637 27.0787   8
  -4  -2   0 841.531 26.5722   4
  -4   2   0 869.199 26.5756   4
   4   2   0 832.001 27.0041   8
  -4   2   0 814.111 33.9482   1
   5  -2   0 7.00536 1.61485   8
   5  -2   0 6.34721 0.81963  10
  -5  -2   0 6.50068 1.23107   4
  -5  -2   0 2.36227 10.1282   1
  -5   2   0 5.72794 1.14124   4
  -5   2   0 3.79114 9.72821   1
   5   2   0 8.26111 0.89398  10
   6  -2   0 16.6635 1.17288   6
  -6  -2   0 17.5324 16.2746   1
   6  -2   0 17.9358 1.33214  10
  -6  -2   0 17.8556 2.26747   4
   6  -2   0 18.0072 2.76102   8
   6   2   0 18.5967 1.37058  10
  -6   2   0 12.2061 19.1295   1
   6   2   0 17.4480 1.21143   5
  -6   2   0 13.6158 1.92998   4
   6   2   0 17.7004 2.67349   8
   6   2   0 17.7077 1.17361   2
   7  -2   0 7.15684 1.06364  10
   7  -2   0 5.34612 0.73084   5
  -7  -2   0 8.04801 2.09294   4
   7  -2   0 5.95389 2.79255   8
   7  -2   0 4.75770 0.79603   2
   7  -2   0 6.56114 0.87935   6
   7   2   0 6.89625 0.95939  10
   7   2   0 5.94343 0.85303   2
  -7   2   0 5.86215 2.05300   4
   7   2   0 5.14398 0.68762   3
   7   2   0 5.23014 0.73386   5
   7   2   0 5.07216 0.78087   6
   7   2   0 4.83515 0.62868   7
   7   2   0 1.61461 2.13530   8
   8  -2   0 8.58256 1.00881   2
   8  -2   0 7.04543 0.90754   6
   8  -2   0 7.91526 0.85527   5
   8  -2   0 7.21582 0.71083   7
   8  -2   0 8.75592 1.21862  10
   8   2   0 6.44422 0.75629   7
   8   2   0 8.56819 1.23078  10
   8   2   0 7.43981 0.88555   5
   8   2   0 6.33296 0.88043   2
   8   2   0 7.35340 0.79436   3
   8   2   0 7.03860 0.89932   6
   9  -2   0 88.9842 3.24683   5
   9  -2   0 87.5887 3.12543   7
   9  -2   0 87.2907 3.45249   2
   9  -2   0 91.0785 3.45809   6
   9   2   0 86.7646 3.20504   7
   9   2   0 85.9504 3.33685   5
   9   2   0 88.9700 3.43847   6
   9   2   0 87.5134 3.48653   2
   9   2   0 91.3850 4.05309  10
  10  -2   0 3.26952 0.51784   2
  10  -2   0 3.64892 0.73798  10
 -10  -2   0 2.91726 0.58084   7
  10  -2   0 3.92430 0.54684   6
  10   2   0 3.52886 0.49675   2
  10   2   0 3.49167 0.50309   6
  10   2   0 2.79198 0.62924  10
  10   2   0 3.32685 0.44094   5
   0  -3   0 0.15175 0.19816   4
   0  -3   0 -3.3317 1.81105   1
   0   3   0 0.17016 0.39640   8
   0   3   0 2.44278 3.92756   1
   1  -3   0 3488.95 115.171   1
  -1  -3   0 3623.96 116.410   1
  -1   3   0 3848.46 115.976   1
  -1   3   0 3553.24 111.348   8
  -2  -3   0 813.802 31.7017   1
   2  -3   0 799.519 25.6466   8
   2  -3   0 812.977 25.2424   4
   2  -3   0 792.037 30.0478   1
  -2  -3   0 794.047 25.2631   4
   2   3   0 827.398 25.7084   8
  -3  -3   0 61.5468 9.01157   1
   3  -3   0 87.3162 3.65680   8
  -3  -3   0 70.7992 3.14304   4
   3  -3   0 70.7242 3.11750   4
   3   3   0 73.7448 3.50481   8
   4  -3   0 637.331 21.1671   8
  -4  -3   0 588.122 30.4919   1
  -4  -3   0 645.252 20.5745   4
   4   3   0 624.448 21.0914   8
  -4   3   0 653.420 29.7051   1
  -4   3   0 631.433 20.5026   4
  -5  -3   0 731.309 24.1432   4
   5  -3   0 745.340 24.9930   8
  -5  -3   0 715.015 37.8777   1
  -5   3   0 773.179 24.2014   4
   5   3   0 713.478 24.8264   8
  -5   3   0 732.177 36.8141   1
   6  -3   0 0.31317 1.79698   8
  -6  -3   0 1.41461 1.27850   4
   6  -3   0 2.74202 0.61910   6
   6  -3   0 2.22704 0.67236   2
  -6  -3   0 -4.8969 15.5033   1
   6  -3   0 1.49286 0.59254  10
   6   3   0 2.52119 0.47954   7
   6   3   0 2.47625 1.75800   8
   6   3   0 1.64533 0.54504   2
   6   3   0 1.97070 0.63184  10
   6   3   0 2.42965 0.58037   5
  -6   3   0 -0.0560 1.35066   4
   6   3   0 1.40137 0.48879   6
   7  -3   0 6.74130 0.93561   2
   7  -3   0 11.1754 3.11292   8
  -7  -3   0 6.33243 2.01458   4
   7  -3   0 5.34792 0.74980   6
   7  -3   0 9.57407 1.04910   5
   7  -3   0 4.75738 0.60725   7
   7  -3   0 5.82515 1.01294  10
   7   3   0 6.36316 0.84011   5
  -7   3   0 6.15120 2.38238   4
   7   3   0 5.94514 2.83327   8
   7   3   0 6.71919 0.84751   6
   7   3   0 7.09634 0.76238   7
   7   3   0 6.49231 0.87122   2
   7   3   0 8.55538 1.13753  10
   7   3   0 6.33998 0.71133   3
   8  -3   0 18.5813 1.29669   2
   8  -3   0 17.1157 1.50551  10
   8  -3   0 17.9465 1.26284   6
   8  -3   0 17.4269 1.05851   7
   8  -3   0 18.7193 1.23003   5
   8   3   0 18.2936 1.11418   7
   8   3   0 19.9724 1.32712   2
   8   3   0 16.2460 1.07483   3
   8   3   0 19.4837 1.29430   6
   8   3   0 18.5889 1.55754  10
   8   3   0 18.4165 1.23537   5
   9  -3   0 8.86256 0.88704   6
  -9  -3   0 8.07874 0.98987   7
   9  -3   0 8.28105 1.10848  10
   9  -3   0 7.20012 0.86076   2
   9  -3   0 8.07349 0.67545   7
   9   3   0 7.61249 0.82752   6
   9   3   0 7.92776 0.88742   2
   9   3   0 8.35053 1.03726  10
   9   3   0 9.33426 0.81418   5
  10  -3   0 44.0437 1.93279   2
  10  -3   0 41.0494 2.06671  10
  10  -3   0 39.9021 1.75879   6
  10   3   0 43.8272 1.76812   6
  10   3   0 36.1524 1.97949  10
  10   3   0 42.9795 1.69015   5
  10   3   0 43.1689 1.79399   2
   0  -4   0 23.4390 1.14417   4
   0  -4   0 23.7382 4.93219   1
   0   4   0 20.5517 1.55836   8
  -1  -4   0 193.282 12.0088   1
  -1  -4   0 194.263 6.44645   4
   1  -4   0 192.571 6.43499   4
   1  -4   0 200.723 11.3748   1
   1   4   0 190.959 7.00156   8
  -1   4   0 189.804 6.89930   8
   2  -4   0 666.638 20.4581   4
  -2  -4   0 616.751 27.7584   1
   2  -4   0 619.568 26.2539   1
  -2  -4   0 668.119 20.5066   4
   2   4   0 644.257 21.0039   8
  -2   4   0 641.764 20.9541   8
   3  -4   0 326.549 22.6723   1
  -3  -4   0 396.700 11.8838   4
   3  -4   0 341.778 12.2799   8
  -3  -4   0 340.109 20.2943   1
   3  -4   0 342.592 11.9853   4
   3   4   0 341.141 12.2657   8
  -4  -4   0 1140.24 37.4397   4
   4  -4   0 1214.18 37.4272   4
  -4  -4   0 1190.58 50.2906   1
   4  -4   0 1153.86 38.1360   8
   4   4   0 1243.49 38.2090   8
  -4   4   0 1151.81 47.3818   1
  -5  -4   0 34.8528 2.56312   4
   5  -4   0 34.8099 3.32013   8
   5  -4   0 34.9710 1.90686  10
  -5  -4   0 23.5052 12.1859   1
  -5   4   0 5.60909 13.3402   1
   5   4   0 36.0770 1.89328  10
   5   4   0 39.9311 3.31702   8
  -6  -4   0 155.855 25.7399   1
   6  -4   0 242.335 7.79579   7
  -6  -4   0 229.819 9.25963   4
   6  -4   0 220.737 7.86445   2
   6  -4   0 230.140 11.9187   8
   6  -4   0 238.184 8.15663  10
   6   4   0 229.940 7.88824   6
   6   4   0 225.864 7.69041   7
  -6   4   0 249.436 9.36808   4
   6   4   0 243.485 7.90891   5
   6   4   0 230.807 7.88682   2
   6   4   0 241.407 10.3833   8
   6   4   0 226.878 8.37302  10
   7  -4   0 89.1642 3.38773   7
   7  -4   0 89.7807 3.69543   2
   7  -4   0 87.7916 7.72300   8
   7  -4   0 93.1489 3.89132  10
  -7  -4   0 84.4117 6.66065   4
   7  -4   0 87.1424 3.54189   5
   7   4   0 89.1896 3.42621   3
   7   4   0 91.5805 3.84910  10
   7   4   0 90.6272 3.62972   5
   7   4   0 104.939 4.53038   6
  -7   4   0 83.0956 6.20043   4
   7   4   0 95.8619 9.43492   8
   8  -4   0 2.05181 0.52495   6
   8  -4   0 1.84430 0.41665   7
  -8  -4   0 2.60223 0.74001   7
   8  -4   0 1.54573 0.65738  10
   8  -4   0 1.18259 0.58521   2
   8   4   0 1.48043 0.50730   5
   8   4   0 1.20364 0.69069  10
   8   4   0 2.12561 0.54363   6
   8   4   0 1.75633 0.56537   2
   8   4   0 1.87749 0.47807   3
   9  -4   0 10.9161 1.07178   2
  -9  -4   0 12.1949 1.07826   7
   9  -4   0 10.3592 0.75381   7
   9  -4   0 11.5571 0.91973   6
   9  -4   0 11.5497 1.29799  10
   9   4   0 12.7849 1.33741  10
   9   4   0 11.9454 0.96174   2
   9   4   0 11.8973 0.93806   6
   9   4   0 10.9504 0.87690   5
  10  -4   0 39.1112 1.72783   6
  10  -4   0 40.9725 2.52697  10
  10   4   0 42.3997 1.71069   2
  10   4   0 41.3412 1.62386   5
   0  -5   0 -0.0876 0.39177   4
   0  -5   0 0.31599 4.34373   1
   0   5   0 0.70654 0.78551   8
  -1  -5   0 21.2711 6.14653   1
  -1  -5   0 17.9767 1.35042   4
   1  -5   0 17.6241 1.27453   4
   1  -5   0 13.9250 4.62524   1
   1   5   0 18.9860 1.74804   8
  -1   5   0 16.9036 1.87149   8
   2  -5   0 110.089 4.25467   4
  -2  -5   0 117.005 4.31918   4
  -2  -5   0 95.2485 11.3736   1
   2  -5   0 93.6478 10.6988   1
   2   5   0 116.680 4.90697   8
  -2   5   0 110.303 4.86597   8
  -3  -5   0 83.0102 3.63400   4
   3  -5   0 84.4643 3.68433   4
   3  -5   0 78.8778 11.4623   1
  -3  -5   0 64.6206 11.3084   1
  -3   5   0 83.0224 4.28192   8
   3   5   0 86.6981 4.26103   8
  -4  -5   0 356.848 25.9425   1
   4  -5   0 366.391 12.9738   4
  -4  -5   0 389.213 13.1191   4
  -4   5   0 394.010 14.0004   8
   4   5   0 389.098 13.8487   8
  -4   5   0 354.082 25.9253   1
   5  -5   0 243.884 10.0028   8
  -5  -5   0 225.650 8.16350   7
   5  -5   0 236.069 8.02426  10
  -5  -5   0 149.839 20.8377   1
  -5  -5   0 234.886 8.99146   4
  -5   5   0 240.469 10.1381   8
   5   5   0 234.095 9.81840   8
   5   5   0 246.439 8.00474  10
  -5   5   0 234.586 8.95919   4
   5   5   0 235.126 7.86201   5
  -5   5   0 252.917 27.1812   1
   5   5   0 226.321 7.72981   7
   6  -5   0 293.581 12.3156   8
  -6  -5   0 291.075 11.0106   4
   6  -5   0 296.615 9.76234  10
   6  -5   0 284.827 9.32263   7
   6  -5   0 278.341 9.41884   6
  -6  -5   0 278.815 9.85455   7
   6  -5   0 255.474 9.43007   2
   6   5   0 281.653 9.49421   2
  -6   5   0 295.841 11.1924   4
   6   5   0 307.915 9.75297  10
   6   5   0 279.358 9.48685   5
   6   5   0 276.538 9.39891   6
   6   5   0 275.291 9.34830   3
  -6   5   0 294.501 12.5292   8
   6   5   0 297.543 12.2083   8
   7  -5   0 39.7738 1.94895   6
  -7  -5   0 38.7723 2.25081   7
  -7  -5   0 42.9811 4.18723   4
   7  -5   0 38.7796 1.74079   7
   7  -5   0 36.6759 2.25528  10
   7  -5   0 39.2502 2.05262   2
  -7   5   0 40.4555 5.88802   8
   7   5   0 37.9622 1.80275   3
   7   5   0 42.0109 5.77147   8
   7   5   0 36.6306 1.96606   2
   7   5   0 40.2900 1.97402   5
   7   5   0 37.6852 2.18911  10
   7   5   0 38.5037 1.91728   6
   8  -5   0 9.38645 1.19429  10
   8  -5   0 8.55531 0.94568   6
   8  -5   0 7.79999 0.70496   7
  -8  -5   0 9.22917 1.07341   7
   8  -5   0 9.59206 1.15387   2
   8   5   0 9.05852 0.93042   6
   8   5   0 8.14831 0.94840   2
   8   5   0 8.35231 1.22176  10
   8   5   0 8.31236 0.77231   3
   9  -5   0 1.32164 0.44780   6
   9  -5   0 1.23249 0.66974   2
   9  -5   0 0.33188 0.77693  10
   9   5   0 0.76641 0.44000   6
   9   5   0 0.01106 0.87773  10
   9   5   0 0.57948 0.31022   5
   9   5   0 0.99581 0.58739   2
  10   5   0 4.01824 0.49401   2
   0  -6   0 328.054 10.7647   4
   0  -6   0 322.435 19.3848   1
   0   6   0 322.942 11.6274   8
   1  -6   0 50.2270 9.34293   1
  -1  -6   0 53.0580 2.47517   4
  -1  -6   0 42.1220 8.85585   1
   1  -6   0 55.3182 2.61883   4
   1   6   0 57.0118 3.27636   8
  -1   6   0 52.7384 3.27407   8
   2  -6   0 99.7443 13.2206   1
  -2  -6   0 95.6604 3.87441   4
  -2  -6   0 73.0864 10.9278   1
  -2   6   0 92.1413 4.60249   8
   2   6   0 91.3260 4.49701   8
   3  -6   0 80.8535 12.9016   1
  -3  -6   0 71.7887 3.80807   4
   3  -6   0 80.4564 3.67891   4
  -3  -6   0 91.6070 14.7813   1
   3   6   0 78.7593 4.45451   8
  -3   6   0 72.4576 4.38279   8
  -4  -6   0 36.5658 12.7769   1
   4  -6   0 35.0562 3.06687   4
  -4  -6   0 35.9346 2.59221   4
  -4   6   0 31.9274 3.78800   8
   4   6   0 35.5451 3.26209   8
  -4   6   0 36.5246 16.4056   1
   5  -6   0 214.601 7.27671   9
   5  -6   0 207.578 7.31589   7
  -5  -6   0 209.961 7.68219   7
  -5  -6   0 212.666 8.58263   4
   5   6   0 220.148 7.29443   3
   5   6   0 214.907 7.33654   5
   5   6   0 213.527 7.31129   2
   5   6   0 239.338 11.5605   8
  -5   6   0 217.062 9.94069   8
  -6  -6   0 360.456 11.9654   7
   6  -6   0 338.150 11.7037  10
   6  -6   0 341.340 11.4265   6
   6  -6   0 343.768 11.3388   7
  -6  -6   0 357.918 13.2293   4
   6   6   0 344.566 11.4036   3
   6   6   0 332.236 14.3062   8
  -6   6   0 380.554 15.3062   8
   6   6   0 344.861 11.4867   2
   6   6   0 359.828 11.5546   5
   6   6   0 362.419 12.0514  10
   7  -6   0 11.6426 1.31650  10
   7  -6   0 10.6732 1.09836   6
  -7  -6   0 9.99795 1.27660   7
   7  -6   0 10.0829 0.85807   7
   7   6   0 10.2855 0.97439   5
   7   6   0 11.3312 1.32483  10
   7   6   0 9.83139 0.86988   3
   7   6   0 8.95449 1.01364   2
   8  -6   0 22.3634 1.95336  10
   8  -6   0 21.5267 1.36494   6
   8  -6   0 21.1785 1.07702   7
  -8  -6   0 21.3888 1.53327   7
   8   6   0 23.0064 1.14551   3
   8   6   0 22.4175 1.34306   2
   8   6   0 20.5325 1.28673   5
  -9  -6   0 6.21606 0.76214   7
   9  -6   0 6.08733 0.78023   6
   9   6   0 5.92074 0.58330   5
   9   6   0 6.48088 0.70162   2
   0  -7   0 -14.876 7.71685   1
   0  -7   0 -0.4885 0.86793   4
   0   7   0 -1.0358 1.30614   8
   1  -7   0 600.098 19.4147   4
  -1  -7   0 578.539 19.3948   4
  -1  -7   0 659.309 33.2456   1
   1   7   0 593.452 20.3575   8
  -1   7   0 606.026 20.5423   8
   2  -7   0 118.309 4.88527   4
   2  -7   0 122.000 16.1535   1
  -2  -7   0 118.028 4.86625   4
  -2  -7   0 154.660 19.7898   1
   2   7   0 112.421 5.73318   8
  -2   7   0 116.273 5.88925   8
   3  -7   0 112.111 18.0794   1
  -3  -7   0 130.144 5.40396   4
  -3  -7   0 139.339 20.5417   1
  -3   7   0 123.913 6.59508   8
   3   7   0 129.650 6.24782   8
   4  -7   0 144.544 5.23087   9
  -4  -7   0 101.759 20.2979   1
  -4  -7   0 141.213 5.52606   7
  -4  -7   0 145.667 6.28149   4
   4  -7   0 142.727 5.20640   7
  -4   7   0 144.839 7.87148   8
   4   7   0 145.069 5.18486   3
   4   7   0 160.358 5.68308   5
   4   7   0 143.505 7.12667   8
   5  -7   0 66.5831 2.76752   7
  -5  -7   0 67.8877 3.20212   7
   5  -7   0 67.0124 2.80623   9
  -5  -7   0 62.0162 4.37633   4
   5   7   0 69.3990 5.57263   8
   5   7   0 65.8963 3.33607   2
  -5   7   0 79.2350 7.24930   8
   5   7   0 66.9349 2.82752   5
   5   7   0 72.5611 2.82322   3
  -6  -7   0 12.8303 1.35606   7
  -6  -7   0 2.83889 2.36838   4
   6  -7   0 10.5128 0.94306   7
   6  -7   0 9.62721 1.12436   9
   6   7   0 10.0200 3.49787   8
   6   7   0 9.74946 0.93370   5
   6   7   0 11.2558 1.18005   2
   6   7   0 11.9013 0.95810   3
   7  -7   0 124.499 4.26641   7
  -7  -7   0 123.912 4.91237   7
   7   7   0 120.739 4.44696   2
   7   7   0 122.661 4.53364   5
  -8  -7   0 30.2888 1.72137   7
   8  -7   0 28.0707 1.27471   7
   8   7   0 29.8764 1.63480   2
   8   7   0 31.0464 1.40437   3
   8   7   0 27.8874 1.44312   5
  -9  -7   0 0.12870 0.37506   7
   9   7   0 0.15074 0.22125   5
   0  -8   0 256.213 25.9389   1
   0  -8   0 260.981 9.30780   4
   0   8   0 257.814 10.4167   8
   1  -8   0 6.20815 1.90687   4
   1  -8   0 1.17212 12.3356   1
  -1  -8   0 4.08419 1.30308   4
  -1  -8   0 0.54792 11.6204   1
  -1   8   0 1.76588 2.17114   8
   1   8   0 7.50837 2.04009   8
  -2  -8   0 19.7229 16.3845   1
   2  -8   0 5.83993 0.72497   9
  -2  -8   0 3.08362 0.71826   7
  -2  -8   0 4.40316 0.63777   3
   2  -8   0 2.14728 15.3862   1
  -2  -8   0 4.45023 1.32122   4
   2   8   0 5.03740 2.08605   8
  -2   8   0 4.33411 2.59275   8
  -3  -8   0 612.889 20.1113   7
   3  -8   0 621.214 19.4880   3
  -3  -8   0 612.158 20.7407   4
   3  -8   0 649.356 48.7660   1
   3  -8   0 622.137 19.7382   9
   3   8   0 643.509 19.7637   5
   3   8   0 625.465 21.7304   8
  -3   8   0 607.186 22.1521   8
   3   8   0 620.690 19.6969   3
   4  -8   0 27.2891 1.60592   7
   4  -8   0 28.7150 1.59985   9
  -4  -8   0 27.2450 1.86567   7
  -4  -8   0 26.5138 3.20422   4
  -4   8   0 25.3929 4.65271   8
   4   8   0 26.2748 1.55118   5
   4   8   0 27.4115 1.55393   3
   4   8   0 27.5087 3.63288   8
  -5  -8   0 2.82884 2.26069   4
   5  -8   0 0.92624 0.48048   9
  -5  -8   0 0.67695 0.56246   7
   5   8   0 8.74567 3.34986   8
   6  -8   0 6.37283 0.72259   9
   6  -8   0 4.81948 0.64407   7
  -6  -8   0 6.39061 1.00324   7
   6   8   0 4.74425 0.68124   5
   6   8   0 5.70485 0.74337   3
  -7  -8   0 4.72001 0.83820   7
   7  -8   0 4.34826 0.51553   7
   7   8   0 4.54571 0.56677   3
   7   8   0 4.05277 0.58237   5
  -8  -8   0 21.4879 1.30087   7
   8   8   0 19.3478 0.96429   3
   8   8   0 18.1555 1.08687   5
   0  -9   0 23.5236 25.8801   1
   0   9   0 8.71729 2.84737   8
   1  -9   0 71.1907 2.97974   9
   1  -9   0 39.4210 24.3819   1
  -1  -9   0 76.1453 3.30395   7
   1  -9   0 68.9382 2.79970   3
  -1  -9   0 71.2384 2.86001   3
  -1  -9   0 80.9092 3.85750   9
   1  -9   0 72.0613 3.19552   7
  -1   9   0 75.6947 6.36049   8
   1   9   0 78.1216 5.44000   8
  -2  -9   0 1.78396 0.62045   9
   2  -9   0 0.77550 0.39500   9
  -2  -9   0 1.67683 0.46732   3
   2  -9   0 0.31123 0.54415   7
  -2  -9   0 -1.1473 1.99172   4
   2  -9   0 0.35788 0.38759   3
  -2  -9   0 0.48618 0.50579   7
  -2   9   0 3.32711 3.99304   8
   2   9   0 0.92998 0.59265   5
   3  -9   0 98.5005 3.86918   9
  -3  -9   0 99.4993 5.69782   4
   3  -9   0 95.5322 3.94359   7
  -3  -9   0 104.555 4.26899   7
   3  -9   0 97.8225 3.61584   3
   3   9   0 103.520 3.80389   5
   3   9   0 108.147 6.70881   8
   3   9   0 97.7270 3.80824   3
   4  -9   0 118.195 4.33745   9
   4  -9   0 116.686 4.32847   7
  -4  -9   0 95.6698 6.58485   4
  -4  -9   0 114.064 4.68359   7
   4   9   0 117.905 4.27042   5
   4   9   0 106.788 7.92276   8
   4   9   0 118.588 4.29152   3
   5  -9   0 44.1812 2.06583   9
   5  -9   0 41.9960 2.01193   7
  -5  -9   0 45.8142 2.45736   7
   5   9   0 43.9784 2.04072   3
   5   9   0 46.1977 2.09958   5
   6  -9   0 1.73789 0.51838   9
   6  -9   0 2.18082 0.48068   7
  -6  -9   0 1.59799 0.55366   7
   6   9   0 2.43587 0.49811   5
   6   9   0 1.79863 0.40681   3
   7  -9   0 27.9386 1.56187   7
  -7  -9   0 28.8019 1.66538   7
   7   9   0 27.8803 1.32033   3
   7   9   0 28.4223 1.42797   5
  -8  -9   0 1.21882 0.41422   7
   8   9   0 1.64867 0.33417   5
   8   9   0 0.97839 0.27145   3
   0 -10   0 7.49788 0.79968   3
   0 -10   0 9.20836 0.99281   9
   0 -10   0 6.21262 1.01658   7
   1 -10   0 2.28980 0.65567   7
  -1 -10   0 2.73358 0.51343   3
  -1 -10   0 2.13702 0.66921   7
   1 -10   0 3.22663 0.59296   9
   1 -10   0 3.10275 0.55346   3
  -1 -10   0 3.83840 0.64047   9
   2 -10   0 107.282 4.18183   9
   2 -10   0 109.877 4.42376   7
  -2 -10   0 113.526 4.56399   7
  -2 -10   0 122.263 5.06640   9
   2  10   0 109.991 4.14013   3
   2  10   0 102.433 4.39113   5
   3 -10   0 6.76580 0.74575   3
  -3 -10   0 9.99064 1.20943   7
   3 -10   0 8.39050 1.02680   7
   3 -10   0 4.78516 0.73907   9
   3  10   0 8.77787 0.96129   3
   3  10   0 7.06703 0.82309   5
  -4 -10   0 4.97586 0.80633   7
   4 -10   0 5.99465 0.75524   9
   4 -10   0 6.66750 0.81049   7
   4  10   0 5.89627 0.74456   5
   4  10   0 6.77887 0.81972   3
  -5 -10   0 6.10945 0.87202   7
   5 -10   0 9.04000 0.81706   7
   5 -10   0 6.70204 0.77589   9
   5  10   0 8.11788 0.80205   3
   5  10   0 7.41362 0.84163   5
  -6 -10   0 20.3160 1.41153   7
   6 -10   0 20.5735 1.05936   7
   6  10   0 20.1454 1.12535   3
   6  10   0 21.1828 1.17016   5
  -7 -10   0 0.99793 0.41036   7
   7  10   0 2.02935 0.33776   3
   7  10   0 2.13808 0.41529   5
   0 -11   0 -0.0079 0.52413   7
   0 -11   0 -0.4077 0.36391   9
   0 -11   0 -0.4230 0.31999   3
   1 -11   0 0.02039 0.37628   9
  -1 -11   0 0.58625 0.34808   3
  -1 -11   0 -0.4052 0.40682   9
   1 -11   0 -0.0829 0.46496   7
   1 -11   0 -0.6548 0.33457   3
  -1 -11   0 -0.4963 0.42148   7
   1  11   0 0.43543 0.42089   3
  -2 -11   0 39.7057 2.18804   7
   2 -11   0 38.3773 2.01664   7
   2 -11   0 36.8145 1.69449   3
  -2 -11   0 34.5777 1.77978   9
   2  11   0 36.0646 1.83983   3
  -3 -11   0 0.43966 0.46381   7
   3 -11   0 -0.2750 0.30069   9
   3 -11   0 0.00826 0.40536   3
   3  11   0 -0.6120 0.46386   5
   3  11   0 0.11973 0.33697   3
   4 -11   0 11.6928 0.92215   9
   4 -11   0 10.7641 0.96085   7
  -4 -11   0 12.2007 1.19094   7
   4  11   0 11.5439 0.93029   5
   4  11   0 12.8237 0.96840   3
   5 -11   0 10.7167 0.81612   7
   5 -11   0 10.1471 0.85608   9
  -5 -11   0 11.0270 1.05204   7
   5  11   0 11.4896 0.84076   3
   6 -11   0 126.529 4.25997   9
  -6 -11   0 129.060 4.65039   7
   6  11   0 129.362 4.32714   3
   6  11   0 123.573 4.27939   5
   0 -12   0 1.51757 0.54146   7
   0 -12   0 0.97982 0.43226   9
   0  12   0 1.68946 0.47790   3
   1 -12   0 64.4207 2.83640   7
  -1 -12   0 61.0434 2.57452   9
   1 -12   0 59.9357 2.61566   9
   1 -12   0 62.6590 2.49958   3
  -1 -12   0 65.5897 2.91130   7
   1  12   0 67.8710 2.64251   3
   2 -12   0 1.50673 0.47044   7
   2 -12   0 -0.2104 0.29554   9
  -2 -12   0 0.67414 0.51421   9
   2 -12   0 0.24137 0.35523   3
  -2 -12   0 0.87614 0.41520   7
   2  12   0 0.26936 0.35289   3
   3 -12   0 6.00478 0.69988   9
  -3 -12   0 4.71813 0.73185   7
   3 -12   0 4.76470 0.64193   7
   3  12   0 5.83958 0.67394   3
  -3  12   0 3.77988 0.96455   3
  -4 -12   0 13.5762 1.10243   7
   4 -12   0 14.6936 0.90841   7
   4 -12   0 14.9177 0.94879   9
   4  12   0 11.6481 1.18666   5
   4  12   0 13.8946 0.90905   3
   5 -12   0 46.2196 1.84476   9
  -5 -12   0 45.0402 2.05780   7
   5  12   0 47.5348 1.84390   3
   0 -13   0 0.20928 0.33476   9
   0 -13   0 -0.1152 0.38601   7
   0  13   0 -0.0941 0.32408   3
   1 -13   0 0.64747 0.31489   9
   1 -13   0 -0.2812 0.37719   7
  -1 -13   0 0.13450 0.37212   7
  -1 -13   0 0.32935 0.37921   9
  -1  13   0 0.81415 0.37555   3
   1  13   0 0.58977 0.32894   3
   2 -13   0 7.15748 0.66927   9
   2 -13   0 8.43951 0.76813   7
  -2 -13   0 8.15967 0.97102   7
  -2  13   0 4.88895 0.63100   3
   2  13   0 9.24428 1.05607   3
  -3 -13   0 19.0919 1.18765   7
   3 -13   0 18.2529 1.01337   7
   3 -13   0 19.4132 1.06275   9
   3  13   0 20.3110 1.02343   3
   4 -13   0 6.68254 0.58501   9
  -4 -13   0 5.75937 0.66694   7
   4  13   0 5.83557 0.53254   3
   0 -14   0 1.27936 0.38561   7
   0 -14   0 1.30935 0.41026   9
   0  14   0 1.29000 0.36507   3
  -1 -14   0 0.93078 0.32428   7
   1 -14   0 -0.2389 0.32496   7
   1 -14   0 0.31320 0.27299   9
   1  14   0 0.11148 0.30266   3
   2 -14   0 31.1580 1.52777   7
   2 -14   0 32.6444 1.35672   9
  10   0  -1 -0.4468 0.27374   5
  10   0  -1 0.45449 0.52800  10
  10   0  -1 0.01381 0.32307   6
   9   0  -1 8.18754 0.92210   2
   9   0  -1 9.89478 1.18167  10
   9   0  -1 8.47244 0.82423   5
   9   0  -1 6.89473 0.71157   7
   9   0  -1 7.47985 0.86306   6
   8   0  -1 -0.6272 0.54014  10
   8   0  -1 -0.6122 0.36081   5
   8   0  -1 0.16946 0.37613   7
   8   0  -1 0.25036 0.44059   2
  -8   0   1 1.74910 2.37545   4
   8   0  -1 -0.1170 3.47032   8
   8   0  -1 -0.2677 0.39628   6
  -7   0   1 267.919 10.6243   4
   7   0  -1 269.863 8.87770   5
   7   0  -1 259.871 9.21696  10
  -7   0   1 254.349 35.0021   1
   7   0  -1 270.311 8.63314   7
   7   0  -1 263.509 8.90074   6
   7   0  -1 267.564 8.97104   2
   7   0  -1 246.945 8.93336   3
   7   0  -1 281.848 11.7684   8
   6   0  -1 -0.3235 1.21651   8
  -6   0   1 0.21327 1.10375   4
   6   0  -1 0.13321 0.52007  10
  -6   0   1 -5.4068 13.9578   1
  -5   0   1 22.4970 1.97683   4
   5   0  -1 22.7740 1.38091  10
  -5   0   1 16.9549 8.55731   1
   5   0  -1 19.9576 2.20552   8
  -4   0   1 2.59837 5.57917   1
  -4   0   1 0.41764 0.47604   4
   4   0  -1 -0.0033 0.58984   8
  -3   0   1 9.55862 4.09436   1
   3   0  -1 12.8230 1.17078   8
  -3   0   1 13.7582 1.09293   4
  -2   0   1 0.37817 1.90880   1
   2   0  -1 0.44058 0.30168   8
   2   0  -1 0.65524 3.55748   1
   2   0  -1 0.24280 0.30040   4
   1   0  -1 575.195 17.7346   8
  -1   0   1 562.725 19.8505   1
   1   0  -1 573.851 19.9793   1
   1   0  -1 572.786 17.7373   4
   0   0   1 0.29853 0.34321   1
   0   0  -1 0.25324 0.11031   8
   0   0   1 0.13890 0.08773   8
  -1   0  -1 2777.11 89.1965   1
   1   0   1 2973.48 89.2073   1
   2   0   1 0.33200 0.33184   8
  -2   0  -1 0.43655 0.29212   4
  -2   0  -1 -1.1413 1.99349   1
   2   0   1 0.53250 2.72448   1
   3   0   1 538.971 17.4008   8
  -3   0  -1 531.070 21.7360   1
  -3   0  -1 506.482 16.7796   4
  -4   0  -1 -2.4990 5.27553   1
   4   0   1 0.22916 0.59162   8
  -4   0  -1 -0.3432 0.56826   4
  -5   0  -1 29.4556 2.16607   4
  -5   0  -1 19.5272 9.48801   1
   5   0   1 25.7217 2.53661   8
   5   0   1 24.6841 1.49434  10
   6   0   1 -0.3768 0.39596   6
   6   0   1 -0.1511 1.39625   8
  -6   0  -1 -0.2208 1.12227   4
  -6   0  -1 -5.2807 16.1117   1
   6   0   1 0.46968 0.49945   2
   6   0   1 -0.5303 0.39711  10
   7   0   1 13.6583 3.28041   8
   7   0   1 10.9038 0.86281   7
   7   0   1 11.1857 1.03058   6
   7   0   1 11.3792 1.02960   5
   7   0   1 13.4801 1.27253  10
   7   0   1 11.6732 1.10219   2
  -7   0  -1 15.8134 2.57857   4
   8   0   1 0.02292 0.54352  10
   8   0   1 0.21595 0.42094   2
   8   0   1 1.64680 0.52371   5
   8   0   1 0.15687 0.31403   7
   8   0   1 0.12289 0.43300   6
   9   0   1 13.2945 0.85417   7
   9   0   1 12.7519 1.06627   2
   9   0   1 11.9044 0.91615   5
   9   0   1 12.1259 0.97873   6
  10   0   1 -0.0552 0.29785   2
  10   0   1 0.41499 0.27089   6
  10   0   1 0.76306 0.38473   5
  10   0   1 0.20064 0.47129  10
 -10   0  -1 -0.5023 0.45928   7
  10  -1  -1 48.5943 1.90147   5
  10  -1  -1 49.6268 2.12098   2
  10  -1  -1 47.2505 2.35201  10
  10   1  -1 47.0875 2.35560  10
  10   1  -1 46.5506 1.91680   5
   9  -1  -1 18.7174 1.18584   5
   9  -1  -1 17.3242 1.22384   6
   9  -1  -1 19.6277 1.28466   2
   9  -1  -1 21.1833 1.60189  10
   9  -1  -1 17.0355 1.01993   7
   9   1  -1 17.8110 1.15702   5
   9   1  -1 17.6644 1.23829   6
   9   1  -1 17.1297 1.00756   7
   9   1  -1 18.2936 1.48284  10
   9   1  -1 16.9034 1.25642   2
   8  -1  -1 31.3085 1.76171   2
   8  -1  -1 30.4269 1.59677   5
   8  -1  -1 27.7965 1.68851   6
   8  -1  -1 28.9907 1.95718  10
   8  -1  -1 29.9409 1.44612   7
   8  -1  -1 27.8946 5.17452   8
  -8  -1   1 24.8478 3.44478   4
   8   1  -1 38.0503 5.86742   8
   8   1  -1 28.3637 1.44580   7
   8   1  -1 31.1083 1.73051   6
   8   1  -1 30.5630 1.50938   3
   8   1  -1 31.6563 1.68817   5
   8   1  -1 30.5421 1.74390   2
  -8   1   1 32.6713 3.84659   4
   8   1  -1 30.9572 2.01079  10
   7  -1  -1 0.17764 0.46430   2
   7  -1  -1 0.97466 0.37964   7
  -7  -1   1 18.4524 27.7902   1
   7  -1  -1 0.63753 0.40637   6
   7  -1  -1 1.14626 2.24570   8
   7  -1  -1 0.61694 0.51878  10
   7  -1  -1 0.52612 0.46540   5
  -7  -1   1 -0.9019 1.61144   4
   7   1  -1 0.04767 1.83645   8
   7   1  -1 0.50349 0.42767   5
  -7   1   1 1.43181 1.66846   4
   7   1  -1 0.16975 0.35789   7
   7   1  -1 -0.3478 0.43626   2
   7   1  -1 0.65288 0.49559   3
   7   1  -1 0.66460 0.40558   6
   7   1  -1 1.86703 0.63229  10
  -6  -1   1 11.7178 1.74043   4
   6  -1  -1 20.8129 2.89742   8
  -6  -1   1 15.6064 14.4940   1
   6  -1  -1 17.6721 1.35835  10
   6   1  -1 18.4354 1.36039  10
  -6   1   1 6.58025 14.5086   1
   6   1  -1 16.2982 2.43585   8
  -6   1   1 18.1049 2.18080   4
   5  -1  -1 636.681 21.1398  10
  -5  -1   1 720.444 22.2671   4
   5  -1  -1 677.991 22.5410   8
  -5  -1   1 649.071 33.6714   1
  -5   1   1 767.959 34.7123   1
  -5   1   1 633.950 21.9300   4
   5   1  -1 645.115 21.1470  10
   4  -1  -1 606.696 20.6295   8
  -4  -1   1 674.795 20.4414   4
  -4  -1   1 540.994 28.0426   1
  -4   1   1 611.663 28.4043   1
   4   1  -1 628.319 20.7070   8
  -4   1   1 669.389 20.4628   4
  -3  -1   1 12.7492 1.04298   4
   3  -1  -1 11.5241 1.15157   8
   3  -1  -1 12.1047 1.10370   4
  -3  -1   1 20.0156 5.15291   1
  -3   1   1 12.1391 4.49842   1
   3   1  -1 13.0190 1.22362   8
   2  -1  -1 63.0385 2.57968   8
   2  -1  -1 64.5590 2.56556   4
  -2  -1   1 69.2473 2.55819   4
  -2  -1   1 60.7833 5.79032   1
   2   1  -1 64.7285 2.67297   8
   2   1  -1 70.2303 7.81423   1
  -2   1   1 58.9469 6.21413   1
  -2   1   1 59.0350 5.46896   1
  -1  -1   1 19.0030 0.86091   4
  -1  -1   1 20.3173 2.90073   1
   1  -1  -1 18.6033 0.86165   8
   1  -1  -1 18.9662 0.89829   4
   1  -1  -1 18.0245 2.52994   1
  -1   1   1 20.1843 2.83598   1
   1   1  -1 18.5541 1.00935   8
   1   1  -1 14.8913 2.68288   1
   0  -1   1 24.8699 0.81853   4
   0  -1  -1 22.9296 0.95294   4
   0  -1   1 30.1680 2.02569   1
   0  -1  -1 26.0420 0.99636   8
   0  -1  -1 22.3526 2.08376   1
   0   1   1 25.4105 2.24517   1
   0   1  -1 26.1226 0.83292   4
   0   1   1 28.2309 0.94575   8
   0   1  -1 25.1475 1.12060   8
   0   1  -1 25.3561 2.11325   1
  -1  -1  -1 1051.75 34.2992   1
   1  -1   1 1151.22 31.8366   4
   1  -1   1 1045.10 32.2604   8
   1  -1   1 1016.49 32.9839   1
  -1   1  -1 958.862 32.9330   1
   1   1   1 983.008 31.9624   8
   1   1   1 1037.14 34.6431   1
  -2  -1  -1 3161.86 99.6384   1
  -2   1  -1 3160.76 98.3989   1
  -2   1  -1 3002.82 98.2489   1
   2   1   1 3137.29 100.302   1
   3  -1   1 240.531 8.35928   8
  -3  -1  -1 242.164 7.97372   4
  -3  -1  -1 229.745 13.2782   1
  -3   1  -1 220.345 12.1626   1
   3   1   1 227.391 8.22727   8
  -3   1  -1 237.695 13.5455   1
  -3   1  -1 227.034 7.87614   4
   4  -1   1 333.076 12.0184   8
  -4  -1  -1 395.905 22.2232   1
  -4  -1  -1 328.217 11.4828   4
  -4   1  -1 325.976 11.4212   4
   4   1   1 333.221 11.9498   8
  -4   1  -1 376.267 18.9348   1
  -5  -1  -1 32.6694 10.3680   1
   5  -1   1 15.6550 1.77164  10
  -5  -1  -1 18.2931 1.88620   4
   5  -1   1 15.9278 2.23946   8
  -5   1  -1 14.9801 1.73523   4
  -5   1  -1 23.8804 9.36152   1
   5   1   1 17.4665 2.22685   8
   6  -1   1 2.31957 0.60919  10
   6  -1   1 2.09329 1.46119   8
  -6  -1  -1 13.7107 15.6511   1
   6  -1   1 2.93404 1.08669   2
  -6  -1  -1 2.53925 1.21220   4
   6  -1   1 1.45268 0.45561   6
   6   1   1 3.09030 1.69266   8
   6   1   1 1.97262 0.49478   6
   6   1   1 1.85340 0.60514  10
  -6   1  -1 4.66681 1.47705   4
  -6   1  -1 21.1605 17.3284   1
   6   1   1 2.53158 0.57586   2
   7  -1   1 18.5469 3.36381   8
   7  -1   1 20.0754 1.37603   2
  -7  -1  -1 22.3553 2.89457   4
   7  -1   1 19.8028 1.54011  10
   7  -1   1 22.3053 1.37257   6
   7  -1   1 19.4076 1.13626   7
   7  -1   1 20.2435 1.31029   5
   7   1   1 21.0230 3.49306   8
   7   1   1 19.4001 1.36925   2
  -7   1  -1 19.0313 2.53977   4
   7   1   1 21.8649 1.38394   6
   7   1   1 19.1038 1.29488   5
   7   1   1 20.5047 1.54295  10
   7   1   1 20.9416 1.15779   7
   8  -1   1 216.975 7.29214   6
   8  -1   1 200.852 7.08538   5
   8  -1   1 205.185 6.96802   7
   8  -1   1 209.326 7.64518  10
   8  -1   1 203.169 7.29591   2
   8   1   1 206.300 7.31033   2
   8   1   1 217.138 7.67402  10
   8   1   1 214.810 7.28594   6
   8   1   1 216.494 7.21263   5
   8   1   1 215.315 7.02604   7
   9  -1   1 22.5552 1.35676   6
   9  -1   1 22.4393 1.14110   7
   9  -1   1 23.5035 1.39890   2
   9  -1   1 25.8643 2.29702  10
   9  -1   1 23.7550 1.27805   5
   9   1   1 22.1126 1.27325   5
   9   1   1 23.9517 1.39126   6
   9   1   1 23.0842 1.41883   2
   9   1   1 22.4069 1.15868   7
   9   1   1 22.0838 1.69007  10
  10  -1   1 6.69952 0.87349  10
 -10  -1  -1 7.13900 0.81424   7
  10  -1   1 6.52107 0.66924   2
  10  -1   1 7.30432 0.68827   6
  10  -1   1 5.65821 0.56224   7
  10   1   1 6.50817 0.62739   6
  10   1   1 5.01854 0.60798   5
  10   1   1 5.37514 0.77403  10
  10   1   1 6.43977 0.67270   2
  10  -2  -1 31.1724 1.52779   2
  10  -2  -1 31.9404 1.52326   6
  10  -2  -1 31.7225 1.38845   5
  10   2  -1 32.6491 1.43509   5
  10   2  -1 31.9911 2.49760  10
  10   2  -1 32.4839 1.53411   6
  10   2  -1 31.5043 1.53488   2
   9  -2  -1 117.135 4.16757   5
   9  -2  -1 120.060 4.39645   2
   9  -2  -1 117.856 4.70070  10
   9  -2  -1 120.034 4.36326   6
   9  -2  -1 113.526 3.96576   7
  -9  -2   1 113.124 4.45843   7
   9   2  -1 116.001 4.24517   5
   9   2  -1 112.286 4.30878   6
   9   2  -1 124.687 5.04497  10
   9   2  -1 115.334 4.36315   2
   8  -2  -1 0.36928 0.46860   5
   8  -2  -1 0.26394 0.57687  10
   8  -2  -1 1.73763 0.42174   7
   8  -2  -1 1.21756 0.51343   6
   8  -2  -1 0.74058 0.53344   2
   8   2  -1 1.48604 0.57298   2
   8   2  -1 1.22892 0.61415  10
   8   2  -1 0.98086 0.48292   6
   8   2  -1 0.39412 0.40188   5
   8   2  -1 1.36373 0.44535   3
   8   2  -1 1.35914 0.41681   7
   7  -2  -1 7.55795 0.83684   5
   7  -2  -1 5.69236 0.83475   2
   7  -2  -1 6.64788 0.76104   7
  -7  -2   1 5.58560 1.80516   4
   7  -2  -1 6.32401 2.84708   8
   7  -2  -1 7.86528 0.95396   6
   7  -2  -1 7.77902 1.14814  10
   7   2  -1 8.54853 1.01130   6
   7   2  -1 7.68898 2.46820   8
   7   2  -1 6.01671 0.72734   3
  -7   2   1 4.14216 1.98431   4
   7   2  -1 7.04077 0.85440   2
   7   2  -1 6.87602 0.75867   7
   7   2  -1 6.43007 0.98199  10
   7   2  -1 6.08110 0.79174   5
  -6  -2   1 273.707 28.2763   1
   6  -2  -1 224.691 8.22224  10
   6  -2  -1 239.684 10.0949   8
  -6  -2   1 251.518 9.41259   4
   6   2  -1 237.377 8.26036  10
   6   2  -1 254.579 10.1821   8
  -6   2   1 230.881 9.30865   4
  -6   2   1 226.346 25.3215   1
   5  -2  -1 415.677 14.5194   8
  -5  -2   1 404.630 26.2640   1
  -5  -2   1 411.377 13.9164   4
   5  -2  -1 386.418 13.0585  10
   5   2  -1 405.342 14.4801   8
  -5   2   1 413.548 26.1154   1
  -5   2   1 409.245 13.9599   4
   5   2  -1 392.352 13.0651  10
   4  -2  -1 60.7057 3.28207   8
  -4  -2   1 49.5146 9.07878   1
  -4  -2   1 62.1992 3.01726   4
   4  -2  -1 61.8870 3.06385   4
  -4   2   1 90.4773 11.7697   1
   4   2  -1 63.3148 3.37855   8
   3  -2  -1 21.6363 1.61971   8
   3  -2  -1 28.8673 1.65483   4
  -3  -2   1 27.2765 1.57317   4
  -3  -2   1 24.4904 5.95276   1
   3   2  -1 28.2227 1.81717   8
  -3   2   1 32.0502 6.56885   1
   2  -2  -1 2185.68 66.5316   4
   2  -2  -1 2259.83 71.1084   1
  -2  -2   1 2200.13 72.4194   1
   2  -2  -1 2034.03 66.5906   8
   2   2  -1 2191.07 66.8316   8
  -2   2   1 2103.70 71.2396   1
   1  -2  -1 79.8502 3.01126   8
  -1  -2   1 95.3351 3.06310   4
   1  -2  -1 86.2850 3.00740   4
  -1  -2   1 85.3010 5.98972   1
   1  -2  -1 79.0117 5.41292   1
  -1   2   1 80.3789 6.37617   1
   1   2  -1 83.4050 3.30116   8
   1   2  -1 80.5139 6.81720   1
   0  -2   1 156.053 7.23314   1
   0  -2   1 158.007 4.82853   4
   0  -2  -1 159.886 7.64383   1
   0   2  -1 145.889 7.76393   1
   0   2  -1 151.012 5.27266   8
   0   2   1 141.283 5.06251   8
   0   2   1 175.048 8.40959   1
   1  -2   1 23.6258 2.69028   1
   1  -2   1 20.9418 0.91831   4
  -1  -2  -1 23.5202 1.05664   4
   1  -2   1 19.6180 1.20686   8
  -1  -2  -1 17.2507 2.94698   1
   1   2   1 25.2081 4.63589   1
  -1   2  -1 22.9263 2.90636   1
   1   2   1 18.8422 1.10968   8
   2  -2   1 3691.55 112.032   1
  -2  -2  -1 3589.63 114.163   1
  -2   2  -1 3369.79 111.965   1
   3  -2   1 1.62048 0.66565   8
  -3  -2  -1 1.38056 4.00180   1
  -3  -2  -1 3.00383 0.60353   4
  -3   2  -1 1.98891 0.53111   4
  -3   2  -1 5.44800 3.65914   1
   4  -2   1 466.615 15.8432   8
  -4  -2  -1 467.966 15.2420   4
  -4  -2  -1 488.740 24.3393   1
   4   2   1 450.741 15.6890   8
  -4   2  -1 431.723 15.0626   4
  -4   2  -1 462.141 22.5480   1
  -5  -2  -1 16.1933 9.91050   1
   5  -2   1 18.9361 2.59477   8
  -5  -2  -1 20.7251 1.94470   4
   5  -2   1 21.5722 1.40915  10
  -5   2  -1 18.5845 10.8834   1
   5   2   1 18.4266 2.35547   8
  -5   2  -1 21.5516 2.01896   4
   6  -2   1 12.8784 1.07338   2
   6  -2   1 11.4692 1.13055   7
   6  -2   1 14.1201 2.62148   8
  -6  -2  -1 5.08125 16.3998   1
   6  -2   1 11.1484 1.10871  10
  -6  -2  -1 13.0002 1.82993   4
   6  -2   1 12.5692 1.00218   6
   6   2   1 10.7851 1.04096   2
   6   2   1 11.2829 0.84617   7
   6   2   1 13.1083 2.51744   8
   6   2   1 11.7282 0.99165   6
   6   2   1 11.3935 1.11469  10
  -6   2  -1 9.02552 1.71785   4
   6   2   1 10.9972 1.00440   5
   7  -2   1 -0.2042 0.51293  10
  -7  -2  -1 -1.8536 1.55513   4
   7  -2   1 3.65389 2.65224   8
   7  -2   1 0.77378 0.43378   6
   7  -2   1 0.15930 0.31595   7
   7  -2   1 0.08844 0.50818   5
   7  -2   1 2.57507 0.62065   2
   7   2   1 0.32575 0.46584   5
  -7   2  -1 0.11143 2.02279   4
   7   2   1 0.44960 2.25553   8
   7   2   1 0.35672 0.60202  10
   7   2   1 -0.0858 0.28426   7
   7   2   1 0.05800 0.41395   2
   7   2   1 0.11663 0.41316   6
   8  -2   1 11.4237 1.09681   2
   8  -2   1 11.7624 1.02508   6
   8  -2   1 10.9530 1.04442   5
   8  -2   1 10.9446 0.80297   7
   8  -2   1 10.9236 1.27474  10
   8   2   1 9.12225 0.80383   7
   8   2   1 8.43172 0.95171   5
   8   2   1 8.53568 1.13853  10
   8   2   1 10.4666 1.01424   6
   8   2   1 9.33423 0.98950   2
   9  -2   1 169.931 5.92720   6
   9  -2   1 167.327 5.61801   7
   9  -2   1 166.962 5.91652   2
   9  -2   1 174.432 6.27384  10
   9   2   1 172.544 6.26657  10
   9   2   1 170.613 5.91825   6
   9   2   1 165.541 5.68194   7
   9   2   1 172.193 5.82521   5
   9   2   1 170.565 5.98168   2
  10  -2   1 29.4270 1.20702   7
  10  -2   1 29.0014 1.72548  10
  10  -2   1 31.5912 1.43943   6
 -10  -2  -1 31.7717 1.58384   7
  10  -2   1 31.2409 1.44247   2
  10   2   1 28.9869 1.68538  10
  10   2   1 31.1525 1.32646   5
  10   2   1 31.8412 1.45853   2
  10   2   1 31.0536 1.42717   6
 -10  -3   1 -0.2770 0.48088   7
  10  -3  -1 1.53358 0.36999   6
  10  -3  -1 1.91904 0.67886  10
  10  -3  -1 1.52014 0.43139   2
  10   3  -1 1.84167 0.64014  10
  10   3  -1 1.30054 0.31976   5
  10   3  -1 0.83836 0.37052   6
  10   3  -1 1.06867 0.34413   2
  -9  -3   1 259.621 8.71453   7
   9  -3  -1 248.600 8.50459   6
   9  -3  -1 253.611 8.88104  10
   9  -3  -1 264.820 8.58096   2
   9  -3  -1 254.670 8.29847   5
   9  -3  -1 243.674 8.15380   7
   9   3  -1 264.135 8.90810  10
   9   3  -1 252.340 8.49397   6
   9   3  -1 260.622 8.48610   5
   9   3  -1 252.803 8.21180   3
   9   3  -1 249.339 8.55521   2
   8  -3  -1 36.4968 2.21995  10
   8  -3  -1 37.3362 1.82363   5
   8  -3  -1 33.8766 1.90429   2
   8  -3  -1 35.2854 1.62511   7
   8  -3  -1 40.8445 1.97224   6
   8   3  -1 35.9192 1.67725   3
   8   3  -1 38.1147 1.96621   2
   8   3  -1 40.0841 1.93129   5
   8   3  -1 37.5421 1.90309   6
   8   3  -1 37.7776 1.73386   7
   8   3  -1 36.4215 2.21121  10
   7  -3  -1 2.09604 0.47928   7
   7  -3  -1 3.27292 2.94760   8
   7  -3  -1 2.03764 0.54694   6
   7  -3  -1 2.24790 0.64554   2
   7  -3  -1 3.41423 0.62520   5
  -7  -3   1 0.08974 1.72986   4
   7  -3  -1 2.28839 0.72858  10
   7   3  -1 2.44620 0.68076  10
  -7   3   1 2.86055 2.17321   4
   7   3  -1 2.99830 0.64883   5
   7   3  -1 3.15107 0.55126   7
   7   3  -1 2.09467 0.57255   2
   7   3  -1 3.39148 0.59147   3
   7   3  -1 4.02163 0.71805   6
   7   3  -1 1.01551 2.10167   8
  -6  -3   1 29.0013 2.72488   4
  -6  -3   1 18.7706 16.9817   1
   6  -3  -1 31.0642 1.63499   6
   6  -3  -1 30.7403 3.62863   8
   6  -3  -1 30.2317 1.78778  10
   6   3  -1 30.4476 3.50773   8
   6   3  -1 30.3232 1.77280  10
  -6   3   1 41.3736 20.4587   1
   6   3  -1 29.8071 1.60876   5
   6   3  -1 29.3204 1.62303   2
   6   3  -1 27.5445 1.64951   6
  -6   3   1 26.4662 2.98449   4
   6   3  -1 28.5400 1.43483   7
  -5  -3   1 8.80386 11.1287   1
   5  -3  -1 5.01670 1.48538   8
   5  -3  -1 7.00952 0.90402  10
  -5  -3   1 5.85856 1.17950   4
  -5   3   1 11.9770 10.5213   1
   5   3  -1 6.74852 0.84847  10
   5   3  -1 10.0479 1.96921   8
  -5   3   1 7.76671 1.40757   4
  -4  -3   1 1063.49 31.8002   4
   4  -3  -1 987.313 32.1730   8
  -4  -3   1 974.235 42.4581   1
   4  -3  -1 1007.58 31.7585   4
   4   3  -1 945.305 32.1536   8
  -4   3   1 1000.10 41.0586   1
  -3  -3   1 758.905 24.2781   4
   3  -3  -1 852.279 26.6761   8
  -3  -3   1 733.203 32.4012   1
   3  -3  -1 734.048 30.5254   1
   3   3  -1 734.089 24.6882   8
   2  -3  -1 196.443 11.5040   1
  -2  -3   1 185.169 12.0336   1
   2  -3  -1 192.455 6.59654   4
   2  -3  -1 183.435 6.72199   8
  -2  -3   1 195.674 6.52287   4
   2   3  -1 200.244 7.00236   8
   1  -3  -1 628.083 19.1094   4
  -1  -3   1 616.195 24.2109   1
  -1  -3   1 635.480 19.0031   4
   1  -3  -1 643.906 23.7846   1
   1   3  -1 563.377 19.5054   8
  -1   3   1 579.591 19.2166   8
   0  -3  -1 11.0974 0.72091   4
   0  -3  -1 13.2782 3.09875   1
   0  -3   1 11.7977 0.60889   4
   0  -3   1 11.7081 2.82708   1
   0   3  -1 11.9555 1.09284   8
   0   3  -1 15.2828 4.55024   1
   0   3   1 10.6472 0.96547   8
  -1  -3  -1 5423.26 181.058   1
   1  -3   1 5779.23 179.762   1
  -1   3  -1 6065.55 180.432   1
   2  -3   1 104.603 3.74436   4
  -2  -3  -1 99.6161 8.73668   1
  -2  -3  -1 100.578 3.86052   4
   2  -3   1 100.103 4.24485   8
   2  -3   1 111.672 7.56601   1
  -2   3  -1 117.191 9.16369   1
   2   3   1 108.008 4.17041   8
   3  -3   1 226.418 8.52856   8
   3  -3   1 235.502 7.91972   4
  -3  -3  -1 228.128 8.03342   4
  -3  -3  -1 232.343 15.2846   1
  -3   3  -1 233.318 7.89635   4
   3   3   1 233.419 8.41354   8
  -3   3  -1 235.399 13.7855   1
  -4  -3  -1 1265.23 50.4619   1
   4  -3   1 1203.89 40.4145   8
  -4  -3  -1 1324.38 39.8428   4
   4   3   1 1267.54 40.3592   8
  -4   3  -1 1192.11 47.2086   1
  -4   3  -1 1301.66 39.6707   4
  -5  -3  -1 -4.4760 10.0989   1
  -5  -3  -1 6.09871 1.20275   4
   5  -3   1 5.86854 0.76536  10
   5  -3   1 10.6370 1.96564   8
  -5   3  -1 7.74612 1.49326   4
   5   3   1 6.37850 0.82282  10
   5   3   1 6.12778 1.57018   8
  -5   3  -1 30.2856 13.2096   1
   6  -3   1 3.67053 0.68714   2
  -6  -3  -1 3.32738 1.34307   4
   6  -3   1 3.72468 0.68061   6
   6  -3   1 4.12924 2.12661   8
  -6  -3  -1 3.30688 17.0624   1
   6  -3   1 2.57522 0.58240   7
  -6   3  -1 4.19005 1.66821   4
   6   3   1 2.24233 0.51633   6
   6   3   1 4.51841 2.06897   8
   7  -3   1 8.69404 0.97043   6
   7  -3   1 10.9058 1.19743  10
   7  -3   1 9.88256 0.83898   7
  -7  -3  -1 5.42364 1.81187   4
   7  -3   1 9.90896 1.10279   2
   7  -3   1 10.6639 1.08064   5
   7  -3   1 6.22546 3.09589   8
   7   3   1 10.8419 0.99168   2
   7   3   1 9.67261 2.96000   8
  -7   3  -1 9.21875 2.72939   4
   7   3   1 9.16903 0.97788   6
   7   3   1 10.9362 1.25469  10
   7   3   1 9.42275 1.00687   3
   7   3   1 9.77251 0.85314   7
   7   3   1 12.1290 1.05650   5
   8  -3   1 7.99800 0.72562   7
   8  -3   1 7.13799 0.90445   2
   8  -3   1 7.28682 0.99695  10
   8  -3   1 7.83392 0.93127   6
   8   3   1 9.04461 1.15231  10
   8   3   1 8.56600 0.93656   2
   8   3   1 11.2661 0.93097   5
   8   3   1 9.22818 0.79957   7
   8   3   1 8.92448 0.93161   6
  -9  -3  -1 72.7372 3.08709   7
   9  -3   1 74.4235 2.90433   2
   9  -3   1 70.9395 2.84814   6
   9  -3   1 67.6061 3.12309  10
   9  -3   1 72.9453 2.59240   7
   9   3   1 71.6668 2.79637   5
   9   3   1 72.4931 3.16912  10
   9   3   1 68.8511 2.81145   6
   9   3   1 73.4537 2.92838   2
  10  -3   1 4.28438 0.75196  10
  10  -3   1 5.56111 0.60631   6
  10  -3   1 4.76175 0.54344   2
 -10  -3  -1 4.26411 0.69130   7
  10   3   1 4.73515 0.77142  10
  10   3   1 5.11362 0.60627   6
  10   3   1 4.06765 0.48370   5
  10   3   1 3.96390 0.51632   2
  10  -4  -1 14.0398 1.80623  10
  10  -4  -1 16.6620 0.94718   6
  10  -4  -1 16.0319 0.99031   2
  10   4  -1 10.6390 1.35504  10
  10   4  -1 16.3404 0.97291   6
  10   4  -1 16.4031 0.86505   5
  10   4  -1 16.8377 0.97468   2
  -9  -4   1 3.00814 0.68383   7
   9  -4  -1 4.04400 0.79996  10
   9  -4  -1 2.38940 0.58547   2
   9  -4  -1 3.53275 0.58075   6
   9   4  -1 4.29305 0.50814   3
   9   4  -1 3.99810 0.60907   6
   9   4  -1 3.21832 0.54987   5
   9   4  -1 3.95019 0.85021  10
   9   4  -1 3.90769 0.60650   2
   8  -4  -1 -0.2377 0.57189  10
   8  -4  -1 0.29253 0.48236   2
   8  -4  -1 0.23530 0.42948   6
  -8  -4   1 0.70285 0.51802   7
   8  -4  -1 0.33426 0.35666   7
   8  -4  -1 0.35438 0.53187   5
   8   4  -1 1.04180 0.48329   6
   8   4  -1 0.20931 0.36190   3
   8   4  -1 0.53357 0.38620   5
   8   4  -1 0.38018 0.44633   2
   8   4  -1 -0.2480 0.64831  10
  -7  -4   1 0.86601 0.61753   7
   7  -4  -1 -0.1934 3.36945   8
   7  -4  -1 0.78404 0.41668   7
   7  -4  -1 0.08162 0.54190   5
  -7  -4   1 -2.4583 1.54925   4
   7  -4  -1 0.32126 0.56624   2
   7  -4  -1 1.09398 0.51667   6
   7  -4  -1 1.87028 0.71656  10
   7   4  -1 1.31395 0.49461   6
   7   4  -1 0.21421 0.60714  10
   7   4  -1 0.70538 0.41337   3
   7   4  -1 0.69281 0.37881   7
   7   4  -1 0.65140 2.66673   8
  -7   4   1 3.13766 2.64231   4
   7   4  -1 0.73799 0.71496   5
   7   4  -1 1.15359 0.57656   2
   6  -4  -1 87.9282 3.53169   6
   6  -4  -1 89.8244 3.56121   2
   6  -4  -1 88.4973 5.89585   8
  -6  -4   1 90.2765 4.85504   4
   6  -4  -1 87.8040 3.36995   7
  -6  -4   1 40.4715 21.9080   1
   6  -4  -1 96.4345 3.94479   5
   6   4  -1 97.8582 3.97560  10
   6   4  -1 88.0291 3.49588   6
   6   4  -1 88.5678 3.52813   5
   6   4  -1 103.967 4.17102   7
  -6   4   1 91.6101 5.12284   4
  -6   4   1 111.920 27.2335   1
   6   4  -1 86.4911 5.71668   8
  -5  -4   1 139.418 5.99025   4
   5  -4  -1 142.368 5.22901  10
   5  -4  -1 152.354 6.82885   8
  -5  -4   1 149.184 19.6399   1
   5   4  -1 138.735 6.64849   8
  -5   4   1 141.644 6.16220   4
  -5   4   1 160.147 19.8545   1
  -4  -4   1 196.987 17.4541   1
   4  -4  -1 196.716 7.41653   4
  -4  -4   1 197.095 7.34667   4
   4  -4  -1 203.947 7.90923   8
   4   4  -1 197.906 7.93173   8
  -4   4   1 186.686 17.9911   1
  -3  -4   1 557.366 28.7620   1
   3  -4  -1 670.150 20.6589   4
  -3  -4   1 644.117 20.5160   4
   3  -4  -1 657.403 28.3263   1
   3  -4  -1 608.028 20.8857   8
   3   4  -1 676.155 21.2245   8
  -2  -4   1 15.5912 5.19586   1
   2  -4  -1 9.38361 4.54201   1
  -2  -4   1 9.05760 0.89187   4
   2  -4  -1 8.29685 1.02301   4
  -2   4   1 10.0144 1.24813   8
   2   4  -1 7.70921 1.19524   8
   1  -4  -1 5.54892 3.07495   1
  -1  -4   1 3.58036 0.51010   4
  -1  -4   1 1.86887 3.51903   1
   1  -4  -1 4.37452 0.58607   4
  -1   4   1 2.69498 0.69678   8
   1   4  -1 3.14778 0.87237   8
   0  -4   1 35.1265 5.33001   1
   0  -4  -1 25.4073 4.87498   1
   0  -4   1 33.9503 1.39263   4
   0  -4  -1 30.7032 1.50946   4
   0   4  -1 33.8896 2.02937   8
   0   4   1 33.4012 1.90079   8
  -1  -4  -1 166.134 5.86473   4
   1  -4   1 176.562 5.71417   4
  -1  -4  -1 172.312 11.2437   1
   1  -4   1 161.374 10.2920   1
  -1   4  -1 170.746 6.39286   8
   1   4   1 178.614 6.26025   8
   2  -4   1 13.1074 4.57340   1
   2  -4   1 20.0984 1.27264   4
  -2  -4  -1 21.1675 1.32998   4
  -2  -4  -1 29.3479 6.45827   1
   2   4   1 18.0448 1.58714   8
  -2   4  -1 17.7483 1.73130   8
  -3  -4  -1 1007.30 31.8795   4
   3  -4   1 967.042 32.4817   8
   3  -4   1 1014.36 31.6676   4
  -3  -4  -1 1022.11 41.6660   1
   3  -4   1 1012.98 38.2838   1
   3   4   1 1037.14 32.3632   8
  -4  -4  -1 79.5828 3.69507   4
  -4  -4  -1 94.2218 14.0904   1
   4  -4   1 79.2683 4.37222   8
  -4   4  -1 91.0357 13.0804   1
   4   4   1 80.4427 4.25225   8
  -4   4  -1 69.6227 3.50987   4
  -5  -4  -1 89.4162 17.2724   1
  -5  -4  -1 90.7537 4.51577   4
   5  -4   1 95.9524 3.73007  10
   5  -4   1 99.8644 5.52369   8
   5   4   1 98.9900 3.71459  10
  -5   4  -1 107.618 18.5175   1
   5   4   1 96.0544 5.33631   8
  -5   4  -1 87.3887 4.46719   4
   6  -4   1 14.9591 1.63019   2
   6  -4   1 15.6618 1.38102  10
   6  -4   1 16.1647 1.09166   7
  -6  -4  -1 14.8233 2.17466   4
   6  -4   1 23.3841 3.57927   8
   6  -4   1 16.1342 1.23757   6
  -6  -4  -1 6.90140 20.6547   1
   6   4   1 16.2396 1.18980   5
   6   4   1 20.0701 1.59726   3
   6   4   1 16.0088 1.22613   2
   6   4   1 24.6297 3.40836   8
   6   4   1 15.1950 1.37050  10
   6   4   1 18.7619 1.27196   6
   6   4   1 16.2939 1.07568   7
  -6   4  -1 12.6271 2.31093   4
   7  -4   1 2.36547 0.47775   7
  -7  -4  -1 3.95495 2.14306   4
   7  -4   1 3.59706 0.64529   6
   7  -4   1 2.13427 0.72323   2
   7  -4   1 5.49074 3.58310   8
   7  -4   1 2.88053 0.82334  10
   7   4   1 3.15728 0.66585   6
   7   4   1 2.41831 0.62870   2
   7   4   1 2.43638 0.78056   3
   7   4   1 1.89392 0.66949  10
   7   4   1 2.67398 0.57180   5
   7   4   1 2.73547 0.51909   7
   7   4   1 2.45093 3.07837   8
   8  -4   1 -0.0479 0.59673  10
   8  -4   1 0.53745 0.40901   6
  -8  -4  -1 0.51313 0.52723   7
   8   4   1 -0.0192 0.40758   5
   8   4   1 0.60815 0.45437   2
   8   4   1 -0.8170 0.42519   3
   8   4   1 -0.0621 0.46928   6
   8   4   1 -0.1029 0.54789  10
   9  -4   1 13.5174 1.05911   2
   9  -4   1 12.6773 1.31192  10
   9  -4   1 14.7756 0.98820   6
   9  -4   1 14.8637 0.80017   7
  -9  -4  -1 14.3666 1.18848   7
   9   4   1 13.6292 0.95951   5
   9   4   1 14.5855 1.02240   2
   9   4   1 17.4129 1.17626   6
   9   4   1 12.3890 1.40971  10
 -10  -4  -1 0.37669 0.35091   7
  10  -4   1 0.46580 0.33320   6
  10   4   1 -0.1708 0.35686   6
  10   4   1 0.10576 0.26980   2
  10  -5  -1 35.2394 1.73304   6
  10   5  -1 27.4774 1.29229   2
  10   5  -1 31.4129 1.29398   5
  -9  -5   1 4.31492 0.81980   7
   9  -5  -1 4.21592 0.56111   6
   9  -5  -1 4.00615 0.66499   2
   9   5  -1 4.21626 0.59243   2
   9   5  -1 2.21010 0.50138   6
   9   5  -1 3.49292 0.43044   3
   9   5  -1 1.86230 0.91512  10
   9   5  -1 3.22882 0.50387   5
   8  -5  -1 2.33466 0.83809  10
   8  -5  -1 4.85005 0.78297   2
   8  -5  -1 2.35443 0.59555   6
   8  -5  -1 4.40916 0.55498   7
   8   5  -1 3.17507 0.53658   3
   8   5  -1 3.19981 0.56598   5
   8   5  -1 3.28479 0.66840   6
   8   5  -1 3.29144 0.83351  10
   7  -5  -1 3.71488 1.60407  10
   7  -5  -1 2.12582 0.65975   2
  -7  -5   1 1.54513 2.06543   4
   7  -5  -1 1.88044 0.49536   7
  -7  -5   1 3.85690 0.85008   7
   7   5  -1 2.05702 0.48980   3
   7   5  -1 1.91949 0.56913   2
  -7   5   1 4.76897 4.83425   8
   7   5  -1 1.90744 3.14619   8
   7   5  -1 2.74443 0.64211   6
   7   5  -1 4.53604 0.73887   5
   6  -5  -1 84.4199 3.46676   2
  -6  -5   1 80.1186 4.71304   4
   6  -5  -1 84.2175 3.57764  10
   6  -5  -1 86.5359 3.20202   7
  -6  -5   1 82.8337 3.65924   7
   6  -5  -1 82.9981 3.33701   6
   6  -5  -1 82.9057 6.29335   8
   6   5  -1 80.4643 3.22395   3
   6   5  -1 88.1722 5.80039   8
   6   5  -1 81.6419 3.32067   5
   6   5  -1 77.2808 3.35112   6
  -6   5   1 89.2055 5.43490   4
   6   5  -1 89.7300 3.41525   2
   6   5  -1 91.7046 3.62808  10
   5  -5  -1 59.2143 4.41911   8
   5  -5  -1 60.6678 2.75237  10
  -5  -5   1 63.9547 3.56694   4
  -5  -5   1 39.6847 15.9715   1
   5   5  -1 59.1064 2.58253   5
  -5   5   1 69.1252 19.3821   1
   5   5  -1 56.9528 4.23209   8
  -5   5   1 55.2370 3.74764   4
   5   5  -1 55.1796 2.64361  10
  -4  -5   1 23.1296 10.4912   1
   4  -5  -1 43.9778 2.89573   4
  -4  -5   1 47.4729 2.73792   4
   4   5  -1 46.0087 3.37460   8
  -4   5   1 53.5337 3.62619   8
  -4   5   1 45.5931 11.9141   1
   3  -5  -1 381.511 12.7918   4
  -3  -5   1 385.981 23.4490   1
  -3  -5   1 379.655 12.6726   4
   3  -5  -1 363.934 21.5098   1
  -3   5   1 381.414 13.2622   8
   3   5  -1 378.074 13.4239   8
   2  -5  -1 127.098 11.8955   1
  -2  -5   1 132.502 4.84201   4
  -2  -5   1 125.646 12.4877   1
   2   5  -1 132.283 5.59269   8
   1  -5  -1 8.54608 4.32709   1
  -1  -5   1 17.0075 5.77360   1
  -1  -5   1 14.9372 1.03742   4
   1  -5  -1 16.7598 1.26109   4
  -1   5   1 12.4813 1.54965   8
   0  -5  -1 61.6289 8.19313   1
   0  -5  -1 70.4348 2.80540   4
   0  -5   1 67.1696 2.60503   4
   0  -5   1 58.0543 7.53329   1
   0   5   1 63.1482 3.19279   8
   0   5  -1 69.8584 3.51612   8
   1  -5   1 35.4871 1.73910   4
   1  -5   1 35.7516 6.32305   1
  -1  -5  -1 32.6498 6.99017   1
  -1  -5  -1 34.7267 1.79920   4
  -1   5  -1 35.8657 2.40438   8
   2  -5   1 73.4578 3.04063   4
  -2  -5  -1 76.8422 3.22287   4
  -2  -5  -1 93.3892 12.0368   1
   2  -5   1 71.8813 9.57474   1
  -2   5  -1 74.5350 3.89373   8
   2   5   1 71.2416 3.56835   8
   3  -5   1 619.730 28.6184   1
  -3  -5  -1 595.545 31.2743   1
  -3  -5  -1 664.651 20.7659   4
   3  -5   1 643.411 20.4009   4
   3   5   1 652.935 21.2724   8
  -3   5  -1 625.259 21.4885   8
  -4  -5  -1 75.2408 3.69590   4
  -4  -5  -1 85.3117 15.3855   1
  -4   5  -1 78.4238 4.68385   8
  -4   5  -1 71.3615 3.64787   4
  -4   5  -1 53.1124 13.4391   1
   4   5   1 70.2773 4.25369   8
  -5  -5  -1 6.46799 13.6867   1
   5  -5   1 6.94044 0.99862  10
  -5  -5  -1 5.35848 1.42563   4
   5  -5   1 7.22170 1.11155   7
   5  -5   1 5.14429 1.81147   8
   5   5   1 5.54942 0.68946   7
   5   5   1 9.51312 0.94242   3
  -5   5  -1 6.08583 2.28931   8
   5   5   1 7.05996 2.03406   8
   5   5   1 4.41960 0.81690  10
   5   5   1 5.98855 0.80916   5
  -6  -5  -1 134.019 6.31703   4
   6  -5   1 126.714 4.62093   7
  -6  -5  -1 126.606 5.13064   7
   6  -5   1 141.801 7.90411   8
   6  -5   1 122.514 4.94855  10
   6  -5   1 131.941 4.71869   6
   6   5   1 126.785 4.62588   3
   6   5   1 133.672 4.81048   5
   6   5   1 149.271 5.05280  10
   6   5   1 117.245 4.64372   6
   6   5   1 133.037 4.67725   7
  -6   5  -1 135.414 8.09188   8
   6   5   1 132.647 4.79456   2
   6   5   1 125.680 7.26859   8
   7  -5   1 0.67706 0.50344   6
   7  -5   1 0.77821 0.35689   7
   7  -5   1 0.22849 0.70526   2
   7  -5   1 0.99775 0.69173  10
  -7  -5  -1 0.39249 0.53656   7
   7   5   1 0.69810 0.71756  10
   7   5   1 0.82335 0.49011   2
   7   5   1 0.91632 0.48296   5
   7   5   1 0.34030 0.52076   6
   7   5   1 0.16391 0.41103   3
  -8  -5  -1 37.2645 2.10789   7
   8  -5   1 39.2427 1.93930   2
   8  -5   1 38.1462 1.61595   7
   8  -5   1 35.8092 2.54695  10
   8  -5   1 39.3116 1.83479   6
   8   5   1 37.1596 1.61441   3
   8   5   1 36.0711 2.16846  10
   8   5   1 38.1864 1.85944   5
   8   5   1 39.1290 1.81288   6
   8   5   1 38.2805 1.88440   2
  -9  -5  -1 12.1178 1.19291   7
   9  -5   1 11.6285 1.43509  10
   9  -5   1 12.5068 0.92199   6
   9  -5   1 11.8315 0.70625   7
   9   5   1 13.1417 0.86941   5
   9   5   1 9.58833 0.92916   6
   9   5   1 12.7280 1.26517   2
  -9  -6   1 3.44365 0.59372   7
   9  -6  -1 3.92704 0.66860   6
   9   6  -1 4.16305 0.79182   5
   9   6  -1 5.24788 0.54671   3
   9   6  -1 3.98754 0.54351   2
   8  -6  -1 23.4877 1.40974   6
   8  -6  -1 21.8533 1.92183  10
  -8  -6   1 21.3836 1.53650   7
   8   6  -1 23.5170 1.36461   2
   8   6  -1 23.8708 1.36667   5
   8   6  -1 22.0039 1.18578   3
   7  -6  -1 1.91770 0.66512   6
   7  -6  -1 2.34128 0.48412   7
   7  -6  -1 1.70911 0.86613  10
  -7  -6   1 1.82430 0.71080   7
   7   6  -1 0.60464 0.42612   5
   7   6  -1 2.23386 0.45553   3
   7   6  -1 1.74939 0.92795  10
   7   6  -1 2.71629 0.59182   2
   6  -6  -1 25.7148 1.71361   6
   6  -6  -1 19.3376 1.80325  10
  -6  -6   1 15.2442 2.44212   4
   6  -6  -1 21.3947 1.28764   7
  -6  -6   1 18.9309 1.59506   7
   6   6  -1 19.8685 1.26233   3
   6   6  -1 20.4260 1.43440   2
   6   6  -1 20.7643 1.36544   5
   6   6  -1 24.5848 3.62830   8
  -6   6   1 18.8572 4.73949   8
  -5  -6   1 109.457 36.1896   1
  -5  -6   1 86.9203 4.71686   4
  -5  -6   1 84.3416 3.61598   7
   5  -6  -1 80.5801 3.21431   7
   5  -6  -1 77.6719 3.24514   9
  -5   6   1 71.9891 25.9936   1
  -5   6   1 82.0837 4.96155   4
   5   6  -1 84.9899 3.23799   3
  -5   6   1 96.8428 6.16009   8
   5   6  -1 81.6035 3.26829   5
  -4  -6   1 10.8974 1.53181   4
  -4  -6   1 5.34756 11.9320   1
   4  -6  -1 6.62911 1.67278   4
  -4   6   1 7.05110 2.10785   8
   4   6  -1 3.91230 1.51898   8
  -3  -6   1 1.64020 0.79404   4
   3  -6  -1 -1.5297 9.71572   1
  -3  -6   1 -0.2353 7.96215   1
   3  -6  -1 0.86428 1.03791   4
   3   6  -1 0.03691 1.21439   8
  -3   6   1 0.68758 1.37524   8
   2  -6  -1 163.251 15.8241   1
   2  -6  -1 168.264 6.25257   4
  -2  -6   1 161.620 6.01016   4
  -2  -6   1 168.666 16.4071   1
   2   6  -1 166.536 6.90369   8
  -2   6   1 168.483 6.74417   8
  -1  -6   1 37.1929 9.19175   1
   1  -6  -1 36.0833 8.05397   1
   1  -6  -1 39.2162 2.21170   4
  -1  -6   1 42.2121 2.03400   4
   1   6  -1 40.1724 2.95414   8
  -1   6   1 40.9437 2.80092   8
   0  -6  -1 552.922 27.9192   1
   0  -6  -1 570.475 18.4626   4
   0  -6   1 550.433 27.0608   1
   0  -6   1 582.111 18.2439   4
   0   6   1 578.211 19.0607   8
   0   6  -1 590.065 19.4942   8
   1  -6   1 1.74644 0.74215   4
  -1  -6  -1 1.80731 0.66253   4
  -1  -6  -1 3.40839 6.64795   1
   1  -6   1 1.16179 5.72589   1
  -1   6  -1 1.42699 1.19268   8
   1   6   1 -0.0001 0.90685   8
  -2  -6  -1 66.2043 11.3407   1
   2  -6   1 60.9159 10.8417   1
   2  -6   1 58.7316 2.75784   4
  -2  -6  -1 57.7676 2.80498   4
  -2   6  -1 55.8930 3.59075   8
   2   6   1 52.0895 3.22564   8
   3  -6   1 12.3330 1.51575   4
  -3  -6  -1 9.81976 1.47651   4
   3  -6   1 14.4004 9.60524   1
  -3  -6  -1 13.9123 9.44005   1
  -3   6  -1 6.54690 1.81645   8
  -4  -6  -1 7.03943 12.0967   1
  -4   6  -1 17.3695 15.9361   1
   5  -6   1 248.089 8.43230   7
   5  -6   1 261.618 8.44771   9
  -5  -6  -1 245.471 8.85578   7
  -5  -6  -1 251.906 9.81689   4
   5   6   1 261.948 10.8412   8
   5   6   1 257.132 8.42639   3
  -5   6  -1 228.958 12.7165   8
   5   6   1 260.724 8.51298   5
   6  -6   1 303.689 10.1919   7
  -6  -6  -1 317.090 12.1301   4
   6  -6   1 304.255 10.4573  10
   6  -6   1 305.382 10.1972   6
   6   6   1 333.075 10.3674   3
   6   6   1 320.767 13.3268   8
  -6   6  -1 304.769 14.1558   8
   6   6   1 311.482 10.3763   2
   6   6   1 301.013 10.4284  10
   7  -6   1 1.66808 0.86531  10
  -7  -6  -1 1.33221 0.61728   7
   7  -6   1 3.35696 0.49828   7
   7  -6   1 2.93901 0.63090   6
   7   6   1 2.05790 0.50272   5
   7   6   1 2.35618 0.46069   3
   7   6   1 2.26567 0.59516   2
   7   6   1 2.12922 0.93983  10
   8  -6   1 69.5361 3.18158  10
   8  -6   1 65.6869 2.41994   7
  -8  -6  -1 62.1403 2.95377   7
   8  -6   1 64.4564 2.59807   6
   8   6   1 67.3181 2.69904   5
   8   6   1 65.5397 2.43911   3
   8   6   1 64.9274 2.66566   2
  -9  -6  -1 2.23639 0.50108   7
   9   6   1 2.52821 0.45718   2
   9   6   1 2.44844 0.41331   5
  -9  -7   1 0.05429 0.38195   7
   9   7  -1 0.42305 0.28508   3
   9   7  -1 0.26181 0.24620   5
  -8  -7   1 15.0027 1.23842   7
   8   7  -1 13.2666 1.38667   2
   8   7  -1 15.3584 1.02176   5
   8   7  -1 15.3461 0.89769   3
  -7  -7   1 20.6070 1.55950   7
   7  -7  -1 19.9436 1.15140   7
   7   7  -1 21.6734 1.32145   5
   7   7  -1 20.7736 1.46800   2
   7   7  -1 22.3897 1.25689   3
   6  -7  -1 8.26665 0.90803   9
   6  -7  -1 8.03222 0.89113   7
  -6  -7   1 7.30965 1.08608   7
  -6  -7   1 3.43825 2.30028   4
   6   7  -1 6.59941 0.90521   2
   6   7  -1 7.79519 3.22519   8
   6   7  -1 7.10662 0.85314   3
   6   7  -1 7.95713 0.89963   5
   5  -7  -1 167.400 5.77517   9
  -5  -7   1 161.428 7.17039   4
   5  -7  -1 158.151 5.69371   7
  -5  -7   1 163.858 6.19122   7
   5   7  -1 165.789 5.76970   3
   5   7  -1 169.693 8.47193   8
  -5   7   1 176.470 9.97706   8
   5   7  -1 159.940 5.78660   5
   4  -7  -1 149.970 5.41224   9
   4  -7  -1 164.721 6.22254   7
  -4  -7   1 147.738 6.44200   4
  -4  -7   1 131.010 21.2524   1
   4  -7  -1 143.685 6.96905   4
   4   7  -1 145.560 5.39197   5
   4   7  -1 153.003 7.43635   8
   4   7  -1 173.024 6.01833   3
  -4   7   1 160.303 8.11670   8
  -3  -7   1 52.0777 13.7722   1
  -3  -7   1 49.5125 2.87129   4
   3  -7  -1 48.3652 3.47279   4
   3  -7  -1 53.0898 14.4827   1
  -3   7   1 47.0918 4.16053   8
   3   7  -1 49.3032 3.80354   8
  -2  -7   1 55.5253 12.9674   1
  -2  -7   1 55.5781 2.90887   4
   2  -7  -1 55.8252 3.24372   4
   2  -7  -1 61.8964 13.8248   1
  -2   7   1 61.4564 4.06616   8
   2   7  -1 57.6449 3.85996   8
  -1  -7   1 621.991 19.7662   4
  -1  -7   1 596.419 32.4482   1
   1  -7  -1 607.972 19.9824   4
   1  -7  -1 616.706 32.3846   1
   1   7  -1 630.373 21.0879   8
  -1   7   1 607.016 20.6793   8
   0  -7   1 72.2428 3.27713   4
   0  -7   1 62.8328 14.1357   1
   0  -7  -1 76.4162 3.50726   4
   0  -7  -1 64.1519 11.9659   1
   0   7   1 75.5010 4.13407   8
   0   7  -1 69.6530 4.34688   8
   1  -7   1 232.992 20.0212   1
  -1  -7  -1 245.394 8.64885   4
   1  -7   1 245.665 8.35883   4
  -1  -7  -1 271.417 21.6037   1
  -1   7  -1 236.347 9.72574   8
   1   7   1 239.559 9.19677   8
  -2  -7  -1 -3.3630 10.6370   1
   2  -7   1 9.20757 11.3819   1
  -2  -7  -1 4.38152 1.13351   4
   2   7   1 3.25619 1.45739   8
  -2   7  -1 2.06971 2.33720   8
  -3  -7  -1 51.2638 3.08454   4
  -3  -7  -1 36.3782 13.2264   1
   3  -7   1 55.2581 15.8319   1
   3   7   1 46.4691 3.69465   8
  -3   7  -1 53.0386 4.45709   8
  -4  -7  -1 73.4751 4.18800   4
  -4  -7  -1 67.6125 3.21994   7
   4   7   1 71.6239 2.89251   5
  -4   7  -1 78.2607 5.84327   8
   4   7   1 71.2203 5.00334   8
   4   7   1 70.2989 2.86953   3
   5  -7   1 19.3841 1.33937   9
  -5  -7  -1 17.1338 2.42989   4
   5  -7   1 18.5786 1.26525   7
  -5  -7  -1 20.2541 1.60455   7
  -5   7  -1 26.0836 4.53831   8
   5   7   1 17.6595 1.25561   5
   5   7   1 16.2028 3.02988   8
   5   7   1 17.7847 1.21177   3
   5   7   1 19.6219 1.36967   2
  -6  -7  -1 59.8866 2.97572   7
   6  -7   1 57.6117 2.45657   7
   6  -7   1 58.3645 2.54776   9
   6   7   1 58.7696 2.48182   3
   6   7   1 59.9370 2.60962   5
   6   7   1 61.9171 2.59344   2
   7  -7   1 52.2517 2.08336   7
   7   7   1 50.0255 2.11708   3
   7   7   1 49.8886 2.22434   2
   8  -7   1 70.8558 2.52531   7
  -8  -7  -1 75.4029 3.09908   7
   8   7   1 69.0278 2.76724   5
   8   7   1 70.6464 2.73627   2
   8   7   1 72.9214 2.57615   3
  -9  -7  -1 15.9798 0.99233   7
   9   7   1 16.1068 0.87247   5
  -8  -8   1 0.51867 0.38451   7
   8   8  -1 0.16954 0.25229   3
  -7  -8   1 22.6256 1.59532   7
   7   8  -1 24.4639 1.27412   3
   7   8  -1 23.4274 1.35681   5
   6  -8  -1 54.3507 2.23872   7
   6  -8  -1 54.6732 2.35472   9
  -6  -8   1 54.1059 2.77991   7
   6   8  -1 53.5548 2.40992   5
   6   8  -1 57.4131 2.37338   3
  -5  -8   1 1.43794 0.63984   7
   5  -8  -1 1.46200 0.53273   9
   5   8  -1 1.59238 0.48454   5
   5   8  -1 -2.6996 4.27714   8
   5   8  -1 2.19122 0.53359   3
   4  -8  -1 40.6622 2.03426   7
   4  -8  -1 41.1853 1.98971   9
  -4  -8   1 37.5345 2.22701   7
   4  -8  -1 39.8541 1.80251   3
  -4  -8   1 38.9806 3.50649   4
   4   8  -1 37.7834 1.91661   3
   4   8  -1 42.8231 1.97412   5
   4   8  -1 36.0573 4.49018   8
   3  -8  -1 13.8470 1.28405   7
   3  -8  -1 19.8179 1.21794   9
   3  -8  -1 15.0004 1.07629   3
  -3  -8   1 16.7484 1.46035   7
  -3  -8   1 18.8404 2.26504   4
   3  -8  -1 26.9648 20.4797   1
   3   8  -1 12.9029 1.20033   5
  -3   8   1 15.9470 3.84034   8
   3   8  -1 20.0574 3.06161   8
   3   8  -1 17.3996 1.19656   3
  -2  -8   1 7.92912 1.57289   4
  -2  -8   1 7.28640 0.74410   3
  -2  -8   1 27.6657 22.6645   1
   2  -8  -1 4.72741 1.97457   4
  -2  -8   1 7.42462 1.09840   7
   2  -8  -1 -7.8762 15.5200   1
   2   8  -1 9.16161 2.30165   8
  -2   8   1 6.47830 2.86072   8
  -1  -8   1 69.2854 15.9140   1
   1  -8  -1 83.6353 4.26440   4
  -1  -8   1 81.0283 3.90213   4
   1  -8  -1 51.1267 14.3448   1
   1   8  -1 81.5638 5.00511   8
  -1   8   1 76.9083 5.08134   8
   0  -8  -1 10.9264 12.7376   1
   0  -8  -1 1.51213 1.26971   4
   0  -8   1 1.47102 12.3209   1
   0   8  -1 0.62350 1.91056   8
   0   8   1 0.64298 1.84801   8
  -1  -8  -1 9.77238 14.6649   1
   1  -8   1 15.4526 13.6248   1
  -1  -8  -1 16.8691 1.99445   4
  -1   8  -1 12.4928 2.61413   8
   1   8   1 11.7541 2.22493   8
   2  -8   1 23.0605 1.55465   7
  -2  -8  -1 24.0617 2.44551   4
  -2  -8  -1 22.5108 1.58992   7
   2  -8   1 21.9813 1.38471   9
  -2  -8  -1 24.4325 1.30275   3
   2  -8   1 9.17646 16.4895   1
  -2  -8  -1 21.4012 15.6417   1
  -2   8  -1 25.6109 3.72866   8
   2   8   1 20.4463 2.70857   8
   3  -8   1 62.9811 2.78412   7
  -3  -8  -1 58.0176 2.92609   7
  -3  -8  -1 62.9028 2.59186   3
   3  -8   1 62.6641 2.65879   9
  -3  -8  -1 56.9691 3.80977   4
   3  -8   1 21.9328 24.3678   1
   3   8   1 59.8768 4.65212   8
   3   8   1 65.9316 2.63861   3
  -3   8  -1 75.1240 6.19491   8
   3   8   1 64.3713 2.62708   5
  -4  -8  -1 84.5102 3.76950   7
   4  -8   1 86.7630 3.41313   9
  -4  -8  -1 87.3298 4.99054   4
   4  -8   1 85.3534 3.44116   7
   4   8   1 83.4755 3.37365   5
   4   8   1 88.6757 3.39855   3
  -4   8  -1 89.3601 7.81183   8
   4   8   1 88.2811 6.17411   8
   5  -8   1 30.0193 1.65708   9
  -5  -8  -1 32.0867 2.01925   7
   5  -8   1 30.8737 1.65789   7
  -5  -8  -1 33.8920 4.18008   4
   5   8   1 29.5244 1.66757   5
   5   8   1 34.4740 4.71494   8
  -5   8  -1 37.1587 6.70886   8
   5   8   1 30.4050 1.65355   3
   6  -8   1 17.0218 1.13124   7
   6  -8   1 17.6173 1.28547   9
  -6  -8  -1 18.9639 1.52810   7
   6   8   1 15.8283 1.12147   3
   6   8   1 17.4881 1.31457   5
   7  -8   1 119.698 4.16159   7
  -7  -8  -1 126.497 4.78796   7
   7   8   1 119.156 4.39799   5
   7   8   1 122.175 4.24200   3
  -8  -8  -1 61.7447 2.57292   7
   8   8   1 54.9540 2.13343   3
   8   8   1 64.2613 2.35099   5
  -8  -9   1 5.51111 0.68944   7
   8   9  -1 6.50707 0.56378   5
   8   9  -1 6.15657 0.52303   3
  -7  -9   1 8.78574 0.91596   7
   7   9  -1 8.64625 0.78453   5
   7   9  -1 9.06725 0.73172   3
  -6  -9   1 23.8996 1.66576   7
   6  -9  -1 25.5087 1.36076   9
   6  -9  -1 22.9165 1.29794   7
   6   9  -1 26.3080 1.42146   5
   6   9  -1 25.8602 1.36679   3
  -5  -9   1 0.24992 0.48592   7
   5  -9  -1 0.27708 0.41055   9
   5  -9  -1 0.52204 0.45220   7
   5   9  -1 0.44157 0.39950   5
   5   9  -1 0.65929 0.35548   3
  -4  -9   1 275.737 9.49963   7
   4  -9  -1 269.120 9.51277   3
   4  -9  -1 278.910 9.09496   9
   4  -9  -1 258.672 9.05259   7
   4   9  -1 226.070 13.5362   8
   4   9  -1 275.102 9.04038   3
   4   9  -1 286.743 9.00511   5
   3  -9  -1 72.0955 2.86444   3
  -3  -9   1 62.9844 5.86881   4
   3  -9  -1 73.5797 3.16476   7
   3  -9  -1 77.2641 3.10998   9
  -3  -9   1 81.3433 3.47829   7
   3   9  -1 75.6207 3.06442   3
   3   9  -1 77.0384 3.04589   5
   3   9  -1 74.6822 5.98831   8
   2  -9  -1 14.8304 1.34266   7
  -2  -9   1 16.3374 1.40186   7
   2  -9  -1 15.9206 1.03618   3
  -2  -9   1 15.1800 1.09833   3
  -2  -9   1 16.4648 1.30757   9
   2   9  -1 15.3829 1.15588   3
   2   9  -1 15.7339 3.11509   8
   1  -9  -1 3.58581 0.74805   7
  -1  -9   1 1.55767 0.54462   7
   1  -9  -1 2.87388 0.56783   3
   1  -9  -1 3.02232 0.57780   9
  -1  -9   1 3.18581 0.61791   9
  -1  -9   1 2.23918 0.54380   3
   1   9  -1 2.58968 2.32587   8
   0  -9   1 0.40892 0.43330   9
   0  -9   1 -0.0374 0.41936   3
   0  -9   1 0.79557 0.51878   7
   0  -9  -1 0.97480 0.52981   7
   0  -9  -1 0.95726 0.40402   3
   0  -9  -1 0.73190 2.16928   4
   0  -9   1 -11.653 22.9728   1
   0  -9  -1 1.27950 0.48216   9
   0   9   1 2.32965 2.70269   8
   0   9  -1 -1.8432 2.55532   8
   1  -9   1 164.948 5.67260   9
  -1  -9  -1 167.148 5.85776   9
  -1  -9  -1 161.183 5.98191   7
   1  -9   1 184.656 28.8148   1
   1  -9   1 152.629 5.77161   3
  -1  -9  -1 161.697 5.55185   3
   1  -9   1 158.395 5.88585   7
  -1  -9  -1 158.234 7.05642   4
   1   9   1 157.374 7.72263   8
   1   9   1 153.770 5.52387   5
  -1   9  -1 159.836 8.59226   8
  -2  -9  -1 88.6549 3.81990   7
  -2  -9  -1 91.6899 7.76659   4
   2  -9   1 85.9091 3.28860   3
   2  -9   1 92.8428 3.72851   7
   2  -9   1 87.3336 3.51198   9
  -2  -9  -1 90.5954 3.57769   9
  -2  -9  -1 91.1243 3.44010   3
   2   9   1 86.2065 6.01385   8
   2   9   1 93.3072 3.47339   5
   3  -9   1 218.855 7.70670   7
  -3  -9  -1 214.593 7.95078   7
  -3  -9  -1 205.699 9.03943   4
   3  -9   1 242.731 8.16085   3
   3  -9   1 222.128 7.59798   9
   3   9   1 224.666 7.56158   3
  -3   9  -1 221.112 12.1443   8
   3   9   1 214.453 10.1396   8
   3   9   1 228.344 7.54683   5
  -4  -9  -1 11.3626 1.33473   7
  -4  -9  -1 12.9760 3.07652   4
   4  -9   1 12.9870 1.13490   7
   4  -9   1 13.8167 1.12491   9
   4   9   1 12.5252 1.10750   5
   4   9   1 13.5434 1.06681   3
   4   9   1 13.4380 4.22023   8
  -5  -9  -1 76.6645 3.42144   7
   5  -9   1 72.9669 2.93711   7
   5  -9   1 69.6215 2.92611   9
   5   9   1 76.0823 3.01591   5
   5   9   1 73.4506 2.95380   3
  -6  -9  -1 -0.0062 0.43226   7
   6  -9   1 -0.0047 0.42700   9
   6  -9   1 0.21904 0.33525   7
   6   9   1 0.49781 0.30184   3
   6   9   1 -0.4138 0.30244   5
  -7  -9  -1 78.1564 3.16750   7
   7  -9   1 72.3789 2.63042   7
   7   9   1 77.1286 2.88093   5
   7   9   1 74.0191 2.82688   3
  -8  -9  -1 22.0244 1.21303   7
   8   9   1 21.0818 1.02329   5
   8   9   1 22.0712 1.20894   3
  -7 -10   1 1.82231 0.45659   7
   7  10  -1 1.98149 0.34554   3
   7  10  -1 1.45152 0.36884   5
   6 -10  -1 4.78229 0.58245   9
  -6 -10   1 3.78305 0.69629   7
   6  10  -1 5.62242 0.63309   3
   6  10  -1 4.67432 0.58899   5
  -5 -10   1 0.80970 0.54465   7
   5 -10  -1 1.27413 0.46307   9
   5 -10  -1 0.93086 0.47336   7
   5  10  -1 0.78666 0.45141   5
   5  10  -1 1.55363 0.43287   3
   4 -10  -1 65.9524 2.70432   7
   4 -10  -1 61.9308 2.45371   3
   4 -10  -1 65.3000 2.73046   9
  -4 -10   1 63.5583 3.06711   7
   4  10  -1 62.6575 2.62582   5
   4  10  -1 63.8569 2.69166   3
   3 -10  -1 70.1356 2.92651   9
  -3 -10   1 69.4912 3.24307   7
   3 -10  -1 70.1115 2.96908   7
   3 -10  -1 68.3881 2.67937   3
   3  10  -1 67.0113 7.98750   8
   3  10  -1 68.4201 2.87967   3
   3  10  -1 67.7889 2.79779   5
  -2 -10   1 0.72735 0.58609   7
   2 -10  -1 2.73611 0.70186   3
   2 -10  -1 1.91730 0.52764   9
  -2 -10   1 1.90319 0.71224   9
   2  10  -1 2.19689 3.84230   8
   2  10  -1 1.52833 0.46507   3
  -1 -10   1 20.4673 1.54112   7
   1 -10  -1 17.7151 1.45648   7
   1 -10  -1 19.9988 1.32425   9
  -1 -10   1 20.1178 1.22854   3
  -1 -10   1 19.3408 1.29164   9
   1 -10  -1 18.4785 1.16618   3
   1  10  -1 14.7678 4.04625   8
   0 -10  -1 38.3952 2.17557   7
   0 -10  -1 37.8636 1.90932   9
   0 -10   1 37.3228 1.89120   9
   0 -10   1 36.4726 2.11254   7
   0 -10  -1 39.1326 1.81457   3
   0 -10   1 37.9725 1.77010   3
   0  10  -1 34.4488 4.98478   8
   1 -10   1 0.86405 0.42682   3
  -1 -10  -1 0.56800 0.41525   3
   1 -10   1 0.52459 0.54127   7
   1 -10   1 0.51646 0.44846   9
  -1 -10  -1 0.74216 0.56286   7
  -1 -10  -1 -0.1180 0.44512   9
   1  10   1 1.69992 0.63162   5
   2 -10   1 154.001 5.67587   7
   2 -10   1 149.874 5.45682   9
  -2 -10  -1 149.105 5.36314   3
  -2 -10  -1 154.592 5.85001   7
   2  10   1 151.453 5.82209   5
   2  10   1 150.357 5.42113   3
   3 -10   1 0.50752 0.41255   9
   3 -10   1 0.76037 0.48513   7
  -3 -10  -1 1.26406 0.62060   7
   3 -10   1 0.00368 0.87670   3
   3  10   1 0.56012 0.39597   3
   3  10   1 1.16545 0.47846   5
   4 -10   1 84.5612 3.32623   9
   4 -10   1 82.6947 3.32363   7
  -4 -10  -1 81.8007 3.67893   7
   4  10   1 86.7777 3.33709   3
   4  10   1 85.1479 3.27923   5
   5 -10   1 8.14271 0.79513   7
  -5 -10  -1 8.72536 1.06082   7
   5 -10   1 8.01688 0.83358   9
   5  10   1 7.06728 0.80220   5
   5  10   1 6.93446 0.77739   3
   6 -10   1 74.9223 2.70435   7
  -6 -10  -1 74.4928 3.18431   7
   6 -10   1 73.8106 2.74957   9
   6  10   1 75.2239 2.86444   5
   6  10   1 75.7889 2.82126   3
  -7 -10  -1 3.26404 0.53631   7
   7  10   1 3.19731 0.44156   5
   7  10   1 3.49632 0.39053   3
  -6 -11   1 68.9380 2.70515   7
   6 -11  -1 61.0140 2.31858   9
   6  11  -1 63.3789 2.35985   3
   6  11  -1 57.7948 2.27127   5
   5 -11  -1 24.1072 1.27343   9
   5 -11  -1 23.5380 1.21687   7
  -5 -11   1 22.3144 1.49654   7
   5  11  -1 23.0962 1.22870   3
   5  11  -1 23.5568 1.23148   5
   4 -11  -1 8.06348 0.89002   3
   4 -11  -1 9.72282 0.90930   7
   4 -11  -1 8.95037 0.84502   9
  -4 -11   1 7.93740 1.06266   7
   4  11  -1 8.95461 0.84651   3
   4  11  -1 9.54825 0.95379   5
   3 -11  -1 -0.4588 0.43744   3
  -3 -11   1 0.84636 0.48809   7
   3 -11  -1 0.32800 0.36309   9
   3  11  -1 0.62009 0.43794   3
   2 -11  -1 0.60702 0.33289   3
  -2 -11   1 0.90612 0.48142   9
   2 -11  -1 1.25113 0.53876   7
  -2 -11   1 0.16327 0.51355   7
   2 -11  -1 0.52716 0.37962   9
   2  11  -1 0.10072 0.41606   3
  -1 -11   1 0.09016 0.45213   7
   1 -11  -1 0.17882 0.36576   9
   1 -11  -1 0.27140 0.34738   3
  -1 -11   1 0.34530 0.40255   9
   1 -11  -1 0.90891 0.52746   7
   1  11  -1 0.11764 0.39683   3
   0 -11   1 138.512 5.14104   9
   0 -11   1 139.263 4.99548   3
   0 -11  -1 140.703 5.42553   7
   0 -11  -1 141.540 5.05677   3
   0 -11  -1 143.771 5.16890   9
   0 -11   1 155.326 5.54956   7
  -1 -11  -1 2.23900 0.56903   9
   1 -11   1 1.96123 0.52892   9
   1 -11   1 1.79719 0.43214   3
  -1 -11  -1 2.09040 0.62348   7
   1 -11   1 1.20304 0.54396   7
  -1 -11  -1 2.53284 0.54870   3
   2 -11   1 21.5159 1.23083   3
  -2 -11  -1 20.3538 1.58774   7
   2 -11   1 21.8389 1.48870   7
   2 -11   1 21.9280 1.36663   9
  -2 -11  -1 22.3666 1.32437   9
   2  11   1 22.1697 1.32934   5
   2  11   1 21.6811 1.34448   3
   3 -11   1 6.01144 0.74693   9
  -3 -11  -1 4.18458 0.86829   7
   3  11   1 3.81923 0.63223   5
   3  11   1 4.07636 0.64354   3
  -4 -11  -1 21.0304 1.50011   7
   4 -11   1 18.7652 1.17177   9
   4 -11   1 17.2369 1.14237   7
   4  11   1 20.5003 1.18689   5
   4  11   1 19.2812 1.19182   3
   5 -11   1 65.5453 2.54873   9
   5 -11   1 65.3432 2.47322   7
  -5 -11  -1 65.8464 2.89210   7
   5  11   1 65.4284 2.54473   3
   6 -11   1 12.8713 0.78600   7
  -6 -11  -1 12.9909 1.01243   7
   6  11   1 15.9340 0.88270   5
   6  11   1 13.7643 0.79159   3
   6 -12  -1 9.20526 0.84506   9
   5 -12  -1 6.19422 0.57692   9
  -5 -12   1 5.32010 0.72407   7
   5  12  -1 4.85482 0.53808   3
   4 -12  -1 0.89969 0.41236   7
   4 -12  -1 0.31290 0.30376   9
  -4 -12   1 0.15897 0.33721   7
   4  12  -1 1.12132 0.29176   3
   3 -12  -1 5.51097 0.66136   7
  -3 -12   1 5.49896 0.81701   7
   3 -12  -1 3.33776 0.52192   9
   3 -12  -1 5.46368 0.64523   3
   3  12  -1 6.73927 0.74023   3
   2 -12  -1 77.0645 3.12665   7
   2 -12  -1 77.2598 2.89434   3
  -2 -12   1 81.2903 3.38791   7
   2 -12  -1 75.9264 3.08817   9
  -2 -12   1 79.2297 2.94250   9
   2  12  -1 76.2601 3.02054   3
   1 -12  -1 23.7127 1.39119   9
  -1 -12   1 23.8109 1.59702   7
   1 -12  -1 23.3389 1.48180   7
  -1 -12   1 22.6124 1.32288   9
   1 -12  -1 23.1380 1.25787   3
   1  12  -1 24.7027 1.34983   3
   0 -12   1 2.06998 0.50086   9
   0 -12   1 2.57152 0.60302   7
   0 -12  -1 2.40473 0.46811   3
   0 -12  -1 2.22243 0.56050   7
   0 -12  -1 3.18912 0.57973   9
   0  12  -1 2.55572 0.53404   3
  -1 -12  -1 0.34765 0.42559   9
   1 -12   1 0.41055 0.39420   7
  -1 -12  -1 0.43929 0.40624   7
   1 -12   1 0.62026 0.37362   9
   1  12   1 0.45806 0.40095   3
  -1  12  -1 0.13428 0.42069   3
  -2 -12  -1 10.6871 1.09374   7
   2 -12   1 10.3892 1.03297   7
   2 -12   1 12.9292 0.95362   9
   2  12   1 11.0392 0.94871   3
  -2  12  -1 11.4524 0.99131   3
   3 -12   1 10.8733 0.88538   7
   3 -12   1 10.2500 0.85040   9
  -3 -12  -1 8.44967 0.95055   7
   3  12   1 9.23150 0.87827   5
   3  12   1 11.4397 0.86523   3
  -4 -12  -1 0.61758 0.37217   7
   4 -12   1 0.34861 0.28373   9
   4 -12   1 0.56187 0.32545   7
   4  12   1 0.21570 0.42638   5
   4  12   1 0.52848 0.29115   3
   5 -12   1 36.9636 1.47300   7
   5 -12   1 39.3966 1.59381   9
  -5 -12  -1 39.5881 1.81911   7
   5  12   1 39.0306 1.57841   3
   4 -13  -1 -0.1877 0.23393   9
  -4 -13   1 -0.1262 0.27872   7
   4  13  -1 -0.2447 0.21249   3
  -3 -13   1 17.6389 1.13585   7
   3 -13  -1 16.3951 0.96633   7
   3 -13  -1 17.5620 0.98897   9
   3  13  -1 15.9008 0.91519   3
  -2 -13   1 82.3246 3.17296   7
   2 -13  -1 77.5948 2.89277   7
   2 -13  -1 75.2878 2.91581   9
  -2  13   1 74.8108 2.79376   3
  -1 -13   1 58.5179 2.58105   7
  -1 -13   1 60.3111 2.31250   9
   1 -13  -1 61.0025 2.40731   9
   1 -13  -1 60.4091 2.69851   7
   1  13  -1 59.7106 2.38682   3
  -1  13   1 57.5021 2.68148   3
   0 -13   1 0.85027 0.44614   7
   0 -13  -1 0.36409 0.33308   9
   0 -13  -1 1.18242 0.42432   7
   0 -13   1 0.82363 0.32967   9
   0  13   1 0.68161 0.35062   3
   0  13  -1 0.99029 0.57127   3
   1 -13   1 6.83166 0.74228   7
  -1 -13  -1 5.36340 0.57136   9
  -1 -13  -1 5.49975 0.74387   7
   1 -13   1 6.19536 0.64804   9
  -1  13  -1 4.19558 0.54715   3
   1  13   1 6.44113 0.70456   3
  -2 -13  -1 4.14530 0.75795   7
   2 -13   1 3.95939 0.53158   7
   2 -13   1 3.52574 0.51626   9
   2  13   1 3.15335 0.52645   3
   3 -13   1 0.09205 0.25444   9
  -3 -13  -1 0.82590 0.39341   7
   3 -13   1 -0.1228 0.29005   7
   3  13   1 0.09913 0.25351   3
   4 -13   1 7.57624 0.92624   7
   4 -13   1 7.19442 0.58646   9
  -4 -13  -1 6.84943 0.68394   7
   4  13   1 7.72792 0.59306   3
   2 -14  -1 -0.2743 0.23185   9
  -2 -14   1 0.53948 0.31537   7
   2  14  -1 -0.0058 0.24594   3
   1 -14  -1 17.7439 0.93798   9
  -1 -14   1 19.1060 1.06585   7
   1 -14  -1 17.2133 0.96047   7
   1  14  -1 20.2218 0.93310   3
   0 -14  -1 7.18860 0.68797   7
   0 -14   1 9.02272 0.71452   7
   0 -14  -1 8.06565 0.63776   9
   0  14   1 8.77759 0.90488   3
   1 -14   1 0.89673 0.30202   9
   1 -14   1 0.39127 0.44546   7
   1  14   1 0.98003 0.31662   3
  -2 -14  -1 3.01780 0.44618   7
   2 -14   1 2.24244 0.36078   7
   2 -14   1 2.17618 0.35401   9
   2  14   1 3.20079 0.63388   3
  10   0  -2 13.2163 0.85653   5
  10   0  -2 13.6053 1.27897  10
  10   0  -2 13.9998 0.95951   6
  10   0  -2 14.0388 0.98664   2
   9   0  -2 0.61127 0.50712   6
   9   0  -2 -0.3492 0.35771   7
   9   0  -2 -0.4999 0.49211  10
   9   0  -2 -0.2490 0.73859   2
   9   0  -2 -0.0260 0.32913   5
   8   0  -2 293.715 9.90295   5
   8   0  -2 309.853 13.8524   8
   8   0  -2 295.420 9.63402   3
   8   0  -2 296.647 10.0701   2
   8   0  -2 285.125 9.61517   7
   8   0  -2 302.981 10.0336   6
  -8   0   2 299.895 12.1627   4
   8   0  -2 311.933 10.6371  10
   7   0  -2 0.35315 1.91955   8
   7   0  -2 -0.1021 0.48199   2
   7   0  -2 1.37671 0.59973  10
  -7   0   2 -26.574 25.0510   1
  -7   0   2 -0.5497 1.56238   4
   7   0  -2 1.64101 0.52493   6
   7   0  -2 0.33450 0.42513   5
   6   0  -2 284.373 9.28265  10
  -6   0   2 300.811 27.4472   1
  -6   0   2 268.763 10.2644   4
   6   0  -2 255.286 10.7093   8
  -5   0   2 -5.6482 8.07339   1
  -5   0   2 0.46134 0.70391   4
   5   0  -2 0.43554 0.86967   8
   5   0  -2 -0.0157 0.42271  10
  -4   0   2 -3.0994 5.73210   1
  -4   0   2 1.46027 0.68783   4
   4   0  -2 1.17096 0.70939   8
   3   0  -2 0.95235 0.49665   8
  -3   0   2 -0.1834 3.46386   1
   3   0  -2 0.12206 0.39223   4
  -2   0   2 3806.71 121.315   1
   1   0  -2 0.28903 0.23257   4
  -1   0   2 -0.3045 1.48108   1
  -1   0   2 1.02540 1.46885   1
   1   0  -2 0.13369 0.18786   8
   1   0   2 0.23526 0.24763   8
  -1   0  -2 0.37754 0.17746   4
   1   0   2 -0.6806 0.95625   1
  -1   0  -2 -0.1909 0.77649   1
  -2   0  -2 1392.27 44.7798   4
   2   0   2 1514.20 45.1804   8
   2   0   2 1574.69 47.7715   1
  -2   0  -2 1328.77 47.1732   1
  -3   0  -2 -0.1182 0.35628   4
   3   0   2 0.44317 0.46522   8
   3   0   2 0.24200 5.37436   1
  -3   0  -2 2.01340 3.21114   1
   4   0   2 557.868 18.8321   8
  -4   0  -2 562.062 18.1976   4
  -4   0  -2 554.396 24.6334   1
  -5   0  -2 3.43616 9.10780   1
   5   0   2 0.10065 1.08415   8
   5   0   2 0.74847 0.46801  10
  -5   0  -2 0.16655 0.77176   4
   6   0   2 41.5831 3.87822   8
  -6   0  -2 37.0437 2.96041   4
   6   0   2 33.8573 1.88898  10
   6   0   2 33.8148 1.71608   6
   6   0   2 34.6600 1.58820   7
   6   0   2 34.8469 1.79866   2
   7   0   2 0.27118 0.48433   5
   7   0   2 0.66319 0.50380  10
   7   0   2 0.13128 0.26195   7
  -7   0  -2 0.24507 1.85957   4
   7   0   2 -1.3211 2.10674   8
   7   0   2 -0.1883 0.42004   2
   7   0   2 0.28249 0.40874   6
   8   0   2 32.9645 1.76681   2
   8   0   2 30.2349 1.69170   6
   8   0   2 30.6215 1.97254  10
   8   0   2 32.4714 1.63760   5
   8   0   2 31.2996 1.50059   7
   9   0   2 0.39940 0.39443   2
   9   0   2 0.39107 0.49409  10
   9   0   2 -0.4316 0.30372   6
   9   0   2 -0.0890 0.24335   7
   9   0   2 -0.3035 0.36030   5
  10   0   2 60.3082 2.28387   2
 -10   0  -2 58.3156 2.73204   7
  10   0   2 56.0422 2.50817  10
  10   0   2 56.1685 2.23415   6
  10  -1  -2 0.12445 0.37975   2
  10  -1  -2 0.52072 0.55811  10
  10  -1  -2 -0.1130 0.30480   6
  10  -1  -2 0.12147 0.32586   5
  10   1  -2 0.22694 0.35075   6
  10   1  -2 0.61191 0.38226   2
  10   1  -2 -0.2811 0.51936  10
  10   1  -2 0.34673 0.26781   5
   9  -1  -2 23.8342 1.48088   2
  -9  -1   2 25.3178 1.61861   7
   9  -1  -2 24.7815 1.77672  10
   9  -1  -2 24.6081 1.39004   5
   9  -1  -2 24.2571 1.47730   6
   9  -1  -2 23.1312 1.22764   7
   9   1  -2 24.4466 1.75675  10
   9   1  -2 23.6990 1.22670   7
   9   1  -2 24.6982 1.58392   2
   9   1  -2 23.7681 1.36338   5
   9   1  -2 23.3391 1.46254   6
   9   1  -2 24.4988 1.22625   3
   8  -1  -2 0.32008 0.50542   2
   8  -1  -2 0.72378 0.60452  10
  -8  -1   2 -1.7456 2.29951   4
   8  -1  -2 0.28449 0.44075   7
   8  -1  -2 -0.1116 0.38386   5
   8  -1  -2 -1.8474 3.70893   8
   8  -1  -2 0.42854 0.42969   6
   8  -1  -2 -0.5688 0.44573   3
  -8   1   2 -0.8306 2.63197   4
   8   1  -2 0.63139 0.41309   3
   8   1  -2 0.10187 0.61421  10
   8   1  -2 0.24036 0.37200   7
   8   1  -2 -0.2316 0.41605   6
   8   1  -2 0.11069 0.38120   5
   8   1  -2 -0.1032 0.46547   2
   8   1  -2 3.21839 3.42219   8
   7  -1  -2 125.610 4.72871   2
   7  -1  -2 127.846 5.01686  10
   7  -1  -2 126.207 4.67975   6
  -7  -1   2 122.006 6.30307   4
   7  -1  -2 132.909 7.32759   8
   7  -1  -2 127.927 4.61791   5
   7   1  -2 133.640 5.05441  10
   7   1  -2 126.530 4.64291   5
   7   1  -2 132.368 4.70387   6
  -7   1   2 119.637 6.31549   4
  -7   1   2 115.150 29.0655   1
   7   1  -2 132.230 7.23854   8
   7   1  -2 121.137 4.70276   2
   7   1  -2 123.491 4.44371   3
   7   1  -2 125.157 4.40261   7
  -6  -1   2 48.7385 3.37741   4
  -6  -1   2 33.7821 14.8970   1
   6  -1  -2 52.2401 3.84419   8
   6  -1  -2 56.3612 2.53191  10
   6   1  -2 50.7609 3.87183   8
   6   1  -2 47.5523 2.40840  10
  -6   1   2 52.2024 3.47906   4
  -6   1   2 49.5323 15.6655   1
  -5  -1   2 34.3016 9.30622   1
  -5  -1   2 45.6098 2.80556   4
   5  -1  -2 42.8608 2.15529  10
   5  -1  -2 51.2658 3.20604   8
  -5   1   2 64.5727 13.2880   1
   5   1  -2 45.7750 3.12775   8
  -5   1   2 50.7122 2.92547   4
   5   1  -2 48.8824 2.19864  10
  -4  -1   2 172.524 14.3780   1
   4  -1  -2 168.049 6.65158   8
  -4  -1   2 180.858 6.50075   4
   4  -1  -2 172.488 6.53795   4
   4   1  -2 176.702 6.74685   8
  -4   1   2 162.662 13.5598   1
   3  -1  -2 9.35678 0.99097   8
  -3  -1   2 14.4458 5.10702   1
  -3  -1   2 8.36956 0.89784   4
   3  -1  -2 8.98388 0.99797   4
  -3   1   2 10.2028 4.73962   1
   3   1  -2 8.22302 1.01192   8
  -2  -1   2 7697.19 243.914   1
  -2   1   2 7464.02 243.298   1
  -2   1   2 8266.96 244.118   1
   1  -1  -2 43.0902 1.74302   4
   1  -1  -2 43.3204 3.79905   1
   1  -1  -2 41.9105 1.56135   8
  -1  -1   2 43.6784 3.96565   1
   1   1  -2 48.3274 1.72329   4
  -1   1   2 43.4114 4.39880   1
   1   1  -2 45.9990 4.99950   1
   0  -1   2 0.18276 0.90603   1
   0  -1  -2 0.48531 1.00008   1
   0  -1  -2 0.09482 0.14224   4
   0   1  -2 -0.5264 1.00145   1
   0   1  -2 0.47156 0.12010   4
   0   1  -2 0.51765 0.29625   8
   0   1   2 0.60073 0.14006   8
   0   1   2 0.00590 1.40673   1
  -1  -1  -2 982.719 30.6442   4
   1  -1   2 966.887 30.9277   8
  -1  -1  -2 996.342 32.9383   1
  -1   1  -2 978.733 30.4861   4
  -1   1  -2 1045.49 30.9216   1
  -1   1  -2 967.225 30.9426   1
   1   1   2 1017.19 33.4012   1
   2  -1   2 64.5429 2.85884   8
  -2  -1  -2 60.6823 2.50459   4
  -2  -1  -2 72.8110 5.70435   1
  -2   1  -2 61.6471 2.42098   4
  -2   1  -2 64.9637 4.54878   1
  -2   1  -2 54.2157 4.38272   1
   2   1   2 75.2047 2.85044   8
  -3  -1  -2 105.172 8.83379   1
   3  -1   2 121.149 4.77620   8
  -3  -1  -2 109.038 4.23657   4
   3   1   2 109.344 4.55399   8
  -3   1  -2 111.951 10.0651   1
  -3   1  -2 109.825 4.14780   4
  -3   1  -2 116.140 7.99343   1
  -4  -1  -2 3.46114 0.75452   4
   4  -1   2 3.56215 1.00099   8
  -4  -1  -2 4.56621 5.76248   1
  -4   1  -2 0.45400 5.71073   1
   4   1   2 3.60317 1.05923   8
  -4   1  -2 4.14530 0.79045   4
  -5  -1  -2 34.8605 2.42935   4
   5  -1   2 32.2418 1.72407  10
   5  -1   2 31.4955 2.94680   8
  -5  -1  -2 33.3056 10.3010   1
   5   1   2 32.8194 1.75269  10
   5   1   2 39.3410 3.03905   8
  -5   1  -2 40.5434 11.0554   1
  -5   1  -2 35.7786 2.45585   4
  -6  -1  -2 10.4509 1.79730   4
   6  -1   2 12.2891 0.87710   7
   6  -1   2 9.28227 1.00943   2
   6  -1   2 10.2756 1.13897  10
   6  -1   2 15.6781 2.86059   8
  -6  -1  -2 19.0750 21.7925   1
   6  -1   2 9.58295 0.92592   6
   6   1   2 9.93978 0.99684   5
   6   1   2 9.64869 0.90587   2
   6   1   2 9.98893 1.15437  10
  -6   1  -2 12.0994 1.93249   4
   6   1   2 9.36734 0.78335   7
   6   1   2 10.2819 0.92911   6
   6   1   2 8.48107 2.00975   8
   7  -1   2 53.9403 2.40702   6
  -7  -1  -2 52.4856 4.24179   4
   7  -1   2 52.4292 2.20340   7
   7  -1   2 52.2962 2.43818   2
   7  -1   2 53.2216 2.66286  10
   7  -1   2 53.3653 2.34897   5
   7  -1   2 55.7431 5.62577   8
  -7   1  -2 50.4892 4.41802   4
   7   1   2 53.9476 2.38938   5
   7   1   2 54.0784 2.67479  10
   7   1   2 52.4819 2.46821   2
   7   1   2 60.4707 2.47271   6
   7   1   2 54.1416 2.21984   7
   7   1   2 50.2781 5.34210   8
   8  -1   2 9.08062 0.94239   5
   8  -1   2 7.71729 0.92587   6
   8  -1   2 7.58770 1.08280  10
   8  -1   2 6.44900 0.85077   2
   8  -1   2 7.43260 0.70521   7
   8   1   2 6.70371 0.89259   2
   8   1   2 7.41785 1.02322  10
   8   1   2 7.26530 0.89267   6
   8   1   2 7.52324 0.84432   5
   8   1   2 7.60142 0.71936   7
   9  -1   2 54.8680 2.31019   2
   9  -1   2 51.4187 2.00976   7
   9  -1   2 50.8363 2.51314  10
   9  -1   2 51.1661 2.25227   6
   9   1   2 48.8512 2.27277   2
   9   1   2 52.6113 2.12262   5
   9   1   2 48.4305 2.01869   7
   9   1   2 52.9405 2.27106   6
   9   1   2 49.9295 2.51100  10
  10  -1   2 7.80378 0.95373  10
  10  -1   2 7.94779 0.73265   2
  10  -1   2 7.18330 0.54672   7
  10  -1   2 7.38697 0.63738   6
 -10  -1  -2 7.30681 0.79792   7
  10   1   2 7.20098 0.88658  10
  10   1   2 7.37588 0.66763   6
  10   1   2 5.78431 0.62038   2
  10   1   2 7.52624 0.65716   5
  10  -2  -2 15.1888 1.31073  10
  10  -2  -2 16.0995 1.14286   6
  10  -2  -2 16.6603 1.03462   2
  10  -2  -2 15.6477 0.92564   5
  10   2  -2 15.4159 0.91707   5
  10   2  -2 15.0064 1.34889  10
  10   2  -2 14.8979 0.99564   6
   9  -2  -2 0.70477 0.43229   5
   9  -2  -2 0.54103 0.41301   6
   9  -2  -2 0.97553 0.59348  10
   9  -2  -2 0.71900 0.48928   2
  -9  -2   2 1.87464 0.66046   7
   9   2  -2 0.79744 0.42753   6
   9   2  -2 1.06090 0.40232   5
   9   2  -2 0.50732 0.61256  10
   9   2  -2 1.00004 0.36438   3
   9   2  -2 0.37400 0.46403   2
   8  -2  -2 4.04964 0.65410   6
   8  -2  -2 3.96941 0.60918   7
   8  -2  -2 4.70602 0.92636  10
   8  -2  -2 3.86993 0.77839   2
   8  -2  -2 3.82108 0.64396   5
   8   2  -2 4.16796 0.59687   3
   8   2  -2 3.05957 0.78244  10
   8   2  -2 4.25342 0.61003   7
   8   2  -2 3.79410 0.70629   6
   8   2  -2 4.82701 0.75851   5
   8   2  -2 3.72544 0.71920   2
   7  -2  -2 10.3059 0.98051   3
  -7  -2   2 13.4037 2.40356   4
   7  -2  -2 10.4921 0.97796   7
   7  -2  -2 11.1358 1.12748   2
   7  -2  -2 15.6573 1.11577   5
   7  -2  -2 12.9841 2.94951   8
   7  -2  -2 11.5328 1.27360  10
   7  -2  -2 10.8966 1.03316   6
  -7   2   2 -9.7523 39.4383   1
   7   2  -2 11.3384 1.24404  10
   7   2  -2 11.4869 1.03267   5
   7   2  -2 11.2518 0.90149   7
   7   2  -2 11.2655 1.07115   2
  -7   2   2 8.04700 2.05010   4
   7   2  -2 12.3033 0.97186   3
   7   2  -2 10.9822 1.05526   6
   7   2  -2 12.3971 2.65595   8
   6  -2  -2 38.1369 2.05018  10
  -6  -2   2 23.3673 14.1583   1
  -6  -2   2 37.9255 2.97926   4
   6  -2  -2 37.1048 3.65241   8
   6   2  -2 35.2248 1.98016  10
   6   2  -2 38.8631 3.57483   8
  -6   2   2 19.4128 17.0219   1
  -5  -2   2 3.10329 9.44529   1
  -5   2   2 9.99216 9.47674   1
  -4  -2   2 50.3269 9.61679   1
  -4  -2   2 61.3102 3.05442   4
   4  -2  -2 67.4141 3.32631   8
   4  -2  -2 63.4831 3.16969   4
   4   2  -2 67.1776 3.47367   8
  -4   2   2 72.3724 10.8462   1
   3  -2  -2 217.772 7.61429   8
  -3  -2   2 213.204 14.0032   1
  -3  -2   2 214.726 7.47296   4
   3   2  -2 221.596 7.83818   8
  -3   2   2 207.129 13.3471   1
  -2  -2   2 1142.33 36.5033   4
   2  -2  -2 1216.94 41.6797   1
   2  -2  -2 1122.70 36.5306   8
  -2  -2   2 1182.45 42.5198   1
   2  -2  -2 1225.15 36.6682   4
   2   2  -2 1186.90 36.9155   8
   1  -2  -2 9624.17 293.219   1
  -1  -2   2 9369.68 293.265   1
  -1   2   2 9999.99 293.469   1
   1   2  -2 8864.20 293.639   1
   0  -2  -2 477.473 14.5768   4
   0  -2   2 506.800 17.1741   1
   0  -2  -2 492.181 17.9379   1
   0   2   2 423.011 14.4205   8
   0   2  -2 434.167 17.3823   1
   0   2  -2 465.305 14.9136   8
   0   2   2 465.929 18.1617   1
   1  -2   2 1130.01 36.0810   1
   1  -2   2 1144.54 34.8473   8
  -1  -2  -2 1101.98 38.1066   1
   1   2   2 1138.91 34.5032   8
   1   2   2 1150.67 39.1845   1
  -1   2  -2 1048.44 34.1187   4
  -1   2  -2 1087.68 36.3040   1
  -2  -2  -2 2667.88 86.9796   1
  -2   2  -2 2820.37 84.5622   1
  -2   2  -2 2505.72 84.0163   1
   3  -2   2 414.154 13.9698   8
  -3  -2  -2 404.730 19.4541   1
  -3  -2  -2 418.180 13.3650   4
  -3   2  -2 389.018 16.9776   1
  -3   2  -2 408.769 13.1699   4
   3   2   2 401.233 13.6896   8
  -4  -2  -2 110.802 12.2090   1
   4  -2   2 104.765 5.05021   8
  -4  -2  -2 108.211 4.49333   4
  -4   2  -2 109.106 4.35505   4
   4   2   2 108.851 4.97569   8
  -4   2  -2 108.662 10.9439   1
   5  -2   2 0.03809 0.42016  10
   5  -2   2 0.80452 1.17947   8
  -5  -2  -2 -2.0600 9.60558   1
  -5  -2  -2 -0.4599 0.79732   4
   5   2   2 0.16940 1.06226   8
  -5   2  -2 0.76518 0.93565   4
  -5   2  -2 -10.388 10.3380   1
   5   2   2 0.21487 0.43535  10
  -6  -2  -2 287.060 32.6849   1
   6  -2   2 291.846 10.0261   2
  -6  -2  -2 294.709 11.2638   4
   6  -2   2 323.664 11.5158  10
   6  -2   2 292.032 9.84342   7
   6  -2   2 302.784 12.5025   8
   6   2   2 321.052 12.5551   8
   6   2   2 320.339 11.5322  10
   6   2   2 316.055 10.5338   7
  -6   2  -2 285.340 11.1211   4
   6   2   2 306.096 10.0490   6
   6   2   2 296.736 10.0010   5
  -7  -2  -2 27.4863 3.19285   4
   7  -2   2 24.2693 1.44796   6
   7  -2   2 23.0512 1.26806   7
   7  -2   2 24.9007 1.49000   5
   7  -2   2 22.0122 1.64158  10
   7  -2   2 24.0443 3.94045   8
   7  -2   2 23.7579 1.52089   2
   7   2   2 22.7588 1.47087   2
   7   2   2 23.1894 1.43749   5
   7   2   2 24.8394 1.71569  10
   7   2   2 25.0290 1.44150   6
  -7   2  -2 25.4434 3.18753   4
   7   2   2 17.4790 3.14103   8
   7   2   2 23.1340 1.27344   7
   8  -2   2 37.9437 1.91820   6
   8  -2   2 39.4266 2.23951  10
   8  -2   2 41.2183 1.72219   7
   8  -2   2 37.5159 1.95314   2
   8  -2   2 39.4433 1.86323   5
   8   2   2 36.1854 1.70396   7
   8   2   2 37.5253 1.93950   2
   8   2   2 38.9493 1.88140   5
   8   2   2 36.3433 1.87882   6
   8   2   2 35.1267 2.12789  10
   9  -2   2 39.9701 2.16810  10
   9  -2   2 39.9688 1.66755   7
   9  -2   2 39.7632 1.88277   6
   9  -2   2 41.1187 1.91311   2
   9   2   2 41.1699 1.95852   2
   9   2   2 41.4622 1.72693   7
   9   2   2 41.5246 2.17228  10
   9   2   2 43.4036 1.82175   5
   9   2   2 39.1665 1.86184   6
  10  -2   2 15.5423 0.89230   6
  10  -2   2 15.8245 1.23288  10
  10  -2   2 13.4077 0.70723   7
  10   2   2 13.7019 1.12099  10
  10   2   2 16.0170 0.90569   6
  10   2   2 14.7230 0.97496   2
  10   2   2 13.9955 0.79772   5
  10  -3  -2 59.2765 2.33887   2
  10  -3  -2 60.0530 2.67213  10
  10  -3  -2 59.9396 2.34383   6
  10   3  -2 59.3136 2.31829   6
  10   3  -2 60.0043 2.26708   5
  10   3  -2 58.1774 2.35495   2
  10   3  -2 53.2836 2.57191  10
  -9  -3   2 15.7110 1.24255   7
   9  -3  -2 16.1262 1.22724   2
   9  -3  -2 15.3166 1.14457   6
   9  -3  -2 16.0557 1.04298   5
   9  -3  -2 14.7858 1.44815  10
   9   3  -2 17.1860 1.50507  10
   9   3  -2 15.8786 1.16084   6
   9   3  -2 15.9386 1.08966   5
   9   3  -2 16.3288 1.17522   2
   9   3  -2 15.7816 0.93317   3
   8  -3  -2 4.67674 0.80545   2
  -8  -3   2 3.85979 0.85115   7
   8  -3  -2 3.76955 0.59335   7
   8  -3  -2 3.65238 0.62155   5
   8  -3  -2 5.22711 0.78536   6
   8  -3  -2 4.21766 0.92515  10
   8   3  -2 3.44444 0.87277  10
   8   3  -2 2.92717 0.64385   2
   8   3  -2 4.43689 0.61159   3
   8   3  -2 3.03235 0.65934   6
   8   3  -2 3.68012 0.61947   5
   7  -3  -2 4.28305 0.70739   5
  -7  -3   2 2.82957 1.71378   4
   7  -3  -2 2.47889 2.94175   8
   7  -3  -2 3.03713 0.59375   3
   7  -3  -2 3.38410 0.60076   7
   7  -3  -2 3.82573 0.77644  10
   7  -3  -2 3.32835 0.67196   2
   7  -3  -2 2.40997 0.60250   6
  -7   3   2 5.96609 2.23695   4
   7   3  -2 3.73688 0.66172   6
   7   3  -2 4.01349 0.62405   3
   7   3  -2 3.14404 0.68950   2
   7   3  -2 2.78141 0.74160  10
   7   3  -2 2.00758 0.53229   5
   7   3  -2 3.00125 0.56613   7
   7   3  -2 2.01259 2.18710   8
   6  -3  -2 87.7813 3.57683  10
   6  -3  -2 90.9771 5.46960   8
  -6  -3   2 78.5890 19.6880   1
  -6  -3   2 85.2464 4.55822   4
   6  -3  -2 81.0105 3.39210   6
  -6   3   2 51.9840 20.3718   1
   6   3  -2 92.0420 5.31849   8
   6   3  -2 84.3375 3.54403  10
   6   3  -2 79.6165 3.39764   3
   6   3  -2 85.0822 3.32661   5
   6   3  -2 84.8039 3.36856   2
  -6   3   2 83.0045 4.69090   4
  -5  -3   2 2.70923 1.05230   4
  -5  -3   2 9.98866 10.1749   1
   5  -3  -2 2.96379 0.71605  10
   5  -3  -2 4.73864 1.17233   4
   5  -3  -2 5.02897 1.45891   8
  -5   3   2 10.3855 11.2524   1
   5   3  -2 4.81636 0.72633  10
   5   3  -2 3.03816 1.29063   8
  -4  -3   2 25.0487 8.40483   1
  -4  -3   2 25.3071 1.80564   4
   4  -3  -2 23.1760 1.92528   4
   4  -3  -2 20.3947 1.95746   8
   4   3  -2 24.3493 2.16365   8
  -4   3   2 34.0380 9.04940   1
   3  -3  -2 2791.29 94.4258   1
  -3  -3   2 2783.16 86.7307   4
   3  -3  -2 2889.30 86.9101   4
   3  -3  -2 2699.69 86.9120   8
  -3  -3   2 2835.07 96.1887   1
   3   3  -2 2890.21 87.3215   8
  -2  -3   2 384.212 11.8608   4
   2  -3  -2 377.702 17.6438   1
  -2  -3   2 346.713 17.8299   1
   2  -3  -2 359.731 11.9366   8
   2  -3  -2 363.340 11.9974   4
   2   3  -2 365.860 12.4479   8
   1  -3  -2 19.4100 3.80997   1
   1  -3  -2 22.5057 1.22500   4
  -1  -3   2 16.4338 3.88062   1
  -1  -3   2 21.6633 1.01602   4
   1   3  -2 23.7148 1.60899   8
  -1   3   2 20.9395 1.18548   8
   0  -3  -2 762.176 27.9467   1
   0  -3   2 749.856 22.8358   4
   0  -3   2 746.574 26.9419   1
   0  -3  -2 768.018 23.2085   4
   0   3   2 690.918 23.1647   8
   0   3  -2 798.044 28.5138   1
   0   3  -2 710.150 23.6523   8
   1  -3   2 71.9946 5.42262   1
  -1  -3  -2 69.5079 6.61631   1
   1  -3   2 84.4608 2.56880   4
  -1  -3  -2 76.2006 2.90238   4
  -1   3  -2 72.3734 3.29735   8
   1   3   2 76.0916 3.00848   8
  -2  -3  -2 538.567 22.8476   1
   2  -3   2 519.948 17.5057   8
   2  -3   2 508.463 20.1285   1
  -2  -3  -2 534.044 16.9869   4
   2   3   2 563.205 17.2637   8
  -2   3  -2 521.127 16.6464   4
  -3  -3  -2 1560.08 50.5893   4
  -3  -3  -2 1550.79 58.3819   1
   3  -3   2 1651.37 51.3381   8
  -3   3  -2 1676.70 50.3539   4
  -3   3  -2 1666.98 55.3972   1
   3   3   2 1640.68 50.9880   8
  -4  -3  -2 255.843 9.28817   4
   4  -3   2 259.334 10.0847   8
  -4  -3  -2 274.593 19.0597   1
   4   3   2 270.253 9.91757   8
  -4   3  -2 266.514 17.0512   1
  -4   3  -2 257.244 9.03620   4
   5  -3   2 268.579 9.23937  10
  -5  -3  -2 280.656 24.4476   1
   5  -3   2 287.166 11.1973   8
  -5  -3  -2 277.654 10.1719   4
   5   3   2 281.552 10.9635   8
   5   3   2 275.040 9.22874  10
  -5   3  -2 273.618 9.90471   4
  -6  -3  -2 -3.4971 19.7827   1
  -6  -3  -2 22.3662 2.61448   4
   6  -3   2 21.8837 3.17618   8
   6  -3   2 23.7426 1.37937   6
   6  -3   2 23.0796 1.57973  10
   6  -3   2 24.4793 1.53352   2
   6  -3   2 23.9746 1.32008   7
   6   3   2 22.2386 1.53697  10
   6   3   2 25.2613 1.44140   2
   6   3   2 23.3008 1.46857   6
  -6   3  -2 28.1177 3.11524   4
   6   3   2 24.2753 1.26867   7
   6   3   2 23.8607 1.39481   5
   7  -3   2 8.92777 1.16926  10
  -7  -3  -2 6.20098 2.71882   4
   7  -3   2 14.0406 4.83336   8
   7   3   2 8.72456 1.03242   2
   7   3   2 7.19462 0.82544   7
   7   3   2 7.37035 1.07042  10
   7   3   2 6.07963 1.00742   5
   8  -3   2 51.7979 2.17647   7
   8  -3   2 53.3919 2.72004  10
   8  -3   2 51.3178 2.42899   2
   8  -3   2 55.7444 2.42395   6
   8   3   2 55.6488 2.42591   6
   8   3   2 56.6611 2.49843   2
   8   3   2 54.8815 2.39215   5
   8   3   2 56.3029 2.73391  10
   8   3   2 57.0474 2.26343   7
   9  -3   2 23.3772 1.52312   2
  -9  -3  -2 23.4442 1.50602   7
   9  -3   2 22.9854 1.29025   6
   9  -3   2 22.3526 1.53267  10
   9  -3   2 21.9069 1.05381   7
   9   3   2 21.6945 1.24156   6
   9   3   2 22.4407 1.21134   5
   9   3   2 20.9753 1.52737  10
   9   3   2 21.7152 1.30070   2
  10  -3   2 21.8384 1.18276   6
 -10  -3  -2 19.5921 1.13970   7
  10  -3   2 21.4180 1.42330  10
  10   3   2 21.5156 1.36186  10
  10   3   2 20.5116 1.04568   6
  10   3   2 20.6910 1.06166   2
  10   3   2 22.3327 0.98016   5
  10  -4  -2 114.756 4.03040   2
  10  -4  -2 113.835 4.33754  10
  10  -4  -2 114.986 3.96970   6
  10   4  -2 111.496 3.92089   5
  10   4  -2 116.739 4.00126   2
  -9  -4   2 19.3513 1.39419   7
   9  -4  -2 18.8699 1.30278   2
   9  -4  -2 21.1565 1.59125  10
   9  -4  -2 18.2112 1.21868   6
   9   4  -2 20.7721 1.25299   6
   9   4  -2 19.9306 1.60895  10
   9   4  -2 20.6108 1.26698   2
   9   4  -2 19.8662 1.02099   3
   9   4  -2 19.6405 1.20019   5
  -8  -4   2 14.0106 1.33188   7
   8  -4  -2 15.3627 1.47422  10
   8  -4  -2 13.5412 1.15423   6
   8  -4  -2 15.2151 1.24743   2
   8  -4  -2 13.9880 1.11513   5
   8   4  -2 15.9347 1.20218   2
   8   4  -2 13.8389 1.51695  10
   8   4  -2 13.6217 1.13890   6
   8   4  -2 14.0582 1.12242   5
   8   4  -2 14.1227 0.96841   3
   7  -4  -2 51.2576 2.27740   5
   7  -4  -2 47.8853 2.38241   2
   7  -4  -2 49.5312 2.63360  10
  -7  -4   2 53.6085 2.62595   7
   7  -4  -2 51.5287 2.35477   6
   7  -4  -2 48.3939 6.42910   8
   7  -4  -2 47.5468 2.09063   7
  -7  -4   2 46.9020 4.10351   4
   7   4  -2 51.8797 2.20263   3
   7   4  -2 50.8293 2.30767   6
  -7   4   2 56.4641 4.94735   4
   7   4  -2 50.6476 2.31700   5
   7   4  -2 48.3087 2.33153   2
   7   4  -2 58.2203 5.47774   8
   7   4  -2 50.4382 2.60402  10
   6  -4  -2 1.63174 0.61598   2
  -6  -4   2 12.8777 18.2599   1
   6  -4  -2 1.62226 2.20236   8
  -6  -4   2 0.29532 0.58000   7
   6  -4  -2 0.17802 0.48490   6
   6  -4  -2 0.58783 0.65065  10
   6  -4  -2 0.53944 0.52297   5
   6   4  -2 0.09207 0.39088   7
   6   4  -2 0.03790 0.48732   6
   6   4  -2 0.39909 0.42954   5
   6   4  -2 -0.1513 0.51869  10
  -6   4   2 -1.4850 1.57062   4
   6   4  -2 -1.3433 2.41718   8
   6   4  -2 0.91716 0.55828   2
  -6   4   2 24.5133 23.2163   1
  -5  -4   2 -14.567 11.1847   1
   5  -4  -2 4.32330 1.30506   4
  -5  -4   2 3.97152 1.06373   4
   5  -4  -2 4.73943 1.61672   8
  -5   4   2 -12.637 12.9994   1
   5   4  -2 5.35603 1.56577   8
   4  -4  -2 378.119 13.7608   8
   4  -4  -2 398.998 13.6306   4
  -4  -4   2 408.376 13.4587   4
  -4  -4   2 387.271 25.1848   1
   4   4  -2 405.222 14.1640   8
  -4   4   2 406.843 25.0315   1
   3  -4  -2 200.088 7.41416   4
   3  -4  -2 223.573 7.96503   8
   3  -4  -2 173.514 13.9936   1
  -3  -4   2 207.030 7.24858   4
  -3  -4   2 195.346 16.0538   1
   3   4  -2 206.828 7.94322   8
  -2  -4   2 2.37902 0.50618   4
   2  -4  -2 3.81243 4.40937   1
  -2  -4   2 -0.8851 3.92625   1
   2   4  -2 1.83757 0.79058   8
  -2   4   2 0.43085 0.64991   8
  -1  -4   2 7.95397 0.68216   4
   1  -4  -2 9.58613 0.93093   4
  -1  -4   2 7.10151 3.88318   1
   1  -4  -2 6.06303 4.03155   1
  -1   4   2 8.20864 0.99774   8
   0  -4   2 233.799 7.16097   4
   0  -4   2 218.308 11.8990   1
   0  -4  -2 217.798 7.49782   4
   0  -4  -2 230.953 13.0805   1
   0   4   2 217.918 7.62147   8
   0   4  -2 231.092 8.18477   8
  -1  -4  -2 174.640 6.17347   4
   1  -4   2 179.744 5.74447   4
   1  -4   2 176.822 10.2816   1
   1   4   2 185.311 6.37707   8
  -1   4  -2 177.519 6.79344   8
  -2  -4  -2 1.73798 4.41294   1
   2  -4   2 -1.8079 3.50926   1
  -2  -4  -2 1.97771 0.52675   4
   2   4   2 2.59269 0.75358   8
  -2   4  -2 1.80934 0.85433   8
  -3  -4  -2 609.350 19.3752   4
  -3  -4  -2 562.308 28.0401   1
   3  -4   2 604.069 20.1103   8
  -3   4  -2 575.273 18.8894   4
   3   4   2 614.378 19.8017   8
  -4  -4  -2 1724.03 55.5698   4
  -4  -4  -2 1718.05 67.3283   1
   4  -4   2 1808.73 56.6220   8
  -4   4  -2 1855.40 63.7851   1
  -4   4  -2 1765.67 55.1363   4
  -5  -4  -2 228.114 8.65581   4
  -5  -4  -2 207.166 24.2809   1
   5  -4   2 228.165 9.70427   8
   5  -4   2 223.566 7.61955  10
   5   4   2 221.972 7.59553  10
  -5   4  -2 217.747 8.28485   4
   5   4   2 219.307 9.40242   8
   6  -4   2 85.7660 3.40228   6
   6  -4   2 89.0931 6.24352   8
   6  -4   2 96.8464 3.73807  10
   6  -4   2 88.2500 3.35187   7
  -6  -4  -2 83.3606 28.1530   1
  -6  -4  -2 83.7409 4.86377   4
   6  -4   2 84.4049 3.56230   2
   6   4   2 90.6734 3.34962   7
   6   4   2 86.9220 3.50097   2
   6   4   2 97.0239 3.46479   6
   6   4   2 90.5087 3.36077   3
   6   4   2 87.7034 3.46711   5
   6   4   2 83.4816 5.85390   8
   6   4   2 87.0591 3.64194  10
   7  -4   2 29.6694 2.30489  10
   7  -4   2 35.6423 1.67748   7
   7  -4   2 35.9534 1.83116   6
  -7  -4  -2 35.9797 4.10030   4
   7  -4   2 36.9123 5.01172   8
   7   4   2 36.5448 1.92669   2
   7   4   2 37.7777 1.72353   7
   7   4   2 39.2915 1.85767   6
   7   4   2 37.1888 2.20529  10
   7   4   2 33.2501 1.70737   3
   7   4   2 34.3919 1.82955   5
   7   4   2 40.4934 5.57618   8
   8  -4   2 32.1127 1.70484   6
   8  -4   2 31.8046 1.95966  10
   8  -4   2 33.5728 1.78677   2
   8  -4   2 31.2264 1.47895   7
   8   4   2 33.5797 1.68712   6
   8   4   2 33.3894 1.96011  10
  -9  -4  -2 5.56002 0.75194   7
   9  -4   2 6.04500 0.72248   2
   9  -4   2 5.85292 0.87274  10
   9  -4   2 5.57336 0.51621   7
   9   4   2 5.30659 0.92484  10
   9   4   2 5.32793 0.61764   6
   9   4   2 5.88295 0.66473   5
   9   4   2 6.01477 0.71700   2
  10   5  -2 9.45350 0.64268   5
  10   5  -2 9.23264 0.72437   2
   9  -5  -2 6.54028 0.75691   2
   9  -5  -2 8.29846 1.12344  10
   9   5  -2 6.04272 0.57767   3
   9   5  -2 7.70618 0.84015   6
   9   5  -2 6.23874 0.69535   5
   9   5  -2 5.48540 0.67318   2
   8  -5  -2 61.8454 3.05115  10
   8  -5  -2 69.9713 3.29132   2
  -8  -5   2 68.4160 4.02474   7
   8  -5  -2 59.7376 2.56283   5
   8   5  -2 64.3494 3.14927   3
   8   5  -2 68.1939 2.76970   6
   8   5  -2 61.6951 2.68940   5
   8   5  -2 63.9191 3.04297  10
   7  -5  -2 50.2741 2.38163   6
  -7  -5   2 49.0946 4.39524   4
   7  -5  -2 56.0918 2.83246  10
  -7  -5   2 56.3874 2.71878   7
   7  -5  -2 50.3935 2.43775   2
   7  -5  -2 51.7237 2.30941   5
   7   5  -2 54.0707 2.43440   5
   7   5  -2 55.4344 2.41238   6
   7   5  -2 55.8399 2.30226   3
  -7   5   2 54.3374 10.4857   8
   7   5  -2 56.2792 2.77815  10
   7   5  -2 60.8082 5.99408   8
  -7   5   2 51.5519 6.35462   4
   7   5  -2 46.4000 2.35600   2
  -6  -5   2 118.443 4.63546   7
   6  -5  -2 113.153 4.58040  10
   6  -5  -2 108.287 4.37920   5
  -6  -5   2 115.807 5.72631   4
   6  -5  -2 106.405 4.34617   2
   6  -5  -2 113.162 4.30813   6
   6  -5  -2 123.082 4.39981   7
   6   5  -2 120.562 4.35076   5
   6   5  -2 118.433 4.25458   3
  -6   5   2 108.337 7.02947   4
   6   5  -2 127.328 4.37684   2
  -6   5   2 108.921 32.4996   1
   6   5  -2 121.379 4.58184  10
   6   5  -2 107.701 6.60327   8
   5  -5  -2 14.0168 1.50561  10
   5  -5  -2 20.6277 2.77076   8
  -5  -5   2 15.8968 14.4000   1
  -5  -5   2 17.1396 2.00342   4
   5  -5  -2 12.5989 2.07947   4
   5   5  -2 16.7640 1.47047  10
  -5   5   2 17.0574 2.71527   8
  -5   5   2 5.63247 17.9263   1
   5   5  -2 17.6650 2.66660   8
   4  -5  -2 3.68675 1.28669   4
  -4  -5   2 4.13344 1.03847   4
  -4  -5   2 4.80153 10.7944   1
  -4   5   2 3.14714 1.54696   8
   4   5  -2 3.94311 1.48771   8
   3  -5  -2 11.8658 7.80425   1
  -3  -5   2 20.1430 8.67169   1
  -3  -5   2 21.2240 1.59546   4
   3  -5  -2 20.1984 1.85424   4
  -3   5   2 24.9025 2.20457   8
   3   5  -2 29.1704 2.44896   8
  -2  -5   2 113.128 12.2058   1
   2  -5  -2 121.545 12.1889   1
   2  -5  -2 130.062 4.97770   4
  -2  -5   2 131.707 4.67684   4
  -2   5   2 124.107 5.05530   8
   2   5  -2 127.378 5.59675   8
   1  -5  -2 1527.88 47.3021   4
   1  -5  -2 1477.28 55.6157   1
  -1  -5   2 1551.78 55.7318   1
  -1  -5   2 1542.28 46.9243   4
  -1   5   2 1506.87 47.4304   8
   1   5  -2 1515.31 48.1480   8
   0  -5  -2 907.524 37.0496   1
   0  -5  -2 938.105 28.9547   4
   0  -5   2 897.759 35.6294   1
   0  -5   2 925.518 28.4967   4
   0   5   2 895.391 29.0868   8
   0   5  -2 950.079 29.8342   8
  -1  -5  -2 300.328 10.1556   4
   1  -5   2 296.500 16.1336   1
  -1  -5  -2 308.728 17.9688   1
   1  -5   2 309.678 9.61501   4
  -1   5  -2 304.236 10.9040   8
   1   5   2 299.832 10.3669   8
  -2  -5  -2 28.5537 1.79373   4
   2  -5   2 30.1777 6.77345   1
  -2  -5  -2 18.0692 6.52054   1
   2  -5   2 26.7856 1.86289   4
   2   5   2 29.4328 2.11044   8
  -2   5  -2 28.5635 2.46787   8
  -3  -5  -2 14.5942 1.52385   4
  -3  -5  -2 25.8571 9.84286   1
  -3   5  -2 11.1749 1.77201   8
  -3   5  -2 8.68670 1.16979   4
  -4  -5  -2 175.126 20.8359   1
  -4  -5  -2 159.065 6.58873   4
  -4   5  -2 174.242 7.76285   8
  -4   5  -2 163.222 6.19266   4
   4   5   2 162.359 7.16978   8
  -4   5  -2 176.894 18.6206   1
   5  -5   2 25.1042 1.40677   7
  -5  -5  -2 23.3836 2.56577   4
   5  -5   2 21.3514 1.57892  10
  -5  -5  -2 17.6255 29.2345   1
   5   5   2 26.5505 1.61581  10
   5   5   2 26.9315 3.36388   8
   5   5   2 22.9573 1.42248   2
   5   5   2 23.9258 1.40923   3
  -5   5  -2 23.6911 3.43651   8
   6  -5   2 15.9135 1.41823  10
   6  -5   2 17.3748 1.27791   6
  -6  -5  -2 18.3950 2.65647   4
   6  -5   2 15.7957 1.10474   7
  -6   5  -2 12.7252 3.44047   8
   6   5   2 23.1816 3.58818   8
   6   5   2 17.6206 1.20766   3
   6   5   2 18.8012 1.30970   6
   6   5   2 16.7732 1.24500   5
   6   5   2 17.5152 1.15071   7
   6   5   2 17.4288 1.27383   2
   6   5   2 16.6382 1.45792  10
   7  -5   2 39.7577 2.19142  10
   7  -5   2 37.6430 1.87042   6
  -7  -5  -2 39.5039 2.25465   7
   7  -5   2 41.0362 1.74323   7
   7   5   2 35.4687 1.82122   6
   7   5   2 34.1998 1.69164   3
   7   5   2 34.5767 2.08413  10
   7   5   2 35.7198 1.85934   5
   7   5   2 37.3608 1.94126   2
   8  -5   2 1.20729 0.34417   7
  -8  -5  -2 0.83905 0.51260   7
   8  -5   2 0.51372 0.72324  10
   8  -5   2 -0.3124 0.41745   6
   8   5   2 0.55910 0.40140   6
   8   5   2 0.45484 0.39128   2
   8   5   2 0.54030 0.35216   5
   8   5   2 -0.6312 0.67331  10
  -9  -5  -2 2.90896 0.56753   7
   9  -5   2 2.93886 0.49446   6
   9  -5   2 2.72191 0.91896  10
   9  -5   2 3.14308 0.36573   7
   9   5   2 2.66110 0.41363   5
   9   5   2 2.61178 0.47027   2
   9   5   2 1.84970 0.66167   6
   9   5   2 2.36932 0.89056  10
  -9  -6   2 0.97217 0.43511   7
   9   6  -2 0.24926 0.30773   5
   9   6  -2 0.76682 0.27461   3
   9   6  -2 0.38279 0.39657   2
   8  -6  -2 1.05322 0.74658   2
  -8  -6   2 1.39779 0.55389   7
   8  -6  -2 1.72588 0.60276   6
   8  -6  -2 2.59243 0.94579  10
   8   6  -2 1.41506 0.36505   3
   8   6  -2 1.88959 0.48007   5
   8   6  -2 0.99442 0.48228   2
   7  -6  -2 11.7194 1.25640   6
  -7  -6   2 13.5708 1.34464   7
   7  -6  -2 11.7092 1.39791  10
   7  -6  -2 9.13495 1.11632   2
   7   6  -2 11.9656 1.32530  10
   7   6  -2 9.01495 1.04055   2
   7   6  -2 10.4503 0.97639   5
   7   6  -2 9.53001 0.85841   3
  -6  -6   2 31.8696 1.97453   7
   6  -6  -2 28.8099 1.43961   3
  -6  -6   2 28.9132 3.35494   4
   6  -6  -2 27.8734 1.68222   9
   6  -6  -2 25.4758 2.12548   2
   6  -6  -2 28.1080 1.67880   5
   6  -6  -2 26.0297 1.53977   7
   6  -6  -2 25.8383 2.02554  10
  -6   6   2 23.4100 3.45755   4
   6   6  -2 28.7314 1.63081   5
   6   6  -2 30.3618 1.71704   2
   6   6  -2 30.3236 1.54696   3
   6   6  -2 32.9813 4.54976   8
   5  -6  -2 1.96117 1.99071   4
  -5  -6   2 -44.232 29.3294   1
  -5  -6   2 1.80386 1.17802   4
  -5  -6   2 0.55457 0.59324   7
   5  -6  -2 1.12597 0.52990   3
   5  -6  -2 0.11812 0.53757   9
  -5   6   2 7.16503 22.1513   1
  -5   6   2 0.64074 2.74010   8
   5   6  -2 0.14246 0.56500   5
   5   6  -2 1.99603 2.45496   8
   5   6  -2 0.93482 0.47799   3
  -4  -6   2 40.4807 2.71673   4
   4  -6  -2 54.3437 16.3248   1
  -4  -6   2 66.6799 16.7851   1
   4  -6  -2 42.4091 3.24948   4
   4   6  -2 40.1335 3.51200   8
  -4   6   2 47.7044 4.05296   8
  -3  -6   2 21.9376 10.7715   1
  -3  -6   2 13.7296 1.58216   4
   3  -6  -2 12.5353 1.66416   4
   3   6  -2 8.92449 1.65631   8
  -3   6   2 13.3704 2.12540   8
   2  -6  -2 454.054 25.2604   1
  -2  -6   2 425.893 13.8621   4
  -2  -6   2 399.423 24.9473   1
   2  -6  -2 408.942 14.1972   4
   2   6  -2 434.514 15.1337   8
  -2   6   2 429.494 14.4793   8
   1  -6  -2 553.946 18.2413   4
  -1  -6   2 560.464 27.5981   1
   1  -6  -2 571.303 28.4717   1
  -1  -6   2 555.368 17.7965   4
   1   6  -2 560.764 19.2024   8
  -1   6   2 571.322 18.5216   8
   0  -6   2 1.20855 6.02106   1
   0  -6  -2 -1.4429 6.16429   1
   0  -6   2 0.63844 0.67973   4
   0  -6  -2 1.38632 0.68975   4
   0   6  -2 1.17947 1.14277   8
   0   6   2 0.03794 0.94360   8
  -1  -6  -2 152.430 5.65589   4
   1  -6   2 138.878 13.3477   1
  -1  -6  -2 141.740 14.8115   1
   1  -6   2 154.965 5.04571   4
  -1   6  -2 146.280 6.55520   8
   1   6   2 146.153 5.90035   8
   2  -6   2 17.0541 8.16748   1
  -2  -6  -2 8.38227 8.13806   1
  -2  -6  -2 9.08946 1.26598   4
   2   6   2 9.04629 1.55391   8
  -2   6  -2 10.0740 1.96329   8
  -3  -6  -2 69.2244 14.3639   1
   3  -6   2 64.9474 12.0973   1
  -3  -6  -2 55.0793 3.07666   4
  -3   6  -2 57.4765 4.07684   8
  -4  -6  -2 252.959 8.86102   7
  -4  -6  -2 259.144 9.61935   4
  -4  -6  -2 258.477 27.3880   1
  -4   6  -2 267.018 10.9627   8
   4   6   2 241.683 10.1422   8
  -5  -6  -2 224.736 9.09266   4
  -5  -6  -2 223.444 8.14560   7
   5  -6   2 226.967 7.71294   7
   5   6   2 226.292 7.65458   3
   5   6   2 227.185 10.0191   8
  -5   6  -2 236.880 10.8217   8
   5   6   2 233.116 7.76967   5
   5   6   2 228.392 7.70242   2
  -6  -6  -2 329.221 11.0490   7
  -6  -6  -2 312.125 12.3217   4
   6  -6   2 336.521 10.4608   7
   6  -6   2 311.285 10.6759  10
   6   6   2 342.526 11.9153  10
   6   6   2 321.904 15.6150   8
   6   6   2 294.881 10.4810   2
   6   6   2 307.189 10.3991   3
   6   6   2 314.390 10.5501   5
   7  -6   2 2.32245 0.48873   7
   7  -6   2 2.30123 0.90335  10
  -7  -6  -2 1.60983 0.57314   7
   7   6   2 2.06478 0.91434  10
   7   6   2 1.67458 0.50012   5
   7   6   2 2.45570 0.49730   3
   7   6   2 1.91300 0.57832   2
   8  -6   2 88.0195 3.08711   7
  -8  -6  -2 90.1551 3.65520   7
   8   6   2 89.6087 3.33273   5
   8   6   2 82.4344 3.02421   3
   8   6   2 86.4069 3.30414   2
   9  -6   2 1.73069 0.32634   7
  -9  -6  -2 2.11775 0.45408   7
   9   6   2 1.97704 0.34877   5
   9   6   2 2.03262 0.42022   2
  -9  -7   2 6.28454 0.77649   7
   9   7  -2 6.32462 0.57384   5
   9   7  -2 6.36235 0.67174   3
  -8  -7   2 -0.4769 0.41780   7
   8   7  -2 0.48425 0.31055   3
   8   7  -2 0.76008 0.33864   5
   8   7  -2 0.50835 0.60948   2
  -7  -7   2 12.1210 1.24619   7
   7   7  -2 11.2620 1.00688   5
   7   7  -2 15.8803 1.72643   2
   7   7  -2 12.3704 0.94991   3
   6  -7  -2 0.45844 0.55701   9
  -6  -7   2 0.34699 0.61051   7
  -6  -7   2 0.67501 2.21507   4
   6  -7  -2 0.26750 0.51284   3
   6   7  -2 0.78303 0.42499   5
   6   7  -2 2.76801 3.06240   8
   6   7  -2 0.10602 0.34437   3
  -5  -7   2 290.310 10.8740   4
   5  -7  -2 296.904 9.54273   9
  -5  -7   2 291.579 9.94879   7
   5  -7  -2 278.966 9.42919   7
   5  -7  -2 280.990 9.27869   3
   5   7  -2 292.992 9.54487   3
   5   7  -2 281.127 9.53872   5
   5   7  -2 287.581 12.1234   8
   4  -7  -2 48.2132 2.12887   9
  -4  -7   2 35.4707 18.2910   1
   4  -7  -2 47.2175 2.03421   3
  -4  -7   2 46.7214 3.17281   4
   4  -7  -2 11.7138 20.0437   1
   4  -7  -2 44.9866 4.03446   4
   4   7  -2 43.3177 2.75603   3
   4   7  -2 47.1848 4.16644   8
   4   7  -2 45.4006 2.11695   5
  -4   7   2 51.1366 5.26098   8
  -3  -7   2 54.7802 14.6681   1
   3  -7  -2 68.8870 18.1690   1
   3  -7  -2 47.4973 3.56834   4
  -3  -7   2 50.4965 2.87745   4
  -3   7   2 42.8316 4.24730   8
   3   7  -2 51.5942 3.88266   8
   2  -7  -2 144.109 5.89490   4
  -2  -7   2 136.858 5.42237   4
  -2  -7   2 167.342 19.0314   1
   2  -7  -2 119.345 15.9812   1
  -2   7   2 149.337 6.58996   8
   2   7  -2 143.700 6.71231   8
  -1  -7   2 44.4182 2.42277   4
  -1  -7   2 49.0701 11.0247   1
   1  -7  -2 57.3156 12.6553   1
   1  -7  -2 43.1114 2.74445   4
  -1   7   2 50.8009 3.47854   8
   1   7  -2 42.0411 4.54427   8
   0  -7  -2 38.1424 10.4347   1
   0  -7  -2 38.2675 2.45575   4
   0  -7   2 41.1441 2.31282   4
   0  -7   2 34.1023 9.91736   1
   0   7  -2 37.3499 3.38942   8
   0   7   2 37.3792 2.85143   8
  -1  -7  -2 448.216 14.6522   4
   1  -7   2 402.241 25.8346   1
  -1  -7  -2 454.400 27.9493   1
   1   7   2 440.147 14.9402   8
  -1   7  -2 418.489 18.2190   8
  -2  -7  -2 14.2531 12.6129   1
  -2  -7  -2 15.0097 1.81354   4
   2  -7   2 6.59766 11.0875   1
   2   7   2 16.5706 2.21529   8
  -2   7  -2 17.9135 2.70520   8
  -3  -7  -2 55.1614 2.23596   3
  -3  -7  -2 50.5285 2.55501   7
  -3  -7  -2 53.1379 3.20805   4
   3  -7   2 52.5098 16.9893   1
  -3  -7  -2 49.3551 17.1287   1
  -3   7  -2 53.1790 4.63917   8
   3   7   2 48.7348 3.76382   8
  -4  -7  -2 231.637 8.36471   7
  -4  -7  -2 255.047 9.37069   4
   4  -7   2 219.680 7.99581   7
   4  -7   2 246.612 7.98784   9
   4   7   2 255.623 10.1728   8
   4   7   2 244.532 7.96305   3
   4   7   2 232.164 7.97361   5
  -4   7  -2 234.958 11.0702   8
   4   7   2 218.549 7.87756   2
  -5  -7  -2 1.19528 0.70508   7
   5  -7   2 1.23477 0.53599   9
   5  -7   2 1.51511 0.47779   7
  -5  -7  -2 1.79433 1.65766   4
   5   7   2 1.19162 0.48731   5
  -5   7  -2 1.59679 3.76401   8
   5   7   2 0.79971 0.61783   2
   5   7   2 1.51373 0.51138   3
   5   7   2 5.21333 3.02355   8
  -6  -7  -2 46.5005 2.53317   7
   6  -7   2 45.4364 2.04567   7
   6  -7   2 46.3091 2.11832   9
   6   7   2 44.6559 2.15757   5
   6   7   2 43.4545 2.02540   3
   6   7   2 47.1672 2.14262   2
  -7  -7  -2 1.92877 0.64802   7
   7  -7   2 1.69364 0.39379   7
   7   7   2 2.21138 0.55259   2
   7   7   2 1.32068 0.41994   5
   7   7   2 1.63952 0.40076   3
  -8  -7  -2 85.1599 3.41177   7
   8  -7   2 81.9953 2.89362   7
   8   7   2 85.3037 3.09870   2
   8   7   2 85.9061 3.14374   5
   8   7   2 81.1323 2.88015   3
  -9  -7  -2 0.17881 0.38793   7
   9   7   2 -0.1798 0.21744   5
  -9  -8   2 10.4769 0.79057   7
   9   8  -2 14.4698 0.78029   5
   9   8  -2 15.3369 0.82298   3
  -8  -8   2 0.13155 0.39332   7
   8   8  -2 -0.0003 0.25599   3
  -7  -8   2 57.5725 2.65615   7
   7   8  -2 53.9244 2.34972   5
   7   8  -2 54.5793 2.27043   3
   6  -8  -2 21.2100 1.32819   9
  -6  -8   2 18.4221 1.52716   7
   6   8  -2 20.8778 1.32066   5
   6   8  -2 22.1706 1.27450   3
   5  -8  -2 36.7146 1.93149   7
  -5  -8   2 32.3066 3.98800   4
   5  -8  -2 39.4592 2.03036   9
  -5  -8   2 36.0938 2.19385   7
   5  -8  -2 38.4724 2.02374   3
   5   8  -2 39.5283 6.63051   8
   5   8  -2 38.8270 1.89337   3
   5   8  -2 36.8646 1.95130   5
  -4  -8   2 138.754 5.32139   7
   4  -8  -2 132.610 4.69262   3
   4  -8  -2 133.725 4.92045   7
  -4  -8   2 134.258 6.22946   4
   4  -8  -2 135.469 4.92036   9
   4   8  -2 136.599 4.87835   5
   4   8  -2 136.951 4.91340   3
   4   8  -2 138.901 7.52107   8
   3  -8  -2 307.152 10.4310   7
  -3  -8   2 330.500 10.7738   7
   3  -8  -2 309.258 10.1496   3
  -3  -8   2 306.954 11.1944   4
   3  -8  -2 311.803 11.7938   4
   3  -8  -2 322.405 10.3732   9
   3  -8  -2 311.018 34.6906   1
   3   8  -2 303.553 10.2824   5
   3   8  -2 319.080 10.3448   3
   3   8  -2 321.762 12.6545   8
  -2  -8   2 10.3119 0.90104   3
  -2  -8   2 11.2206 1.74796   4
   2  -8  -2 8.43350 0.92752   9
   2  -8  -2 22.9701 17.7965   1
  -2  -8   2 10.7731 1.27090   7
   2  -8  -2 11.7350 1.32704   3
   2  -8  -2 9.72227 2.04729   4
   2   8  -2 11.9652 2.52734   8
   2   8  -2 10.9219 0.97794   3
  -1  -8   2 13.7099 14.4968   1
   1  -8  -2 11.4705 13.0286   1
   1  -8  -2 19.6870 2.24670   4
  -1   8   2 14.9673 2.61001   8
   1   8  -2 16.9672 2.73576   8
   0  -8   2 456.979 33.4637   1
   0  -8  -2 481.097 16.1582   4
   0  -8  -2 453.134 33.3156   1
   0   8   2 471.315 16.3649   8
   0   8  -2 483.475 17.4815   8
  -1  -8  -2 49.6803 16.3975   1
  -1  -8  -2 67.6777 2.75533   3
  -1  -8  -2 71.6769 3.88696   4
   1  -8   2 72.2544 2.92057   9
   1  -8   2 70.4861 15.9764   1
   1   8   2 73.8781 4.46045   8
  -1   8  -2 75.9782 5.36301   8
  -2  -8  -2 41.2817 2.29918   7
  -2  -8  -2 47.4018 2.03082   3
   2  -8   2 42.0344 2.20116   7
   2  -8   2 47.0672 2.15819   9
   2  -8   2 53.2155 19.9819   1
  -2  -8  -2 40.9832 3.07146   4
  -2  -8  -2 31.9047 16.8166   1
   2   8   2 39.8139 3.83484   8
  -2   8  -2 46.7305 4.98247   8
   2   8   2 46.8378 2.05542   5
  -3  -8  -2 19.5766 1.50909   7
  -3  -8  -2 18.5516 2.30849   4
   3  -8   2 19.0424 1.30460   9
  -3  -8  -2 20.3698 1.23898   3
   3  -8   2 21.5803 1.44819   7
   3   8   2 18.2191 1.27720   5
   3   8   2 18.4996 1.26539   3
  -3   8  -2 18.7701 3.87101   8
   3   8   2 26.5125 3.31676   8
   4  -8   2 0.82068 0.46340   9
  -4  -8  -2 0.24277 0.56285   7
  -4  -8  -2 -1.3451 1.71671   4
   4  -8   2 0.25402 0.49193   7
   4   8   2 0.87364 0.45446   5
  -4   8  -2 0.87328 4.05731   8
   4   8   2 -3.1115 2.75087   8
   4   8   2 0.05194 0.36234   3
  -5  -8  -2 38.5006 4.86362   4
  -5  -8  -2 42.9072 2.41706   7
   5  -8   2 45.4868 2.05426   7
   5  -8   2 44.9236 2.04126   9
   5   8   2 34.6526 5.19773   8
   5   8   2 38.7761 2.04522   2
   5   8   2 41.9949 2.03960   5
   5   8   2 40.5051 1.97381   3
  -5   8  -2 47.9152 6.93975   8
  -6  -8  -2 0.09393 0.52920   7
   6  -8   2 -0.2470 0.46118   9
   6  -8   2 0.23686 0.33292   7
   6   8   2 0.03470 0.33248   3
   6   8   2 0.27543 0.37956   5
   6   8   2 0.08479 0.53579   2
   7  -8   2 9.86836 0.72542   7
  -7  -8  -2 10.5624 1.12473   7
   7   8   2 8.41344 0.72691   3
   7   8   2 8.92657 0.81146   5
  -8  -8  -2 33.3169 1.70136   7
   8  -8   2 34.8810 1.32484   7
   8   8   2 34.6412 1.34489   3
   8   8   2 35.2845 1.50829   5
  -8  -9   2 10.7849 0.87396   7
   8   9  -2 10.7239 0.73271   5
   8   9  -2 11.3034 0.66861   3
  -7  -9   2 22.0977 1.42520   7
   7   9  -2 21.2422 1.17577   5
   7   9  -2 22.2172 1.16013   3
  -6  -9   2 5.46732 0.83156   7
   6  -9  -2 5.61947 0.68381   9
   6   9  -2 6.63963 0.73392   3
   6   9  -2 7.98116 0.81455   5
   5  -9  -2 6.38327 0.78019   7
   5  -9  -2 7.73344 0.82918   3
  -5  -9   2 6.53156 1.03381   7
   5  -9  -2 6.17968 0.77393   9
   5   9  -2 6.48654 0.77151   5
   5   9  -2 5.01977 0.66039   3
   4  -9  -2 22.1592 1.39588   9
  -4  -9   2 19.9665 1.66560   7
   4  -9  -2 22.0574 1.30706   3
   4   9  -2 18.3989 4.03427   8
   4   9  -2 21.6911 1.42235   5
   4   9  -2 22.9380 1.42207   3
  -3  -9   2 22.8196 1.67634   7
   3  -9  -2 24.2113 1.61168   7
   3  -9  -2 22.3016 1.40751   9
   3  -9  -2 20.7671 1.25450   3
   3   9  -2 23.2559 3.99577   8
   3   9  -2 22.8590 1.39792   3
   3   9  -2 21.1481 1.47329   5
   2  -9  -2 17.2709 1.09093   3
   2  -9  -2 16.6733 1.19581   9
  -2  -9   2 15.5574 1.43551   7
   2  -9  -2 15.7735 1.38699   7
  -2  -9   2 15.6626 1.25221   9
   2   9  -2 17.5033 1.19932   3
   2   9  -2 15.0009 3.20094   8
  -1  -9   2 30.1930 1.53197   3
   1  -9  -2 31.2849 1.84649   7
  -1  -9   2 30.4872 1.89839   7
   1  -9  -2 29.2064 1.49211   3
   1  -9  -2 32.6702 3.98254   4
  -1  -9   2 30.6119 1.63388   9
   1  -9  -2 29.8567 1.79859   5
   1  -9  -2 28.9900 1.61993   9
   1   9  -2 25.8696 3.54375   8
   0  -9  -2 4.31902 0.80791   7
   0  -9   2 -9.4047 22.9544   1
   0  -9   2 3.37873 0.69229   7
   0  -9  -2 4.56570 0.64358   3
   0  -9  -2 3.85735 0.63604   9
   0  -9   2 4.71645 0.67672   9
   0  -9   2 5.96841 0.86792   3
   0  -9  -2 6.34837 2.10432   4
   0   9  -2 5.70599 2.96248   8
   0   9   2 5.03013 0.76278   5
  -1  -9  -2 70.7986 4.58750   4
   1  -9   2 116.085 27.0569   1
   1  -9   2 74.8524 3.07898   9
  -1  -9  -2 76.4246 3.00239   3
   1  -9   2 79.1590 3.36579   7
  -1  -9  -2 76.8626 3.39172   7
  -1  -9  -2 77.8611 3.07404   9
   1   9   2 74.1684 3.02792   5
  -1   9  -2 83.4779 6.80279   8
   2  -9   2 108.278 4.06650   9
   2  -9   2 105.063 4.24773   7
  -2  -9  -2 105.195 4.37694   7
  -2  -9  -2 108.458 3.97498   3
  -2  -9  -2 103.650 3.98548   9
  -2  -9  -2 105.678 5.73283   4
   2  -9   2 102.216 3.83528   3
  -2   9  -2 111.702 8.03078   8
   2   9   2 114.278 4.01398   5
  -3  -9  -2 1.79150 0.71166   7
  -3  -9  -2 1.74341 2.14291   4
   3  -9   2 1.92388 0.52295   9
   3  -9   2 1.70871 0.62723   7
   3   9   2 2.36175 0.59402   5
  -3   9  -2 1.64973 4.71872   8
   3   9   2 1.77209 0.46088   3
  -4  -9  -2 25.0627 1.79374   7
   4  -9   2 25.4924 1.55030   7
   4  -9   2 27.4411 1.53317   9
  -4  -9  -2 32.1984 4.35028   4
   4   9   2 26.7586 1.50780   3
  -4   9  -2 14.1235 6.73599   8
   4   9   2 25.9051 1.52330   5
   5  -9   2 3.77207 0.66228   7
   5  -9   2 3.18267 0.60935   9
  -5  -9  -2 4.24097 0.85084   7
   5   9   2 3.87364 0.63925   3
   5   9   2 3.70938 0.65731   5
  -6  -9  -2 16.6061 1.36725   7
   6  -9   2 17.6614 1.12066   9
   6  -9   2 17.8336 1.04910   7
   6   9   2 17.3430 1.11462   5
   6   9   2 19.2727 1.11614   3
   7  -9   2 12.8012 0.75745   7
  -7  -9  -2 13.6196 1.07874   7
   7   9   2 14.7576 1.18123   5
   7   9   2 12.9846 0.79023   3
  -8  -9  -2 1.29002 0.40836   7
   8   9   2 0.54155 0.26331   5
  -7 -10   2 53.1577 2.30464   7
   7  10  -2 53.2993 2.03505   3
   7  10  -2 52.6037 2.03212   5
   6 -10  -2 6.55895 0.73457   9
  -6 -10   2 5.72574 0.75234   7
   6  10  -2 5.39202 0.64714   5
   6  10  -2 5.99220 0.63594   3
   5 -10  -2 0.62540 0.39569   9
  -5 -10   2 0.76175 0.53550   7
   5 -10  -2 0.41596 0.44803   3
   5  10  -2 1.12817 0.43220   5
   5  10  -2 0.17467 0.32416   3
   4 -10  -2 35.5827 1.82215   9
   4 -10  -2 35.6737 1.64965   3
  -4 -10   2 36.8905 2.11287   7
   4 -10  -2 34.7753 1.78614   7
   4  10  -2 35.0241 1.76594   5
   4  10  -2 34.8646 1.79528   3
   3 -10  -2 23.8117 1.46727   9
   3 -10  -2 23.7401 1.30097   3
   3 -10  -2 23.3738 1.55836   7
  -3 -10   2 25.4719 1.74915   7
   3  10  -2 22.2969 5.98478   8
   3  10  -2 23.0488 1.40161   3
   2 -10  -2 12.5189 1.07396   9
  -2 -10   2 12.0631 1.29090   7
   2 -10  -2 12.9789 0.97731   3
   2  10  -2 10.6078 4.34538   8
   2  10  -2 13.1751 1.06453   3
  -1 -10   2 12.1890 1.06387   9
   1 -10  -2 11.8002 0.93191   3
   1 -10  -2 11.5757 1.07451   9
  -1 -10   2 13.7628 1.63912   7
   1 -10  -2 9.77055 1.20948   7
   1  10  -2 7.36554 3.79564   8
   1  10  -2 11.6512 1.02303   3
   0 -10  -2 25.4831 1.51383   9
   0 -10  -2 23.8325 1.38250   3
   0 -10   2 23.9562 1.46580   9
   0 -10   2 23.6940 1.36114   3
   0 -10  -2 25.6409 1.73799   7
   0 -10   2 26.1232 1.70634   7
   0  10  -2 21.2270 4.61898   8
   0  10   2 25.5223 1.54814   5
   1 -10   2 0.50886 0.46763   3
  -1 -10  -2 1.13204 0.51718   9
   1  10   2 0.20846 0.54394   5
  -1  10  -2 1.25580 4.61123   8
   2 -10   2 510.400 16.6440   7
  -2 -10  -2 496.460 16.2803   9
   2 -10   2 513.599 16.4474   9
   2 -10   2 481.665 16.1156   3
  -2 -10  -2 529.464 16.3706   3
  -2 -10  -2 530.560 16.8558   7
   2  10   2 533.585 16.3308   5
  -2  10  -2 480.090 24.8701   8
  -3 -10  -2 0.54791 0.49803   7
   3 -10   2 1.89288 0.52566   9
   3 -10   2 1.99751 0.56126   7
   3  10   2 1.95381 0.53276   3
   3  10   2 0.87497 0.51406   5
   4 -10   2 26.1365 1.50388   7
   4 -10   2 24.3902 1.44023   9
  -4 -10  -2 24.0170 1.69870   7
   4  10   2 26.1901 1.45129   3
   4  10   2 24.7421 1.43561   5
  -5 -10  -2 45.9008 2.38946   7
   5 -10   2 46.5427 2.04271   9
   5 -10   2 48.8226 2.04235   7
   5  10   2 44.1938 2.04641   5
   5  10   2 48.5632 2.06130   3
   6 -10   2 15.1691 0.97133   9
  -6 -10  -2 16.2228 1.23991   7
   6 -10   2 17.0143 0.92399   7
   6  10   2 16.8034 0.97527   3
   6  10   2 17.8803 1.03031   5
  -7 -10  -2 4.55789 0.60347   7
   7 -10   2 3.58649 0.54259   7
   7  10   2 5.57658 0.51885   3
   7  10   2 6.44858 0.57048   5
  -7 -11   2 7.63011 0.69222   7
  -6 -11   2 5.68782 0.75619   7
   6 -11  -2 5.22953 0.56691   9
   6  11  -2 6.13605 0.56635   3
   6  11  -2 5.37981 0.87442   5
   5 -11  -2 0.84833 0.35217   9
  -5 -11   2 0.98123 0.41195   7
   5  11  -2 1.03753 0.33332   3
   5  11  -2 -0.7065 0.43838   5
   4 -11  -2 7.05442 0.74541   7
   4 -11  -2 5.91304 0.60136   3
  -4 -11   2 6.06121 0.93646   7
   4 -11  -2 7.51359 0.81342   9
   4  11  -2 5.69937 0.71039   3
   3 -11  -2 0.74797 0.51062   7
   3 -11  -2 0.35096 0.34155   9
  -3 -11   2 0.10908 0.46232   7
   3  11  -2 -0.0079 0.35854   3
  -2 -11   2 85.8950 3.67124   7
  -2 -11   2 81.7370 3.19988   9
   2 -11  -2 83.0367 3.35292   9
   2 -11  -2 82.0032 3.38233   7
   2 -11  -2 82.4980 3.15211   3
   2  11  -2 84.3229 3.27956   3
  -1 -11   2 13.9477 1.12596   9
  -1 -11   2 12.5917 1.27930   7
   1 -11  -2 13.4724 0.96760   3
   1 -11  -2 13.7857 1.11474   9
   1 -11  -2 13.6597 1.25551   7
   1  11  -2 13.1492 1.08683   3
   0 -11   2 200.207 6.90738   9
   0 -11  -2 202.699 7.18268   7
   0 -11  -2 202.621 6.82929   3
   0 -11   2 200.004 7.23699   7
   0 -11  -2 200.707 6.92345   9
   0  11  -2 195.765 6.80970   3
  -1 -11  -2 296.925 9.85549   3
   1 -11   2 320.653 10.2720   7
  -1 -11  -2 297.562 9.86134   9
   1 -11   2 288.213 9.91285   9
  -1 -11  -2 299.013 10.2548   7
  -1  11  -2 297.792 9.78513   3
   1  11   2 293.205 9.75400   5
   2 -11   2 20.2604 1.44178   7
  -2 -11  -2 20.1596 1.53628   7
   2 -11   2 21.7658 1.32752   9
   2  11   2 18.8211 1.25324   3
   2  11   2 19.7970 1.28913   5
  -3 -11  -2 -0.1343 0.72864   7
   3 -11   2 0.58064 0.45005   7
   3  11   2 0.62127 0.44284   5
   4 -11   2 32.7200 1.63910   7
  -4 -11  -2 32.2668 1.91105   7
   4 -11   2 33.7947 1.66518   9
   4  11   2 34.5991 1.67045   3
   4  11   2 34.8185 1.62857   5
  -5 -11  -2 79.8033 3.29391   7
   5 -11   2 77.1582 2.89793   7
   5  11   2 82.6541 2.97208   3
  -6 -11  -2 87.1920 3.33943   7
   6 -11   2 86.8528 2.96125   9
   6 -11   2 86.3542 2.94399   7
   6  11   2 88.4417 3.09413   5
   6  11   2 89.0557 3.04816   3
   6 -12  -2 3.20850 0.41040   9
   6  12  -2 3.13549 0.42755   3
  -5 -12   2 0.29271 0.31664   7
   5 -12  -2 0.37549 0.29045   9
   5  12  -2 0.52120 0.26111   3
   4 -12  -2 9.55815 0.78674   9
   4 -12  -2 8.93742 0.79492   3
  -4 -12   2 8.01692 0.90846   7
   4  12  -2 9.83825 0.74820   3
   3 -12  -2 9.80720 0.77236   3
   3 -12  -2 9.16747 0.85719   9
  -3 -12   2 10.5159 1.04624   7
   3  12  -2 8.55548 0.80134   3
  -2 -12   2 18.8507 1.37040   7
  -2 -12   2 16.0294 1.14596   9
   2 -12  -2 16.7471 1.18716   7
   2 -12  -2 17.8159 1.16432   9
   2 -12  -2 17.7431 1.05649   3
   2  12  -2 17.2586 1.13481   3
   1 -12  -2 42.2728 1.88502   3
  -1 -12   2 44.4862 2.26590   7
  -1 -12   2 44.6559 1.95883   9
   1 -12  -2 42.0853 2.00832   9
   1 -12  -2 43.3362 2.12214   7
   1  12  -2 40.9799 1.91951   3
   0 -12   2 2.80745 0.64245   7
   0 -12   2 1.55571 0.45961   9
   0 -12  -2 1.95860 0.53573   7
   0 -12  -2 1.70316 0.41998   3
   0 -12  -2 1.77299 0.48829   9
   0  12  -2 2.56761 0.53661   3
  -1 -12  -2 2.69227 0.61825   7
   1 -12   2 3.29501 0.57407   7
  -1 -12  -2 2.91285 0.55938   9
   1 -12   2 2.99854 0.56366   9
   1  12   2 2.28487 0.47677   3
  -1  12  -2 3.88549 0.61770   3
  -2 -12  -2 3.82335 0.72614   7
   2 -12   2 3.32588 0.61548   7
   2 -12   2 4.41728 0.64476   9
   2  12   2 3.13321 0.59882   5
   2  12   2 2.56913 0.49633   3
  -3 -12  -2 4.10071 0.70781   7
   3 -12   2 3.28280 0.49489   9
   3 -12   2 3.85131 0.55479   7
   3  12   2 4.24607 0.56432   5
   3  12   2 4.88703 0.61687   3
   4 -12   2 6.62196 0.64260   7
   4  12   2 6.63458 0.69410   5
   4  12   2 7.97685 0.66882   3
   5 -12   2 1.92574 0.33684   7
   5 -12   2 2.81033 0.38814   9
  -5 -12  -2 2.07407 0.44548   7
   5  12   2 1.80351 0.31580   3
   5  12   2 1.27596 0.36060   5
  -4 -13   2 16.2071 1.04797   7
   4 -13  -2 17.3310 0.94046   9
   4  13  -2 16.9015 0.88317   3
  -3 -13   2 5.78936 0.71948   7
   3 -13  -2 5.24786 0.59553   9
   3  13  -2 7.15468 0.60527   3
  -3  13   2 3.67177 0.62914   3
   2 -13  -2 -0.2971 0.40240   7
  -2 -13   2 0.90621 0.39469   7
   2 -13  -2 0.28198 0.27784   9
  -2  13   2 0.17290 0.34689   3
   2  13  -2 0.55609 0.31366   3
   1 -13  -2 77.0634 2.91479   9
   1 -13  -2 74.1812 2.92880   7
  -1 -13   2 75.8060 3.11743   7
  -1 -13   2 75.6478 2.82227   9
   1  13  -2 78.7849 2.93700   3
  -1  13   2 79.5955 3.10612   3
   0 -13  -2 6.07578 0.81021   7
   0 -13   2 6.25998 0.77896   7
   0 -13   2 5.77331 0.67258   9
   0  13   2 6.33953 0.65069   3
   0  13  -2 5.44361 0.59456   3
  -1 -13  -2 24.9135 1.56938   7
   1 -13   2 25.1152 1.35434   7
  -1 -13  -2 19.0656 1.13550   9
   1 -13   2 23.1296 1.21367   9
   1  13   2 23.4183 1.21238   3
  -1  13  -2 16.8610 1.18459   3
  -2 -13  -2 5.16703 0.65821   7
   2 -13   2 5.75726 0.64228   7
  -3 -13  -2 0.66967 0.35436   7
   3 -13   2 1.00160 0.30243   9
   3 -13   2 0.71119 0.30267   7
   3  13   2 0.34769 0.27036   3
   4 -13   2 5.64208 0.55520   7
   4 -13   2 6.60575 0.53523   9
  -4 -13  -2 4.93065 0.63386   7
   4  13   2 6.07216 0.52746   3
  -2 -14   2 0.44651 0.29463   7
   2 -14  -2 0.34480 0.26044   9
   2  14  -2 0.66391 0.28096   3
  -2  14   2 -1.0604 0.54087   3
  -1 -14   2 3.03974 0.45102   7
   1 -14  -2 3.75540 0.45476   9
  -1  14   2 3.45927 0.42630   3
   1  14  -2 1.93511 0.36494   3
   0 -14  -2 2.96992 0.45639   7
   0 -14  -2 3.05769 0.40097   9
   0 -14   2 3.67698 0.50728   7
   0 -14   2 3.24527 0.55295   9
   0  14   2 3.26475 0.42388   3
   1 -14   2 4.59469 0.47695   9
  -1 -14  -2 4.62582 0.51859   7
   1  14   2 3.95080 0.42639   3
  -2 -14  -2 15.0838 0.85865   7
   2 -14   2 13.4575 0.75365   7
   2  14   2 15.2241 1.13848   3
  10   0  -3 0.43914 0.55784  10
  10   0  -3 -0.1190 0.32662   6
  10   0  -3 0.33876 0.35062   2
   9   0  -3 23.1789 1.73835  10
   9   0  -3 23.3735 1.19259   3
   9   0  -3 25.3672 1.53845   5
   8   0  -3 0.34924 0.40125   5
   8   0  -3 -0.4312 0.43143   7
   8   0  -3 0.29622 0.44398   6
   8   0  -3 -0.0448 0.38464   3
   8   0  -3 4.54118 3.73891   8
   8   0  -3 -0.3540 0.44422   2
  -8   0   3 -1.2023 2.40658   4
   7   0  -3 350.059 11.8580   6
   7   0  -3 350.463 11.5193   7
   7   0  -3 373.972 12.2588  10
  -7   0   3 372.371 13.6280   4
   7   0  -3 365.576 11.6104   3
   7   0  -3 371.721 14.4456   8
   7   0  -3 367.141 11.8140   5
   7   0  -3 344.460 11.8920   2
  -6   0   3 8.95605 12.6572   1
   5   0  -3 467.160 15.8846   8
  -5   0   3 478.822 28.2261   1
   5   0  -3 453.547 14.6913  10
  -5   0   3 434.420 15.4484   4
   4   0  -3 0.92994 0.58702   4
  -4   0   3 -3.8022 5.52173   1
   4   0  -3 0.21139 0.71507   8
  -3   0   3 33.3618 5.96244   1
   3   0  -3 41.9939 2.12759   8
   3   0  -3 43.5844 2.17675   4
   2   0  -3 0.39497 0.31465   8
   2   0  -3 0.56632 0.38050   4
  -2   0   3 0.93062 2.74209   1
  -1   0   3 7926.95 251.477   1
  -1   0   3 8330.04 251.682   1
   0   0   3 0.69967 1.15293   1
   0   0  -3 0.40556 0.26504   8
   0   0  -3 0.13470 0.15282   4
   0   0  -3 0.30627 1.00372   1
  -1   0  -3 1394.42 43.2094   1
   1   0   3 1361.02 43.3448   1
   2   0   3 -2.5341 2.40737   1
  -2   0  -3 -1.3010 1.64417   1
   2   0   3 0.03226 0.33479   8
  -2   0  -3 1.25795 0.36156   4
  -3   0  -3 664.697 24.9520   1
  -3   0  -3 661.224 21.4962   4
   3   0   3 707.696 22.1630   8
  -4   0  -3 -12.400 5.14625   1
   4   0   3 0.19169 0.78094   8
  -4   0  -3 0.42866 0.54275   4
   5   0   3 49.1188 2.22291  10
   5   0   3 48.5619 3.61021   8
  -5   0  -3 48.1472 2.88445   4
  -5   0  -3 21.1888 14.4924   1
   6   0   3 0.01600 0.46750  10
  -6   0  -3 1.48284 1.22131   4
   6   0   3 0.27111 0.56799   5
   6   0   3 1.22845 0.51908   6
   6   0   3 4.34099 2.09119   8
   7   0   3 254.141 8.73264  10
   7   0   3 243.079 11.6710   8
  -7   0  -3 249.596 10.1320   4
   7   0   3 244.813 8.40241   6
   7   0   3 246.482 8.20310   7
   7   0   3 250.048 8.48801   2
   7   0   3 252.784 8.32871   5
   8   0   3 0.15300 0.27605   7
   8   0   3 0.43231 0.49049  10
   8   0   3 -0.1082 0.40876   2
   8   0   3 -0.6493 0.40499   5
   8   0   3 0.39935 0.37133   6
   9   0   3 9.59243 0.83936   6
   9   0   3 10.1209 0.90292   2
   9   0   3 8.58035 1.06492  10
   9   0   3 9.45034 0.84025   5
   9   0   3 8.03571 0.65853   7
  10   0   3 0.20662 0.28122   2
  10   0   3 -0.2474 0.20487   7
  10   0   3 -0.2567 0.24071   6
  10   0   3 -0.1991 0.45796  10
 -10   0  -3 0.14790 0.35983   7
  10  -1  -3 18.3997 1.02609   5
  10  -1  -3 18.4323 1.17263   2
  10  -1  -3 18.1526 1.15181   6
  10  -1  -3 17.4822 1.41769  10
  10   1  -3 17.0594 1.43723  10
  10   1  -3 18.6341 1.15654   6
  10   1  -3 17.4210 1.12261   2
  10   1  -3 17.7151 1.43763   5
   9  -1  -3 9.98216 1.55392   2
   9  -1  -3 9.20674 0.90747   5
  -9  -1   3 10.7602 1.32804   7
   9  -1  -3 11.1692 1.30821  10
   9  -1  -3 8.06740 0.83775   3
   9   1  -3 10.5308 1.36124   6
   9   1  -3 9.61700 0.78527   3
   9   1  -3 11.7771 1.29392  10
   9   1  -3 10.6978 1.02688   5
   8  -1  -3 14.1238 1.19363   6
   8  -1  -3 12.4837 4.31298   8
  -8  -1   3 13.2928 2.83362   4
   8  -1  -3 13.1691 1.04254   5
   8  -1  -3 12.8839 0.94586   3
   8  -1  -3 13.8288 1.19701   2
   8  -1  -3 12.5336 1.44504  10
   8   1  -3 11.9549 0.94610   3
   8   1  -3 14.0408 1.23154   2
   8   1  -3 11.7763 1.13637   6
   8   1  -3 11.3328 0.96643   7
   8   1  -3 11.9761 1.06097   5
   8   1  -3 11.6188 1.40191  10
   8   1  -3 14.3571 3.98134   8
  -8   1   3 10.3983 2.67006   4
   7  -1  -3 96.6028 3.71714   2
   7  -1  -3 88.6035 6.19436   8
   7  -1  -3 91.8881 3.94406  10
  -7  -1   3 86.0609 5.23181   4
   7  -1  -3 95.3607 3.65853   6
   7  -1  -3 88.1551 3.52562   5
   7  -1  -3 90.3868 3.36643   3
   7   1  -3 93.7585 3.59123   5
  -7   1   3 62.7784 31.5606   1
   7   1  -3 91.1445 3.67868   2
   7   1  -3 93.5033 3.94465  10
   7   1  -3 89.3433 5.88771   8
   7   1  -3 91.8864 3.63226   6
   7   1  -3 94.0266 3.42885   3
  -7   1   3 95.0763 5.46675   4
  -6  -1   3 39.8335 3.03105   4
  -6  -1   3 36.4584 14.6098   1
   6  -1  -3 39.4411 2.11066  10
   6  -1  -3 34.6188 3.30511   8
  -6   1   3 8.86752 14.5962   1
   6   1  -3 40.3762 2.11789  10
  -6   1   3 34.5417 2.91938   4
   6   1  -3 43.4964 3.53798   8
   5  -1  -3 135.101 5.82137   4
   5  -1  -3 137.463 5.96839   8
  -5  -1   3 153.925 7.34080   4
   5  -1  -3 129.030 4.96432  10
  -5  -1   3 100.242 14.3483   1
   5   1  -3 141.996 6.10363   8
   5   1  -3 136.659 4.99986  10
  -5   1   3 157.237 17.9206   1
  -5   1   3 139.154 5.79944   4
  -4  -1   3 204.729 7.05717   4
  -4  -1   3 173.771 15.2555   1
   4  -1  -3 175.776 7.00184   8
   4  -1  -3 192.643 7.08787   4
   4   1  -3 184.192 7.17111   8
  -4   1   3 207.382 15.4381   1
  -3  -1   3 154.411 11.8908   1
   3  -1  -3 168.973 6.13813   8
  -3   1   3 172.207 11.8337   1
   3   1  -3 178.821 6.26919   4
   3   1  -3 175.936 6.35026   8
  -2  -1   3 8130.41 258.785   1
  -2   1   3 8426.26 258.680   1
   1  -1  -3 376.735 12.1033   4
   1  -1  -3 399.771 15.6274   1
   1  -1  -3 381.248 11.7898   8
  -1  -1   3 365.797 15.3941   1
   1   1  -3 391.996 12.0195   4
  -1   1   3 401.012 17.4454   1
   1   1  -3 355.716 15.7067   1
   1   1  -3 376.777 12.3199   8
   0  -1  -3 107.707 5.62702   1
   0  -1  -3 100.722 3.36680   4
   0  -1   3 104.491 4.93517   1
   0   1  -3 99.1397 5.07476   1
   0   1   3 101.935 5.83320   1
   0   1  -3 97.8634 3.61781   8
   0   1  -3 96.2712 3.18480   4
   0   1   3 91.2158 3.23804   8
   1  -1   3 162.730 5.87506   8
  -1  -1  -3 168.300 5.54435   4
  -1  -1  -3 174.953 7.84787   1
   1   1   3 161.814 8.29256   1
  -1   1  -3 165.872 5.33949   4
   1   1   3 170.566 5.67873   8
   2  -1   3 292.017 11.0211   8
  -2  -1  -3 331.718 10.6679   4
  -2  -1  -3 343.887 13.8900   1
  -2   1  -3 346.881 11.1575   1
  -2   1  -3 320.991 10.4920   4
   2   1   3 338.427 10.9878   8
   2   1   3 337.827 15.3349   1
  -3  -1  -3 398.383 13.1699   4
  -3  -1  -3 399.227 17.8699   1
   3  -1   3 417.076 13.8280   8
   3   1   3 404.565 13.6501   8
  -3   1  -3 400.016 13.0528   4
  -3   1  -3 395.596 15.6805   1
  -4  -1  -3 85.5447 10.3704   1
  -4  -1  -3 80.7280 3.51064   4
   4  -1   3 75.5587 4.05489   8
   4   1   3 76.1298 4.00367   8
  -4   1  -3 82.5134 9.39189   1
  -4   1  -3 71.2830 3.33905   4
  -5  -1  -3 55.0872 11.5977   1
   5  -1   3 48.0985 3.57086   8
   5  -1   3 43.6075 2.06958  10
  -5  -1  -3 45.9034 2.88412   4
   5   1   3 39.9008 3.24539   8
  -5   1  -3 45.6111 2.98669   4
   5   1   3 41.5177 2.04780  10
   6  -1   3 1.02755 0.54031  10
   6  -1   3 0.30590 0.43375   6
  -6  -1  -3 0.22328 1.22479   4
   6  -1   3 1.03531 0.60470   7
   6   1   3 0.07235 0.43158   5
  -6   1  -3 -1.3737 1.32700   4
   6   1   3 0.19914 0.40866   2
   6   1   3 -0.0202 2.35583   8
   6   1   3 0.45086 0.46714  10
   6   1   3 0.30805 0.34543   7
   6   1   3 0.40342 0.41560   6
   7  -1   3 229.495 7.93124   2
  -7  -1  -3 234.538 9.68158   4
   7  -1   3 243.269 7.76958   7
   7  -1   3 222.215 7.71193   5
   7  -1   3 230.430 11.1235   8
   7  -1   3 220.358 8.13732  10
   7   1   3 235.657 7.78094   7
   7   1   3 236.731 8.02295   6
   7   1   3 245.278 8.23298  10
  -7   1  -3 228.800 9.64629   4
   7   1   3 221.265 8.90487   2
   7   1   3 220.274 10.9340   8
   7   1   3 233.836 7.82213   5
   8  -1   3 88.5118 3.48787   2
   8  -1   3 85.4052 3.73480  10
   8  -1   3 91.0609 3.44071   6
   8  -1   3 85.9332 3.18850   7
   8  -1   3 83.1246 3.33727   5
   8   1   3 84.6556 3.38389   6
   8   1   3 85.8451 3.32000   5
   8   1   3 82.4841 3.43984   2
   8   1   3 85.5795 3.21341   7
   8   1   3 91.8770 3.79759  10
   9  -1   3 13.1921 0.82856   7
   9  -1   3 14.0906 1.23730  10
   9  -1   3 15.5677 1.07583   2
   9  -1   3 15.7504 1.04511   6
   9   1   3 13.7689 0.84876   7
   9   1   3 15.5035 1.08817   2
   9   1   3 13.5216 1.24429  10
   9   1   3 13.6877 1.01299   6
  10  -1   3 63.2274 2.51807  10
  10  -1   3 59.1480 2.22076   6
 -10  -1  -3 50.9092 2.43371   7
  10  -1   3 59.0351 2.04141   7
  10   1   3 58.2990 2.23494   2
  10   1   3 58.1713 2.21120   6
  10   1   3 59.0455 2.47469  10
  10  -2  -3 0.34779 0.55714  10
  10  -2  -3 0.36418 0.39071   2
  10  -2  -3 0.90634 0.34347   5
  10   2  -3 0.77117 0.63173  10
  10   2  -3 -0.3056 0.35504   6
   9  -2  -3 0.56019 0.43750   2
   9  -2  -3 0.84583 0.40280   5
  -9  -2   3 1.79083 0.69750   7
   9  -2  -3 0.09297 0.57148  10
   9  -2  -3 0.53793 0.40932   6
   9   2  -3 1.35319 0.68646  10
   9   2  -3 0.41385 0.42307   2
   9   2  -3 1.54897 0.49410   6
   9   2  -3 0.59574 0.36112   3
   9   2  -3 1.16434 0.40797   5
   8  -2  -3 4.80849 0.80378   2
  -8  -2   3 5.30614 0.93207   7
   8  -2  -3 3.44771 0.68107   6
   8  -2  -3 3.62086 0.62180   5
  -8  -2   3 3.06140 3.38219   4
   8  -2  -3 10.6934 6.35241   8
   8  -2  -3 3.86253 0.91342  10
   8  -2  -3 4.36762 0.60547   3
   8   2  -3 3.54612 0.70404   2
   8   2  -3 3.54756 0.67531   6
   8   2  -3 5.56975 0.82097   5
  -8   2   3 2.81922 2.88804   4
   8   2  -3 3.35137 5.29368   8
   8   2  -3 3.72064 0.86819  10
   8   2  -3 4.27483 0.58918   3
   8   2  -3 4.65093 0.63896   7
   7  -2  -3 8.06956 0.95481   6
   7  -2  -3 9.11897 0.99831   2
   7  -2  -3 8.40198 0.92400   5
   7  -2  -3 8.07760 1.17221  10
  -7  -2   3 9.96186 2.21976   4
   7  -2  -3 9.90225 2.93982   8
   7  -2  -3 8.34655 0.85888   3
   7   2  -3 8.73502 0.99299   6
   7   2  -3 9.82748 1.27761  10
   7   2  -3 8.51453 0.94492   5
   7   2  -3 7.68044 0.85761   3
   7   2  -3 7.29701 0.90754   2
   7   2  -3 8.37368 0.87039   7
   7   2  -3 8.89528 2.60236   8
  -7   2   3 8.96327 2.22397   4
   6  -2  -3 114.077 5.93328   8
   6  -2  -3 109.659 4.36692  10
  -6  -2   3 111.364 5.36611   4
  -6  -2   3 61.4006 17.2820   1
   6   2  -3 104.705 4.32292  10
  -6   2   3 110.637 21.0326   1
   6   2  -3 118.964 6.07764   8
  -6   2   3 118.486 5.55800   4
   5  -2  -3 439.296 15.2035   8
  -5  -2   3 455.047 14.9066   4
   5  -2  -3 403.933 17.0782   4
   5  -2  -3 419.399 14.0434  10
  -5   2   3 452.519 27.3798   1
   5   2  -3 444.121 15.3682   8
   5   2  -3 430.181 14.0559  10
  -4  -2   3 207.753 7.32220   4
   4  -2  -3 192.099 7.38600   4
   4  -2  -3 194.847 7.39341   8
  -4  -2   3 195.224 15.9814   1
   4   2  -3 201.757 7.62955   8
  -4   2   3 190.943 16.0359   1
   3  -2  -3 12.7531 1.25696   4
   3  -2  -3 12.5257 1.15145   8
  -3  -2   3 15.2681 1.18406   4
  -3  -2   3 21.0905 6.24932   1
  -3   2   3 12.8215 5.36959   1
   3   2  -3 14.5638 1.39560   8
  -2  -2   3 2819.85 94.1568   1
   2  -2  -3 2891.22 93.6195   1
   1  -2  -3 76.4582 2.86083   4
   1  -2  -3 68.9495 5.85957   1
  -1  -2   3 78.1487 2.63729   4
  -1  -2   3 75.3317 6.12125   1
   1   2  -3 66.7418 7.47693   1
   1   2  -3 72.1773 3.17847   8
   0  -2  -3 1300.74 40.7639   1
   0  -2   3 1229.19 39.0383   1
   0   2  -3 1090.13 39.3648   1
   0   2  -3 1197.87 36.8950   8
   0   2   3 1212.42 40.6779   1
   0   2   3 1076.07 36.2033   8
  -1  -2  -3 153.364 8.25294   1
  -1  -2  -3 147.284 4.73094   4
   1  -2   3 132.709 5.08668   8
   1  -2   3 137.814 5.63904   1
  -1   2  -3 138.682 6.20640   1
   1   2   3 132.914 4.70625   8
  -1   2  -3 124.979 4.27047   4
   1   2   3 136.901 9.50354   1
   2  -2   3 420.493 15.4772   8
  -2  -2  -3 468.174 19.2475   1
  -2   2  -3 492.545 15.6379   1
  -2   2  -3 399.262 14.2211   4
  -2   2  -3 494.850 15.6559   1
   2   2   3 463.049 14.8199   8
  -3  -2  -3 25.0486 1.60890   4
  -3  -2  -3 30.8050 6.05461   1
   3  -2   3 27.1520 2.10374   8
  -3   2  -3 21.9062 4.49387   1
   3   2   3 26.5773 1.94899   8
  -3   2  -3 25.8413 1.49305   4
  -3   2  -3 32.5378 4.46221   1
  -4  -2  -3 23.5069 1.80156   4
   4  -2   3 23.3292 2.36598   8
  -4  -2  -3 21.7445 7.54335   1
  -4   2  -3 22.3156 1.72648   4
  -4   2  -3 23.2708 6.82082   1
   4   2   3 23.5212 2.22290   8
   5  -2   3 25.4626 1.53935  10
  -5  -2  -3 25.2198 2.25607   4
  -5  -2  -3 23.3789 11.6024   1
   5  -2   3 26.6588 3.01109   8
  -5   2  -3 26.7387 2.22234   4
   5   2   3 28.6229 1.57409  10
   6  -2   3 7.87792 1.05012  10
   6  -2   3 8.62956 0.90553   6
  -6  -2  -3 8.71648 1.94307   4
   6  -2   3 6.39450 2.45825   8
   6  -2   3 7.59990 0.78695   7
   6   2   3 7.62765 0.84239   6
   6   2   3 7.37496 0.74661   7
   6   2   3 8.66728 1.03039  10
  -6   2  -3 9.47649 1.92411   4
   6   2   3 4.55065 2.09714   8
   6   2   3 8.28641 0.90290   5
   6   2   3 7.68370 0.90785   2
   7  -2   3 1.49042 0.52919   6
  -7  -2  -3 1.36643 2.09801   4
   7  -2   3 1.37530 0.59012   7
   7  -2   3 1.27314 0.60615  10
   7   2   3 1.41282 0.40646   7
  -7   2  -3 -0.4694 2.63314   4
   7   2   3 1.80667 0.61090  10
   7   2   3 2.80714 0.64345   2
   7   2   3 1.20915 3.47208   8
   7   2   3 2.03315 0.59119   6
   8  -2   3 232.771 7.70203   7
   8  -2   3 238.271 7.93440   6
   8  -2   3 230.498 8.24479  10
   8  -2   3 237.418 7.96969   2
   8   2   3 229.644 7.89360   6
   8   2   3 231.124 7.73329   7
   8   2   3 226.815 7.83503   5
   8   2   3 242.070 8.03623   2
   8   2   3 235.008 8.27344  10
   9  -2   3 50.8083 2.22741   2
   9  -2   3 52.3990 2.24282   6
   9  -2   3 52.3739 2.04329   7
   9  -2   3 54.3212 2.54243  10
   9   2   3 53.6142 2.30781   2
   9   2   3 55.2792 2.11461   7
   9   2   3 54.6518 2.26379   6
   9   2   3 55.0281 2.54878  10
   9   2   3 52.9425 2.21709   5
  10  -2   3 -0.2505 0.20514   7
 -10  -2  -3 0.68572 0.36222   7
  10  -2   3 -0.0988 0.26520   6
  10  -2   3 -0.0450 0.34453   2
  10   2   3 0.09592 0.27475   2
  10   2   3 -0.5155 0.35394   6
  10  -3  -3 -0.1304 0.55643  10
  10  -3  -3 0.12095 0.37814   2
  10  -3  -3 0.85510 0.36101   6
  10   3  -3 0.98302 0.61963  10
  10   3  -3 0.55374 0.35519   6
  10   3  -3 0.96059 0.29652   5
  10   3  -3 0.66338 0.36370   2
   9  -3  -3 25.7474 1.57917   6
   9  -3  -3 29.5466 1.64373   2
   9  -3  -3 28.9828 1.47425   5
  -9  -3   3 29.7638 1.75681   7
   9  -3  -3 28.1393 2.59891  10
   9   3  -3 28.0428 1.60044   6
   9   3  -3 29.6614 1.96672  10
   9   3  -3 28.3885 1.33155   3
   9   3  -3 28.0226 1.49204   5
   9   3  -3 30.4905 1.61532   2
  -8  -3   3 3.32419 0.74859   7
   8  -3  -3 2.08127 0.77336  10
   8  -3  -3 3.37095 0.71945   2
   8  -3  -3 2.80726 0.55976   5
   8  -3  -3 2.63775 0.71664   6
   8  -3  -3 2.86320 0.55984   3
   8   3  -3 2.98618 0.71276   2
   8   3  -3 2.30155 0.50223   5
   8   3  -3 1.38899 0.71833  10
   8   3  -3 2.32997 0.46360   3
   8   3  -3 2.15411 0.62169   6
   7  -3  -3 79.8676 3.18229   5
   7  -3  -3 78.8478 2.96413   3
   7  -3  -3 81.1239 6.46017   8
   7  -3  -3 77.4372 3.55838  10
  -7  -3   3 86.7139 3.52176   7
  -7  -3   3 78.0796 4.92150   4
   7  -3  -3 79.2264 3.31139   2
   7  -3  -3 78.0914 3.23779   6
   7   3  -3 79.7442 3.22197   5
   7   3  -3 81.1873 3.09507   3
   7   3  -3 80.2217 3.25140   6
   7   3  -3 81.0556 3.54318  10
   7   3  -3 78.6484 3.01838   7
   7   3  -3 84.9494 5.92802   8
   7   3  -3 77.0944 3.27037   2
  -7   3   3 74.0746 5.26790   4
   6  -3  -3 2.45576 1.84813   8
  -6  -3   3 9.22346 16.3101   1
   6  -3  -3 3.86496 0.77362  10
   6  -3  -3 3.31208 0.71395   2
  -6  -3   3 1.26088 1.31403   4
   6  -3  -3 3.44623 0.70035   6
   6   3  -3 2.56249 0.63259   2
  -6   3   3 1.29883 18.3756   1
   6   3  -3 3.25371 0.76691  10
   6   3  -3 4.16717 1.91389   8
   6   3  -3 3.17785 0.65740   5
  -6   3   3 2.34110 1.43694   4
   6   3  -3 3.85244 0.62331   3
  -5  -3   3 103.864 16.0465   1
   5  -3  -3 107.041 4.24723  10
   5  -3  -3 103.283 4.96750   4
   5  -3  -3 107.332 5.20033   8
  -5  -3   3 108.488 4.84275   4
  -5   3   3 82.6149 23.2830   1
   5   3  -3 107.798 4.08523  10
   5   3  -3 106.208 5.30508   8
  -4  -3   3 1.84114 0.78686   4
  -4  -3   3 1.72484 7.43036   1
   4  -3  -3 0.27909 0.73030   4
  -4   3   3 -1.3882 7.35841   1
   4   3  -3 1.53844 0.85692   8
   3  -3  -3 497.510 24.1403   1
  -3  -3   3 518.058 16.6552   4
   3  -3  -3 505.711 16.7203   8
   3  -3  -3 531.656 16.9373   4
  -3  -3   3 485.428 25.1973   1
   3   3  -3 536.377 17.3232   8
   2  -3  -3 269.343 14.9165   1
   2  -3  -3 273.305 9.16258   4
  -2  -3   3 260.731 15.2009   1
  -2  -3   3 267.442 8.86810   4
   2  -3  -3 264.422 8.83453   8
   2   3  -3 283.273 9.67062   8
  -1  -3   3 446.719 19.2528   1
  -1  -3   3 472.045 13.9804   4
   1  -3  -3 461.864 14.2352   4
   1  -3  -3 433.368 19.3419   1
  -1   3   3 394.809 13.7745   8
   1   3  -3 446.093 14.7515   8
   0  -3  -3 350.760 15.9376   1
   0  -3   3 328.052 14.3434   1
   0  -3  -3 351.771 11.1150   4
   0   3   3 331.844 10.8314   8
   0   3  -3 382.790 16.6614   1
   0   3  -3 334.976 11.5822   8
  -1  -3  -3 7.65701 3.60756   1
   1  -3   3 4.89156 2.11542   1
  -1  -3  -3 5.76846 0.68568   4
  -1   3  -3 8.47937 1.19117   8
  -1   3  -3 8.55478 3.99212   1
   1   3   3 6.07225 0.77682   8
  -2  -3  -3 4.11101 3.76915   1
   2  -3   3 3.93944 2.70080   1
   2  -3   3 4.07594 0.98326   8
  -2  -3  -3 3.66455 0.62991   4
  -2   3  -3 4.53882 0.52309   4
   2   3   3 4.16490 0.75444   8
  -2   3  -3 0.70703 4.02356   1
   3  -3   3 912.710 30.5439   8
  -3  -3  -3 934.212 37.6077   1
  -3  -3  -3 906.855 29.7820   4
  -3   3  -3 989.706 33.2663   1
   3   3   3 938.619 30.1870   8
  -3   3  -3 970.658 29.3791   4
  -4  -3  -3 374.741 12.7205   4
  -4  -3  -3 371.014 22.2545   1
   4  -3   3 367.699 13.5865   8
  -4   3  -3 383.329 18.4075   1
  -4   3  -3 352.897 12.2529   4
   4   3   3 377.397 13.2957   8
  -5  -3  -3 12.3497 1.72945   4
   5  -3   3 12.8134 1.13404  10
  -5  -3  -3 9.23615 12.3422   1
   5  -3   3 11.9433 2.25026   8
   5   3   3 15.8427 1.20628  10
  -5   3  -3 17.9933 2.12093   4
   5   3   3 12.7759 2.16435   8
   6  -3   3 98.8871 3.63078   7
   6  -3   3 104.230 6.57667   8
   6  -3   3 91.6068 3.71722   2
   6  -3   3 95.4630 3.68191   6
   6  -3   3 103.475 3.94023  10
  -6  -3  -3 96.2252 5.09348   4
   6   3   3 99.6703 3.93483  10
   6   3   3 97.7851 3.72752   5
   6   3   3 93.7860 3.65650   6
   6   3   3 94.3763 6.06351   8
  -6   3  -3 93.1321 5.12552   4
   6   3   3 96.2013 3.75784   2
   6   3   3 103.743 3.61338   7
   7  -3   3 1.92728 0.64554   2
   7  -3   3 1.50292 0.43358   7
   7  -3   3 1.34596 0.48586   6
  -7  -3  -3 4.06772 2.08302   4
   7  -3   3 3.32943 3.14590   8
   7   3   3 1.44005 0.50341   2
   7   3   3 2.62921 0.52082   7
   7   3   3 2.00956 0.57237   6
   7   3   3 4.36634 3.24569   8
   7   3   3 1.67516 0.50290   5
   8  -3   3 12.8875 1.11971   2
   8  -3   3 13.7102 1.34177  10
   8   3   3 11.5671 1.08436   2
   8   3   3 12.6920 1.25029  10
   8   3   3 10.9482 1.08230   7
   9  -3   3 0.12026 0.34002   6
   9  -3   3 0.21426 0.52139  10
   9  -3   3 0.08973 0.43414   2
  -9  -3  -3 0.08308 0.38731   7
   9   3   3 0.53512 0.34936   2
   9   3   3 0.65316 0.36116   6
   9   3   3 -0.4170 0.52367  10
  10  -4  -3 4.32359 0.83829  10
  10  -4  -3 5.75509 0.71316   2
  10  -4  -3 4.63854 0.55919   6
  10   4  -3 5.53808 0.62301   6
  10   4  -3 5.12320 0.59686   2
  10   4  -3 5.60188 0.53782   5
   9  -4  -3 -0.1033 0.66176  10
  -9  -4   3 1.18538 0.54600   7
   9  -4  -3 -0.0021 0.43131   2
   9  -4  -3 -0.1023 0.39066   6
   9  -4  -3 0.61287 0.39814   5
   9   4  -3 0.23613 0.65067  10
   9   4  -3 0.00586 0.40037   6
   9   4  -3 0.48146 0.29258   3
   9   4  -3 0.36985 0.33430   5
   9   4  -3 0.57184 0.41645   2
   8  -4  -3 2.73525 0.55005   5
  -8  -4   3 2.46634 0.67854   7
   8  -4  -3 2.58017 0.64093   6
   8  -4  -3 1.41944 0.82979   3
   8  -4  -3 2.83261 0.64012   2
   8  -4  -3 1.97978 0.73523  10
   8   4  -3 3.53703 0.56724   3
   8   4  -3 2.25926 0.51981   5
   8   4  -3 1.99557 0.82412  10
   8   4  -3 2.36004 0.60419   6
   8   4  -3 2.47875 0.65205   2
   7  -4  -3 67.0229 2.82662   5
   7  -4  -3 71.0422 2.66346   3
  -7  -4   3 64.6968 4.64678   4
  -7  -4   3 71.1075 3.16569   7
   7  -4  -3 67.9716 2.97820   2
   7  -4  -3 63.5603 7.03809   8
   7  -4  -3 68.7595 3.23844  10
   7  -4  -3 65.5323 2.88130   6
   7   4  -3 70.8653 2.90793   6
  -7   4   3 76.6914 5.46470   4
   7   4  -3 68.5622 3.22235  10
   7   4  -3 67.1252 2.93369   2
   7   4  -3 74.4455 2.83237   3
   7   4  -3 64.7948 5.71184   8
   7   4  -3 68.1838 2.90229   5
   6  -4  -3 36.0154 1.83332   5
   6  -4  -3 36.3867 4.30727   8
  -6  -4   3 40.0739 2.16776   7
  -6  -4   3 37.6236 18.7613   1
  -6  -4   3 41.8652 3.47059   4
   6  -4  -3 35.3772 1.69236   3
   6  -4  -3 40.2998 2.32897  10
   6  -4  -3 41.2135 1.97937   6
   6  -4  -3 34.3311 1.91886   2
   6   4  -3 44.5576 2.21787  10
  -6   4   3 34.6284 3.56390   4
   6   4  -3 35.5239 1.89485   6
   6   4  -3 36.1766 1.98139   3
   6   4  -3 39.7462 1.93161   2
   6   4  -3 29.4069 4.18351   8
  -6   4   3 36.5485 23.9489   1
   6   4  -3 37.0029 1.86985   5
   5  -4  -3 2.65782 1.49098   8
  -5  -4   3 -0.7453 0.86295   4
   5  -4  -3 1.29600 0.66510  10
   5  -4  -3 -0.0940 1.11683   4
  -5  -4   3 4.42642 11.8028   1
   5   4  -3 0.92910 1.14513   8
  -5   4   3 13.0136 13.9860   1
   4  -4  -3 78.7187 3.96684   4
  -4  -4   3 82.1438 3.71599   4
   4  -4  -3 79.0254 3.93551   8
  -4  -4   3 104.151 15.6890   1
   4   4  -3 81.0405 4.63761   8
  -4   4   3 79.0273 14.2257   1
   3  -4  -3 148.586 5.66577   4
   3  -4  -3 142.838 12.9285   1
  -3  -4   3 146.782 5.37329   4
   3  -4  -3 140.896 5.47068   8
  -3  -4   3 138.205 13.8905   1
   3   4  -3 143.603 6.07975   8
   2  -4  -3 2.40905 0.64025   4
  -2  -4   3 6.99440 4.75444   1
  -2  -4   3 3.36650 0.56353   4
   2  -4  -3 -1.1237 4.63551   1
   2   4  -3 3.82341 1.12230   8
  -2   4   3 3.26428 0.76545   8
  -1  -4   3 655.593 19.8812   4
  -1  -4   3 636.368 26.6262   1
   1  -4  -3 626.882 26.8327   1
  -1   4   3 641.557 20.0630   8
   1   4  -3 630.348 21.0490   8
   0  -4   3 149.914 9.46984   1
   0  -4  -3 143.679 4.99300   4
   0   4  -3 141.179 5.61044   8
   0   4   3 127.055 4.75541   8
   1  -4   3 265.914 12.9541   1
  -1  -4  -3 267.601 9.13675   4
  -1  -4  -3 286.241 15.8550   1
   1   4   3 273.466 9.11406   8
  -1   4  -3 274.280 9.81955   8
  -2  -4  -3 48.8361 8.21192   1
   2  -4   3 41.2698 5.65398   1
  -2  -4  -3 52.8344 2.46591   4
  -2   4  -3 26.2943 8.41174   1
   2   4   3 52.8351 2.65010   8
  -2   4  -3 50.7288 3.06459   8
  -3  -4  -3 4.32012 6.86446   1
  -3  -4  -3 5.49317 1.04068   4
   3  -4   3 3.84950 1.10639   8
  -3   4  -3 7.76564 6.25504   1
  -3   4  -3 7.12080 1.55787   8
   3   4   3 4.81238 1.11740   8
  -3   4  -3 4.04444 0.80389   4
  -4  -4  -3 105.030 14.9230   1
  -4  -4  -3 112.191 4.90281   4
   4  -4   3 106.112 4.10196  10
   4  -4   3 108.656 5.70421   8
   4   4   3 114.004 5.50806   8
   4   4   3 120.901 4.16717  10
  -4   4  -3 113.312 4.52782   4
  -5  -4  -3 19.6164 2.22885   4
   5  -4   3 15.1400 2.50884   8
   5  -4   3 17.0866 1.32519  10
   5  -4   3 16.4763 1.14126   7
  -5  -4  -3 8.50427 14.5648   1
   5   4   3 18.7203 2.78019   8
   5   4   3 16.1328 1.29934  10
  -5   4  -3 20.3658 2.54697   4
   5   4   3 18.5417 1.06172   7
   5   4   3 16.7635 1.17348   2
   5   4   3 18.1296 1.19258   5
   6  -4   3 29.1446 1.47395   7
   6  -4   3 25.7700 1.51559   6
   6  -4   3 26.2060 1.72138  10
  -6  -4  -3 28.1626 3.13028   4
   6  -4   3 28.6982 1.72022   2
   6  -4   3 32.0307 4.42829   8
   6   4   3 26.6764 1.57943   3
   6   4   3 27.6554 1.50341   6
   6   4   3 27.1844 1.56609   5
   6   4   3 27.9564 1.57926   2
   6   4   3 27.6441 1.43756   7
   6   4   3 26.2413 1.69871  10
   6   4   3 26.7803 3.81771   8
   7  -4   3 22.9210 1.66420  10
   7  -4   3 22.0873 1.39506   6
   7  -4   3 20.5253 1.52548   2
   7  -4   3 23.0816 1.26713   7
   7   4   3 24.5259 1.66332  10
   7   4   3 21.7950 1.28824   7
   7   4   3 21.6300 1.39439   5
   7   4   3 25.4064 1.47653   2
   7   4   3 22.2429 1.39646   6
   8  -4   3 55.9461 2.40621   6
   8  -4   3 56.5154 2.43650   2
   8  -4   3 54.1999 2.20787   7
   8  -4   3 61.7610 3.47657  10
   8   4   3 55.9890 2.30384   7
   8   4   3 56.7024 2.48445   2
   8   4   3 56.9633 2.42197   5
   8   4   3 55.3529 2.36394   6
   9  -4   3 43.0227 2.13104  10
  -9  -4  -3 41.4966 2.44235   7
   9  -4   3 40.9543 1.60662   7
   9  -4   3 44.2269 1.81187   6
   9   4   3 42.4141 1.76183   6
   9   4   3 40.4733 1.74204   5
   9   4   3 40.7943 2.11256  10
  10  -5  -3 20.2799 1.13702   6
  10   5  -3 21.5433 1.07072   2
  10   5  -3 21.5812 1.02634   5
   9  -5  -3 25.5436 1.86079  10
   9  -5  -3 22.1350 1.23897   5
  -9  -5   3 24.3826 1.48573   7
   9   5  -3 26.1182 1.31292   5
   9   5  -3 23.4442 1.30742   6
   9   5  -3 18.0871 2.50019  10
   9   5  -3 23.6061 1.12074   3
   9   5  -3 22.7107 1.31484   2
   8  -5  -3 0.70117 0.46846   5
   8  -5  -3 0.60252 0.74423  10
   8   5  -3 0.30443 0.75149  10
   8   5  -3 0.46041 0.60879   6
   8   5  -3 1.14197 0.37335   3
   8   5  -3 0.99115 0.44807   5
   8   5  -3 0.13705 0.79794   2
  -7  -5   3 5.47234 0.96731   7
   7  -5  -3 6.04108 0.84967   6
   7  -5  -3 5.16167 0.99908  10
   7  -5  -3 6.10572 0.92151   2
   7  -5  -3 7.70977 0.85509   3
  -7  -5   3 7.11905 2.22947   4
   7  -5  -3 5.58776 0.75209   5
   7   5  -3 6.67270 2.89983   8
   7   5  -3 7.20102 0.89939   5
  -7   5   3 6.75175 3.85473   4
   7   5  -3 5.88982 0.72664   3
   7   5  -3 7.75783 0.95608   6
   7   5  -3 5.64267 1.08394  10
   7   5  -3 7.43306 0.96035   2
  -6  -5   3 0.32364 0.59658   7
   6  -5  -3 1.38695 0.44279   3
   6  -5  -3 1.39286 0.57044   5
   6  -5  -3 0.72914 0.73973  10
   6  -5  -3 1.68887 2.82516   8
  -6  -5   3 0.09217 1.46337   4
   6  -5  -3 1.68966 0.67279   2
   6  -5  -3 1.25078 0.64887   6
   6   5  -3 0.98255 0.43358   3
   6   5  -3 -0.0735 0.81204   6
   6   5  -3 0.81933 0.44315   5
  -6   5   3 9.04138 32.8643   1
   6   5  -3 -0.3501 0.69730  10
   6   5  -3 0.41419 0.58492   2
  -6   5   3 1.30860 3.21282   8
   6   5  -3 0.86391 2.00255   8
  -6   5   3 2.20692 2.03258   4
  -5  -5   3 54.0200 3.33841   4
   5  -5  -3 53.3637 3.74681   4
  -5  -5   3 69.5188 16.4772   1
   5  -5  -3 50.8195 2.59444  10
   5   5  -3 53.7901 2.31152   3
   5   5  -3 53.1168 4.00408   8
  -5   5   3 69.2186 4.68038   8
   5   5  -3 51.6492 2.60083  10
  -5   5   3 82.4937 20.1817   1
  -4  -5   3 122.194 5.24522   4
  -4  -5   3 81.8531 14.0188   1
   4  -5  -3 119.251 5.37239   4
  -4   5   3 126.195 5.56054   8
   4   5  -3 117.131 5.80919   8
   3  -5  -3 10.6129 8.00977   1
  -3  -5   3 5.16220 7.73193   1
  -3  -5   3 2.31423 0.71225   4
   3  -5  -3 2.81607 0.95913   4
   3   5  -3 1.01856 1.07693   8
  -3   5   3 2.34889 1.15936   8
  -2  -5   3 784.520 23.1341   4
   2  -5  -3 762.073 32.9753   1
   2  -5  -3 751.605 23.2975   4
  -2  -5   3 708.387 32.6354   1
  -2   5   3 642.766 22.9143   8
   2   5  -3 700.084 23.9770   8
  -1  -5   3 2.91009 4.89373   1
   1  -5  -3 1.86331 0.64842   4
  -1  -5   3 2.06564 0.47144   4
   1  -5  -3 -2.4835 4.40998   1
  -1   5   3 1.63296 0.83165   8
   1   5  -3 0.96428 0.89234   8
   0  -5   3 3.98180 4.92270   1
   0  -5  -3 2.36854 5.01795   1
   1  -5   3 146.280 11.0388   1
  -1  -5  -3 147.294 12.8926   1
  -1  -5  -3 145.736 5.38461   4
   1   5   3 140.361 5.36669   8
  -1   5  -3 143.220 6.13192   8
   2  -5   3 107.350 10.8910   1
  -2  -5  -3 110.604 13.0789   1
  -2  -5  -3 113.101 4.55436   4
   2   5   3 116.478 4.76374   8
  -2   5  -3 108.663 5.36366   8
  -3  -5  -3 -0.6194 8.16383   1
  -3  -5  -3 1.70438 0.85015   4
   3   5   3 2.72499 1.15638   8
  -4  -5  -3 19.9697 11.9454   1
   4  -5   3 50.0799 2.38036  10
  -4  -5  -3 57.8915 3.24890   4
   4   5   3 55.4822 3.80793   8
   4   5   3 52.3534 2.36537  10
  -4   5  -3 56.0518 4.33927   8
   5  -5   3 101.874 3.92720  10
   5  -5   3 96.5106 3.71644   7
   5  -5   3 94.7001 3.68099   6
  -5  -5  -3 80.5560 19.9506   1
  -5  -5  -3 100.913 5.05086   4
   5   5   3 95.7492 3.88539   2
   5   5   3 98.3987 3.63068   7
  -5   5  -3 86.8894 9.22402   8
   5   5   3 105.088 3.88957  10
   5   5   3 102.084 3.78008   5
   5   5   3 107.308 5.97096   8
   5   5   3 97.6395 3.67343   3
   6  -5   3 239.161 8.05601  10
  -6  -5  -3 223.106 9.48444   4
   6  -5   3 241.846 7.75081   6
   6  -5   3 240.560 7.74328   7
   6   5   3 226.983 10.6980   8
   6   5   3 218.059 7.80576   5
   6   5   3 234.021 7.86584   2
   6   5   3 226.546 7.72711   7
   6   5   3 232.354 7.98687  10
  -6   5  -3 219.884 11.4912   8
   6   5   3 225.660 7.62859   3
   6   5   3 222.303 7.67947   6
  -7  -5  -3 165.406 6.19789   7
   7  -5   3 162.807 6.00473  10
   7  -5   3 159.624 5.57389   7
   7  -5   3 160.078 5.67087   6
   7   5   3 157.327 5.74532   5
   7   5   3 161.033 5.77949   2
   7   5   3 171.006 5.68566   6
   7   5   3 163.968 5.65115   7
   7   5   3 160.552 5.94465  10
   7   5   3 163.760 5.50433   3
   8  -5   3 15.6298 1.39932  10
   8  -5   3 14.0205 0.83695   7
   8  -5   3 12.3624 0.99999   6
  -8  -5  -3 12.2629 1.20530   7
   8   5   3 13.7707 0.97765   6
   8   5   3 12.7207 0.98126   5
   8   5   3 11.4744 1.32028  10
   8   5   3 13.3189 1.04560   2
  -9  -5  -3 2.85207 0.55452   7
   9  -5   3 2.84284 0.49186   6
   9  -5   3 1.48356 0.99004  10
   9  -5   3 2.67772 0.32000   7
   9   5   3 1.20223 1.01234  10
   9   5   3 2.27099 0.41837   2
   9   5   3 2.07093 0.37515   5
   9   5   3 1.46267 0.49243   6
  -9  -6   3 4.04068 0.61708   7
   9   6  -3 5.41217 0.50066   3
   9   6  -3 4.80075 0.54812   5
   9   6  -3 4.14852 0.59130   2
   8  -6  -3 35.5581 2.29284  10
   8  -6  -3 36.9716 1.86744   6
   8  -6  -3 36.7149 1.73436   5
  -8  -6   3 38.5215 2.03094   7
   8  -6  -3 37.0636 1.89488   2
   8   6  -3 37.6378 1.68837   3
   8   6  -3 38.3550 1.81998   2
   8   6  -3 37.6521 2.41753   6
   8   6  -3 36.2013 1.81157   5
   7  -6  -3 50.5140 2.19252   5
  -7  -6   3 51.2361 2.56790   7
   7  -6  -3 50.0766 2.38104   2
   7  -6  -3 49.3434 2.02417   3
   7  -6  -3 48.9132 2.33846   6
   7  -6  -3 48.5388 2.69777  10
   7   6  -3 49.5700 3.51299  10
   7   6  -3 49.0722 2.31365   2
   7   6  -3 52.2223 2.31793   5
   7   6  -3 48.6381 2.16136   3
   6  -6  -3 335.687 11.5005  10
  -6  -6   3 351.361 11.6056   7
   6  -6  -3 341.569 10.9598   3
   6  -6  -3 325.066 11.2566   2
   6  -6  -3 345.505 11.1278   9
   6  -6  -3 338.342 11.1138   5
  -6  -6   3 342.854 12.7447   4
  -6   6   3 319.929 13.2148   4
   6   6  -3 350.253 11.2713   5
   6   6  -3 347.886 11.2237   2
   6   6  -3 358.995 11.2131   3
   6   6  -3 340.999 13.9542   8
  -5  -6   3 45.6232 3.28290   4
   5  -6  -3 46.8273 1.98025   3
   5  -6  -3 43.4090 2.10583   5
   5  -6  -3 44.9396 3.93552   4
   5  -6  -3 44.7111 2.12772   9
  -5  -6   3 53.8555 3.05099   7
   5  -6  -3 51.4730 2.99685  10
  -5   6   3 40.2106 22.6440   1
   5   6  -3 42.6611 2.07218   3
  -5   6   3 58.9941 7.10110   8
   5   6  -3 54.1464 4.42479   8
  -4  -6   3 21.5629 12.9559   1
  -4  -6   3 13.1636 1.60372   4
   4  -6  -3 18.8691 13.9037   1
   4  -6  -3 9.73702 1.76983   4
  -4   6   3 14.1128 2.49524   8
   4   6  -3 9.17955 1.99893   8
   3  -6  -3 5.38191 1.32717   4
   3  -6  -3 5.89307 9.85916   1
  -3  -6   3 11.6409 9.10191   1
  -3  -6   3 6.88458 1.08061   4
  -3   6   3 3.80971 1.79164   8
   3   6  -3 4.30563 1.50275   8
  -2  -6   3 24.5729 1.60500   4
   2  -6  -3 26.6666 2.10238   4
  -2  -6   3 24.3304 8.37965   1
   2  -6  -3 8.17548 8.38288   1
   2   6  -3 29.2264 2.74834   8
  -2   6   3 19.2070 2.11877   8
   1  -6  -3 22.7028 1.78780   4
  -1  -6   3 12.6267 6.59043   1
  -1  -6   3 18.1014 1.28000   4
   1  -6  -3 23.1511 8.83935   1
  -1   6   3 19.5143 2.04865   8
   1   6  -3 18.8691 2.47552   8
   0  -6  -3 6.34759 0.98680   4
   0  -6  -3 3.07930 6.63759   1
   0  -6   3 4.26336 5.86367   1
   0   6   3 5.85480 1.13054   8
   0   6  -3 8.38012 1.73712   8
  -1  -6  -3 75.9188 3.43272   4
   1  -6   3 54.4363 8.97651   1
  -1  -6  -3 68.8205 11.0498   1
   1   6   3 77.4183 3.54090   8
  -1   6  -3 75.0236 4.36120   8
   2  -6   3 72.3805 10.9255   1
  -2  -6  -3 63.7074 3.22531   4
  -2  -6  -3 62.5715 11.7303   1
  -2   6  -3 67.3492 5.41493   8
   2   6   3 63.1648 3.47060   8
   3  -6   3 60.0656 13.3228   1
  -3  -6  -3 69.1175 3.60619   4
  -3  -6  -3 52.7349 12.8452   1
  -3   6  -3 74.0069 4.72658   8
  -4  -6  -3 2.81780 15.1300   1
  -4  -6  -3 0.82729 0.55593   7
   4  -6   3 0.71252 0.46114   7
  -4  -6  -3 0.71633 1.14046   4
   4   6   3 1.27552 0.47371   5
   4   6   3 2.07294 1.84630   8
   4   6   3 0.15063 0.45602   3
  -4   6  -3 -0.7280 1.99447   8
   5  -6   3 129.508 4.75363   7
  -5  -6  -3 132.786 6.28303   4
  -5  -6  -3 130.494 5.17752   7
   5  -6   3 123.680 4.66483   9
  -5   6  -3 145.188 8.35046   8
   5   6   3 137.336 7.26415   8
   5   6   3 137.368 5.26436  10
   5   6   3 134.616 4.78068   2
   5   6   3 121.192 4.63720   3
   5   6   3 130.729 4.79040   5
   6  -6   3 30.2720 1.55434   7
  -6  -6  -3 32.8121 3.81353   4
   6  -6   3 32.8544 1.68977   6
  -6  -6  -3 27.2584 1.90927   7
  -6   6  -3 29.5553 5.18013   8
   6   6   3 27.0981 1.48552   3
   6   6   3 28.9834 1.63259   5
   6   6   3 26.9048 1.58283   2
   6   6   3 22.7303 4.30543   8
   7  -6   3 129.334 5.16497   7
   7  -6   3 123.113 4.41996   6
   7  -6   3 124.901 5.24624  10
  -7  -6  -3 125.397 4.93784   7
   7   6   3 121.321 5.28359  10
   7   6   3 123.977 4.54344   5
   7   6   3 116.504 4.24908   3
   8  -6   3 35.8640 1.49683   7
  -8  -6  -3 34.7951 1.93279   7
   8  -6   3 34.7321 1.61394   6
   8   6   3 37.8593 1.70369   2
   8   6   3 34.9867 1.66382   5
  -9  -6  -3 5.31955 0.65986   7
   9  -6   3 4.33527 0.42461   7
   9   6   3 5.62414 0.53113   5
   9   7  -3 6.73503 0.51190   3
   9   7  -3 6.61731 0.59221   5
  -8  -7   3 71.1462 2.93999   7
   8   7  -3 66.5274 2.65205   2
   8   7  -3 65.2537 2.56972   3
   8   7  -3 68.0632 2.68828   5
  -7  -7   3 1.36945 0.62727   7
   7   7  -3 1.00838 0.41486   5
   7   7  -3 1.03592 0.38152   3
  -6  -7   3 5.23613 2.50354   4
   6  -7  -3 4.56965 0.75357   5
   6  -7  -3 4.05478 0.70877   9
   6  -7  -3 5.32974 0.61853   3
  -6  -7   3 5.99911 1.04578   7
   6   7  -3 3.93887 0.61345   3
   6   7  -3 4.03615 0.64066   5
   6   7  -3 -0.1654 2.96642   8
   5  -7  -3 341.088 13.3994   4
   5  -7  -3 348.990 11.4492   9
   5  -7  -3 353.416 11.3809   5
  -5  -7   3 365.106 11.9125   7
  -5  -7   3 345.713 12.7505   4
   5  -7  -3 355.238 11.2474   3
   5   7  -3 349.174 11.4598   3
   5   7  -3 343.759 14.0298   8
   5   7  -3 350.174 11.4723   5
  -4  -7   3 42.1141 3.07177   4
  -4  -7   3 9.14532 16.7535   1
   4  -7  -3 42.5890 1.83669   3
   4  -7  -3 46.9230 3.93869   4
   4  -7  -3 29.1034 21.8144   1
   4  -7  -3 35.8963 2.14092   9
   4   7  -3 43.2163 2.03821   5
   4   7  -3 51.7843 4.39874   8
   4   7  -3 46.0051 2.09713   3
  -3  -7   3 90.6514 16.8794   1
  -3  -7   3 110.158 4.83569   4
   3  -7  -3 108.765 19.1632   1
   3  -7  -3 106.222 5.15003   4
   3   7  -3 106.211 5.85403   8
  -2  -7   3 116.048 4.55840   4
   2  -7  -3 112.842 5.25872   4
   2  -7  -3 140.270 19.0491   1
  -2  -7   3 90.5720 14.5009   1
   2   7  -3 114.969 6.00353   8
  -1  -7   3 4.97749 1.13315   4
   1  -7  -3 6.97927 9.17628   1
   1  -7  -3 4.91514 1.24580   4
  -1  -7   3 -1.1058 8.76264   1
  -1   7   3 3.62950 1.58257   8
   1   7  -3 4.08106 1.88917   8
   0  -7  -3 93.9167 4.29410   4
   0  -7   3 108.625 14.8676   1
   0  -7  -3 74.2791 12.8973   1
   0   7  -3 95.6119 5.36937   8
  -1  -7  -3 -6.2567 10.7094   1
  -1  -7  -3 0.35150 0.87075   4
   1  -7   3 13.1995 10.2511   1
   1   7   3 1.51603 1.34755   8
  -1   7  -3 1.18017 1.71792   8
  -2  -7  -3 8.41811 10.9550   1
   2  -7   3 22.9593 12.7925   1
  -2  -7  -3 17.8907 1.96927   4
  -2   7  -3 19.7509 3.03210   8
   2   7   3 15.2984 2.18576   8
   3  -7   3 59.0249 2.44019   9
  -3  -7  -3 54.4428 2.33432   3
  -3  -7  -3 62.3320 17.6281   1
   3  -7   3 59.5214 2.57086   7
  -3  -7  -3 54.6826 2.70670   7
  -3  -7  -3 56.3736 3.49771   4
   3   7   3 55.3927 2.41303   5
   3   7   3 56.7786 4.17229   8
  -3   7  -3 57.6221 4.93026   8
  -4  -7  -3 46.4263 3.60505   4
   4  -7   3 51.8751 2.24061   9
  -4  -7  -3 48.4190 2.55270   7
   4  -7   3 47.7836 2.27032   7
   4   7   3 48.9510 2.22888   5
   4   7   3 50.1130 2.35980   2
  -4   7  -3 48.7814 5.53449   8
   4   7   3 49.2633 2.21245   3
   4   7   3 53.8091 4.80819   8
   5  -7   3 154.133 5.66654   9
  -5  -7  -3 171.284 7.14068   7
  -5  -7  -3 155.044 7.54170   4
   5   7   3 171.383 6.45651   5
  -5   7  -3 167.701 9.96566   8
   5   7   3 167.451 8.83064   8
   5   7   3 163.715 6.08704   3
   5   7   3 163.535 5.74705   2
   6  -7   3 1.64278 0.42715   7
  -6  -7  -3 1.41587 0.59528   7
   6   7   3 0.97187 0.43588   5
   6   7   3 1.48949 0.54565   2
   6   7   3 1.65025 0.48601   3
  -7  -7  -3 6.49059 0.94874   7
   7  -7   3 6.27185 0.64605   7
   7   7   3 7.44846 0.78159   5
   7   7   3 6.73444 0.73756   3
   7   7   3 7.55611 0.86540   2
   8  -7   3 31.7536 1.32413   7
   8   7   3 33.8509 1.49989   2
   9   8  -3 8.00899 0.56914   5
   9   8  -3 8.91510 0.51318   3
  -8  -8   3 1.37526 0.46266   7
   8   8  -3 1.50002 0.41229   3
   7  -8  -3 6.96516 0.81941   9
  -7  -8   3 5.78969 0.85719   7
   7   8  -3 5.62164 0.70545   5
   7   8  -3 5.98145 0.67553   3
   6  -8  -3 39.7536 1.70882   3
  -6  -8   3 40.7995 2.19829   7
   6  -8  -3 37.7209 1.88074   9
   6   8  -3 38.7415 1.89574   5
   6   8  -3 38.6449 1.87153   3
  -5  -8   3 46.4419 4.92858   4
  -5  -8   3 48.0378 2.51115   7
   5  -8  -3 45.3711 2.17830   9
   5   8  -3 47.6205 2.33248   5
   5   8  -3 38.8517 5.00693   8
   5   8  -3 50.0033 2.20996   3
   4  -8  -3 57.4348 2.49441   9
   4  -8  -3 55.8218 2.30383   3
  -4  -8   3 56.0653 4.08976   4
  -4  -8   3 58.0180 2.82521   7
   4  -8  -3 58.4787 2.53330   5
   4   8  -3 56.5388 5.15958   8
   4   8  -3 56.2280 2.47629   3
   4   8  -3 58.6588 2.49679   5
   3  -8  -3 115.075 25.1715   1
  -3  -8   3 115.240 4.50714   7
   3  -8  -3 105.325 5.81724   4
   3  -8  -3 110.636 4.13875   9
   3  -8  -3 121.946 4.34374   5
   3  -8  -3 106.775 4.06928   3
  -3  -8   3 109.340 5.16099   4
   3   8  -3 109.397 4.12363   3
   2  -8  -3 111.213 5.55411   4
  -2  -8   3 112.520 22.6913   1
  -2  -8   3 110.512 4.46626   7
   2  -8  -3 114.108 4.14878   9
   2  -8  -3 112.301 4.02482   3
   2  -8  -3 119.432 23.1420   1
   2   8  -3 116.779 4.15970   3
   2   8  -3 114.528 6.45145   8
  -1  -8   3 32.4439 15.0933   1
  -1  -8   3 21.8347 1.56271   7
   1  -8  -3 25.6596 14.4450   1
   1  -8  -3 21.5232 2.56875   4
   1  -8  -3 19.8470 1.30986   3
   1   8  -3 26.8652 3.73253   8
   0  -8  -3 409.419 14.2950   4
   0  -8   3 413.012 13.5580   7
   0  -8  -3 400.958 13.1782   3
   0  -8  -3 388.694 32.1138   1
   0  -8   3 422.081 29.8739   1
   0   8  -3 412.200 15.7217   8
  -1  -8  -3 62.9773 2.55689   3
   1  -8   3 64.4835 2.89231   7
   1  -8   3 61.6413 2.63921   9
  -1  -8  -3 65.4126 3.78227   4
  -1  -8  -3 55.7845 18.2656   1
   1  -8   3 79.7271 17.4852   1
  -1   8  -3 66.8537 5.23542   8
   1   8   3 66.8041 4.40081   8
  -2  -8  -3 342.546 12.3993   4
   2  -8   3 316.046 34.8406   1
   2  -8   3 314.159 11.9341   7
  -2  -8  -3 355.037 11.1829   3
   2  -8   3 352.506 11.2554   9
  -2  -8  -3 296.350 34.2501   1
   2   8   3 339.495 11.3173   5
  -2   8  -3 347.174 14.1105   8
   2   8   3 357.781 12.9827   8
   3  -8   3 463.759 15.0729   7
  -3  -8  -3 464.644 16.2837   4
  -3  -8  -3 454.667 15.2958   7
   3  -8   3 455.748 14.9160   9
  -3  -8  -3 466.142 14.8598   3
   3   8   3 456.900 16.7553   8
  -3   8  -3 501.217 18.4400   8
   3   8   3 451.249 14.8658   5
   4  -8   3 0.66935 0.47177   9
  -4  -8  -3 2.63967 1.92752   4
   4  -8   3 0.19709 0.48398   7
  -4  -8  -3 1.27672 0.66996   7
   4   8   3 1.13085 0.54393   5
   4   8   3 0.35259 0.44151   3
  -4   8  -3 -0.2367 4.06418   8
   4   8   3 5.97707 3.41248   8
   5  -8   3 97.4659 3.76020   7
   5  -8   3 98.0482 3.71165   9
  -5  -8  -3 100.345 4.20709   7
   5   8   3 98.5208 3.71939   3
   5   8   3 98.6275 3.73698   2
   5   8   3 96.6624 3.80409   5
   6  -8   3 11.0289 0.88565   7
   6  -8   3 9.33645 1.00976   9
   6   8   3 7.97155 0.99608   2
   6   8   3 12.6196 0.92705   3
   7  -8   3 33.0939 1.45163   7
  -7  -8  -3 33.2450 1.86981   7
   7   8   3 34.4009 1.46051   3
   7   8   3 33.6863 1.58135   2
   7   8   3 31.9189 1.58399   5
   8  -8   3 88.7337 2.99009   7
  -8  -8  -3 91.7589 3.43017   7
   8   8   3 90.2654 3.19290   5
  -8  -9   3 11.8780 0.89909   7
   8   9  -3 10.1708 0.71883   5
   8   9  -3 11.4097 0.67541   3
   7  -9  -3 5.20684 0.64058   9
  -7  -9   3 4.01903 0.70350   7
   7   9  -3 4.55384 0.55202   3
   7   9  -3 4.02563 0.55422   5
   6  -9  -3 1.09744 0.43173   9
   6  -9  -3 0.18355 0.42467   3
  -6  -9   3 1.85108 0.61793   7
   6   9  -3 1.04499 0.36219   3
   6   9  -3 1.40794 0.47849   5
   5  -9  -3 105.481 4.04559   9
  -5  -9   3 108.722 4.43003   7
   5  -9  -3 107.247 3.83522   3
   5   9  -3 111.320 4.05900   3
   5   9  -3 105.594 3.97444   5
   4  -9  -3 34.4831 1.82048   9
   4  -9  -3 34.1861 1.63598   3
  -4  -9   3 33.4838 2.08896   7
   4   9  -3 33.9609 4.46301   8
   4   9  -3 38.5859 2.03865   5
   4   9  -3 34.8342 1.81680   3
   3  -9  -3 77.3112 3.15711   9
   3  -9  -3 77.2658 3.26451   7
   3  -9  -3 76.6253 2.97328   3
  -3  -9   3 81.4903 3.52223   7
   3   9  -3 75.1469 3.09713   3
   3   9  -3 75.0521 6.16148   8
   2  -9  -3 2.45442 0.47676   3
  -2  -9   3 1.20413 0.68988   7
   2  -9  -3 1.05509 0.64094   5
   2  -9  -3 1.74659 0.70231   7
   2  -9  -3 1.42786 0.46249   9
   2  -9  -3 2.53908 2.65913   4
  -2  -9   3 1.49239 0.52535   9
   2   9  -3 3.77627 2.58243   8
   2   9  -3 1.70501 0.54609   3
   1  -9  -3 2.18778 0.49162   3
  -1  -9   3 0.37575 0.51484   7
   1  -9  -3 0.99353 0.41078   9
   1  -9  -3 2.90580 2.20581   4
  -1  -9   3 0.94135 0.44296   9
   1  -9  -3 1.71249 0.65552   7
   1   9  -3 1.76631 0.53012   3
   1   9  -3 1.06060 2.53008   8
   0  -9  -3 118.938 4.47982   5
   0  -9   3 116.252 4.31909   3
   0  -9   3 126.051 4.80449   7
   0  -9  -3 124.609 4.47551   9
   0  -9  -3 130.324 4.82162   7
   0  -9  -3 122.464 4.37797   3
   0  -9   3 155.443 30.2079   1
   0  -9   3 120.119 4.47746   9
   0  -9  -3 119.901 6.12749   4
   0   9  -3 114.666 7.62547   8
  -1  -9  -3 218.941 8.17425   7
   1  -9   3 208.696 34.6618   1
   1  -9   3 228.240 8.18029   7
   1  -9   3 226.703 7.91186   9
  -1  -9  -3 229.939 9.47786   4
  -1  -9  -3 251.767 7.92271   9
  -1  -9  -3 229.141 7.81915   3
   1   9   3 243.738 7.83767   5
  -1   9  -3 247.939 11.4304   8
  -2  -9  -3 648.359 20.9166   3
  -2  -9  -3 664.978 21.3915   7
   2  -9   3 638.805 21.2116   7
  -2  -9  -3 649.598 22.5195   4
   2   9   3 649.773 20.9259   5
  -2   9  -3 729.808 24.9369   8
   3  -9   3 220.690 8.01808   9
  -3  -9  -3 205.916 9.22703   4
   3   9   3 218.213 7.84169   3
  -3   9  -3 211.655 12.1394   8
  -4  -9  -3 20.3967 1.57817   7
   4  -9   3 19.3584 1.29647   9
   4  -9   3 20.1656 1.38899   7
   4   9   3 21.4348 1.34874   5
   4   9   3 19.5030 1.28084   3
   5  -9   3 0.17078 0.36996   7
  -5  -9  -3 0.79301 0.54977   7
   5   9   3 0.66561 0.39629   3
   5   9   3 0.31120 0.35243   5
   6  -9   3 4.93161 0.59986   7
   6  -9   3 4.75372 0.63319   9
  -6  -9  -3 4.79941 0.81144   7
   6   9   3 4.41512 0.61058   5
   6   9   3 4.01683 0.50164   3
  -7  -9  -3 0.42089 0.36828   7
   7  -9   3 0.14911 0.24279   7
   7   9   3 1.00368 0.35077   3
   7   9   3 1.01593 0.29297   5
  -7 -10   3 0.15593 0.35217   7
   7 -10  -3 -0.4922 0.49183   9
   7  10  -3 0.18856 0.33579   5
   7  10  -3 0.00748 0.22173   3
  -6 -10   3 1.57060 0.51554   7
   6 -10  -3 1.49296 0.42933   9
   6  10  -3 0.62485 0.63008   5
   6  10  -3 1.80252 0.39788   3
   5 -10  -3 18.7419 1.07328   3
  -5 -10   3 17.9200 1.43145   7
   5 -10  -3 18.7157 1.20945   9
   5  10  -3 17.2346 1.13975   3
   5  10  -3 18.7031 1.20116   5
   4 -10  -3 -0.0701 0.31494   9
   4 -10  -3 0.75224 0.41846   3
  -4 -10   3 0.04377 0.47653   7
   4  10  -3 -0.0241 0.34137   3
   4  10  -3 -0.0383 0.61588   5
   3 -10  -3 44.0894 1.96350   3
  -3 -10   3 43.7349 2.37984   7
   3 -10  -3 42.3018 2.14487   7
   3 -10  -3 43.0942 2.11693   9
   3  10  -3 44.9162 2.10076   3
  -2 -10   3 34.5062 1.74274   9
  -2 -10   3 32.6546 2.03737   7
   2 -10  -3 29.6369 2.11227   7
   2 -10  -3 32.5100 1.76522   9
   2 -10  -3 32.5254 1.62579   3
   2  10  -3 33.0416 1.71450   3
   2  10  -3 31.9953 5.60830   8
   1 -10  -3 11.1706 1.29436   7
  -1 -10   3 11.3036 1.53164   9
   1 -10  -3 11.6364 1.18638   5
   1  10  -3 8.10736 3.89738   8
  -1  10   3 10.6912 1.10573   5
   1  10  -3 9.78273 1.10890   3
   0 -10  -3 53.4151 2.73970   7
   0 -10  -3 58.4416 2.68839   9
   0  10  -3 55.3863 2.43555   3
   0  10   3 59.8081 2.44291   5
   0  10  -3 61.8070 7.39559   8
   1 -10   3 413.744 13.7332   9
   1 -10   3 415.161 13.6508   3
  -1 -10  -3 417.067 13.6595   3
  -1 -10  -3 428.062 16.0261   4
   1 -10   3 419.858 14.0389   7
  -1 -10  -3 438.910 14.2732   7
  -1  10  -3 414.363 17.7717   8
  -1  10  -3 440.942 13.9576   3
  -2 -10  -3 224.147 10.4563   4
  -2 -10  -3 237.989 7.87131   9
   2 -10   3 225.041 8.05955   7
  -2 -10  -3 231.013 8.21812   7
   2 -10   3 229.197 7.86293   9
  -2 -10  -3 235.804 7.81760   3
  -2  10  -3 216.221 13.5816   8
   2  10   3 236.050 7.79070   5
   3 -10   3 38.1055 1.96341   7
  -3 -10  -3 36.8187 2.12874   7
   3 -10   3 37.2106 1.84572   9
   3  10   3 35.6019 1.81611   3
   3  10   3 34.6849 1.80567   5
  -4 -10  -3 273.584 9.56959   7
   4 -10   3 275.464 9.30471   9
   4 -10   3 288.386 9.48951   7
   4  10   3 269.826 9.11191   3
   4  10   3 268.196 9.30578   5
  -5 -10  -3 1.60624 0.51311   7
   5 -10   3 1.92754 0.44230   9
   5 -10   3 2.71893 0.49653   7
   5  10   3 2.55628 0.49918   5
   5  10   3 1.78590 0.43167   3
  -6 -10  -3 12.6504 1.04379   7
   6 -10   3 11.9336 0.75806   7
   6 -10   3 11.3285 0.80408   9
   6  10   3 10.8992 0.77703   3
  -7 -10  -3 12.8922 0.90643   7
   7  10   3 11.3187 0.72309   5
  -7 -11   3 0.47172 0.33754   7
   7  11  -3 0.06292 0.24777   3
  -6 -11   3 2.08117 0.50185   7
   6 -11  -3 2.48567 0.41327   9
   6  11  -3 2.43296 0.40837   3
  -5 -11   3 5.33764 0.77748   7
   5 -11  -3 6.86909 0.70415   9
   5 -11  -3 6.18920 0.58375   3
   5  11  -3 5.68979 0.61243   3
   4 -11  -3 2.87054 0.46542   3
  -4 -11   3 2.82255 0.69944   7
   4 -11  -3 2.60043 0.56191   9
   4  11  -3 1.93160 0.44577   3
   3 -11  -3 8.72257 0.97189   7
  -3 -11   3 10.0208 1.12634   7
   3 -11  -3 10.0930 0.93318   9
   3  11  -3 9.71129 0.93258   3
   2 -11  -3 46.6310 2.18776   9
   2 -11  -3 47.7801 2.03663   3
   2 -11  -3 46.6919 2.24353   7
  -2 -11   3 44.3644 2.41423   7
  -2 -11   3 44.2963 2.05344   9
   2  11  -3 47.3863 2.10545   3
  -1 -11   3 146.469 5.65804   7
   1 -11  -3 150.887 5.37621   9
   1 -11  -3 157.343 5.25428   3
  -1 -11   3 148.697 5.27328   9
   1 -11  -3 141.059 5.44121   7
   1  11  -3 147.431 5.24593   3
   0 -11   3 23.5700 1.65314   7
   0 -11  -3 21.9062 1.31381   3
   0 -11   3 24.0530 1.41757   9
   0 -11  -3 24.0288 1.63608   7
   0 -11  -3 21.6010 1.40070   9
   0  11  -3 23.3525 1.36749   3
   0  11   3 24.6353 1.43703   5
  -1 -11  -3 350.132 11.3745   9
  -1 -11  -3 350.770 11.3819   3
   1 -11   3 341.637 11.4431   9
  -1 -11  -3 358.715 11.7689   7
   1 -11   3 361.269 11.7813   7
   1  11   3 340.771 11.2875   5
  -1  11  -3 339.213 11.2418   3
  -2 -11  -3 149.983 5.78052   7
   2 -11   3 160.360 5.53759   9
   2 -11   3 161.172 5.71206   7
   2  11   3 151.263 5.50860   5
   2  11   3 149.973 5.45084   3
   3 -11   3 0.15638 0.37054   7
  -3 -11  -3 -0.0124 0.41435   7
   3 -11   3 0.06387 0.34636   9
   3  11   3 0.05112 0.38026   5
   3  11   3 0.57961 0.39317   3
  -4 -11  -3 44.6280 2.28046   7
   4 -11   3 48.6452 2.06633   7
   4 -11   3 46.7269 2.02053   9
   4  11   3 45.4793 1.99693   3
   4  11   3 44.5478 1.97500   5
  -5 -11  -3 39.2042 2.02249   7
   5 -11   3 41.6895 1.72727   9
   5 -11   3 41.1722 1.70549   7
   5  11   3 41.4919 1.75174   5
   6 -11   3 0.12526 0.54230   9
   6 -11   3 0.71432 0.26630   7
  -6 -11  -3 0.76991 0.38388   7
   6  11   3 0.65128 0.30522   5
   6  11   3 0.64067 0.42998   3
  -6 -12   3 8.19338 0.72851   7
   6 -12  -3 5.73917 0.55814   9
   6  12  -3 8.54528 0.62265   3
  -5 -12   3 -0.0032 0.30189   7
   5 -12  -3 0.02708 0.27454   9
   5  12  -3 0.29859 0.23751   3
   4 -12  -3 18.5344 0.99977   3
  -4 -12   3 19.4365 1.30863   7
   4 -12  -3 20.4697 1.14398   9
   4  12  -3 18.9366 1.06213   3
  -3 -12   3 0.58803 0.43807   7
   3 -12  -3 0.09592 0.30817   3
   3 -12  -3 0.69065 0.38954   9
   3  12  -3 0.42523 0.32451   3
  -2 -12   3 82.2255 3.44131   7
   2 -12  -3 80.0238 3.03498   3
  -2 -12   3 83.8266 3.05562   9
   2 -12  -3 78.9201 3.11303   7
   2 -12  -3 78.6071 3.18130   9
   2  12  -3 82.8845 3.11633   3
   1 -12  -3 27.3520 1.66451   7
  -1 -12   3 30.6237 1.79594   7
   1 -12  -3 29.4884 1.46567   3
   1 -12  -3 31.3704 1.61643   9
  -1 -12   3 29.1883 1.52509   9
   1  12  -3 28.4419 1.49997   3
   0 -12  -3 25.3847 1.33257   3
   0 -12  -3 22.4254 1.48105   7
   0 -12  -3 22.8638 1.35968   9
   0 -12   3 25.4752 1.58247   7
   0 -12   3 24.6051 1.39116   9
   0  12  -3 24.0324 1.32597   3
  -1 -12  -3 9.42532 0.86306   3
   1 -12   3 11.2706 1.02390   7
  -1 -12  -3 11.0536 0.91610   9
  -1 -12  -3 12.5529 1.10794   7
   1 -12   3 11.0028 0.94985   9
  -1  12  -3 14.4196 1.24008   3
   1  12   3 12.0453 0.98946   5
   1  12   3 10.4218 0.91373   3
   2 -12   3 27.1248 1.50953   7
  -2 -12  -3 27.7385 1.60191   7
   2 -12   3 27.1207 1.43767   9
   2  12   3 25.0379 1.34451   5
   2  12   3 27.7331 1.45284   3
   3 -12   3 1.97264 0.41232   9
   3 -12   3 2.04231 0.42435   7
  -3 -12  -3 0.96933 0.42980   7
   3  12   3 1.43219 0.39921   3
   3  12   3 0.31080 0.37325   5
   4 -12   3 14.3266 0.88648   9
  -4 -12  -3 15.4343 1.08341   7
   4 -12   3 14.0544 0.85499   7
   4  12   3 13.7087 0.88180   5
   4  12   3 14.6813 0.86975   3
   5 -12   3 10.2284 0.66817   9
  -5 -12  -3 10.4753 0.81202   7
   5 -12   3 11.1237 0.64535   7
   5  12   3 10.6351 0.64340   3
   5  12   3 8.61928 0.67580   5
   4 -13  -3 43.9336 1.76298   9
  -4 -13   3 43.7228 1.91469   7
   4  13  -3 43.1113 1.69680   3
  -3 -13   3 88.3354 3.39655   7
   3 -13  -3 87.2330 3.20567   9
   3 -13  -3 90.2321 3.05008   3
   3  13  -3 87.5850 3.12833   3
   2 -13  -3 3.17697 0.43018   3
  -2 -13   3 2.53987 0.53100   7
   2  13  -3 3.53417 0.44011   3
   1 -13  -3 124.981 4.43925   7
   1 -13  -3 133.588 4.60091   3
  -1 -13   3 128.068 4.38927   9
  -1 -13   3 134.577 4.74674   7
   1 -13  -3 126.052 4.63670   9
  -1  13   3 125.427 4.63720   3
   1  13  -3 127.013 4.36908   3
   0 -13  -3 68.6233 2.61680   9
   0 -13   3 69.6274 2.84201   7
   0 -13  -3 69.2641 2.72309   7
   0 -13   3 67.2640 2.78505   9
   0  13   3 70.3443 2.66486   3
   1 -13   3 0.98737 0.35420   9
  -1 -13  -3 0.01611 0.42806   9
   1 -13   3 1.16964 0.44438   7
  -1 -13  -3 1.59378 0.45558   7
   1  13   3 1.00381 0.32436   3
  -2 -13  -3 2.01712 0.44705   7
   2 -13   3 1.63042 0.37813   7
   2 -13   3 2.38339 0.39635   9
   2  13   3 1.57926 0.35223   3
   3 -13   3 8.64536 0.66543   7
   3 -13   3 9.25352 0.65843   9
  -3 -13  -3 8.77433 0.76465   7
   3  13   3 9.08659 0.64522   3
  -4 -13  -3 -0.3661 0.28496   7
   4 -13   3 -0.4363 0.21873   9
   4 -13   3 0.24536 0.24164   7
   4  13   3 -0.0649 0.47999   3
   2  14  -3 19.0637 1.09865   3
  -2  14   3 17.1932 0.88521   3
   1 -14  -3 8.86224 0.72409   9
  -1 -14   3 10.3276 0.77266   7
  -1  14   3 10.1761 0.68300   3
   0 -14  -3 0.48335 0.32273   9
   0 -14   3 0.93152 0.28044   9
   0 -14   3 0.25237 0.25955   7
   0  14   3 0.41912 0.24195   3
  -1 -14  -3 3.30562 0.61815   7
   1 -14   3 1.86882 0.45962   9
   1  14   3 2.21630 0.34281   3
  10   0  -4 4.08061 0.60297   6
  10   0  -4 4.02253 0.77171  10
  10   0  -4 4.41238 0.53536   5
  10   0  -4 4.90723 0.64929   2
   9   0  -4 0.34488 0.55956  10
   9   0  -4 0.18965 0.32820   3
   8   0  -4 0.61019 0.38531   5
   8   0  -4 0.91421 0.50688   6
  -8   0   4 1.09985 2.37177   4
   8   0  -4 0.69579 0.40122   3
   8   0  -4 1.14836 0.85823  10
   8   0  -4 -1.5662 3.77584   8
   8   0  -4 0.74043 0.50185   2
  -7   0   4 1.29613 1.57146   4
   7   0  -4 0.41494 0.46581   6
   7   0  -4 0.36091 2.18506   8
   7   0  -4 0.51271 0.41806   3
   7   0  -4 0.12076 0.38881   5
   7   0  -4 0.36717 0.49966   2
   6   0  -4 364.801 11.7766  10
   6   0  -4 360.864 13.2886   8
  -6   0   4 331.456 12.7245   4
  -6   0   4 321.429 30.6466   1
  -5   0   4 13.2147 10.0908   1
   4   0  -4 167.852 6.51854   8
   4   0  -4 174.288 6.59192   4
  -4   0   4 183.125 15.3957   1
   3   0  -4 0.13635 0.43157   8
  -3   0   4 1.56352 4.39426   1
   3   0  -4 0.29929 0.47706   4
  -2   0   4 918.655 33.8157   1
   2   0  -4 908.053 28.0312   8
   2   0  -4 866.691 28.0508   4
   1   0  -4 0.58569 0.31464   4
  -1   0   4 2.64744 2.94134   1
  -1   0   4 -0.6898 2.03717   1
   0   0  -4 209.732 7.06857   4
   0   0  -4 212.150 9.14367   1
   0   0   4 221.497 9.18047   1
   0   0  -4 235.247 7.48724   8
   1   0   4 1.38520 1.43135   1
  -1   0  -4 0.21468 0.23162   4
   1   0   4 -0.0270 0.34966   8
  -1   0  -4 -1.9180 1.20101   1
  -2   0  -4 96.4750 3.58753   4
   2   0   4 105.133 5.47474   1
  -2   0  -4 99.7219 4.90291   1
   2   0   4 97.7470 4.05899   8
  -3   0  -4 2.81612 4.90555   1
  -3   0  -4 0.82623 3.98194   1
   3   0   4 0.84525 0.71818   8
  -3   0  -4 -0.5392 0.42532   4
   4   0   4 49.5146 3.28023   8
  -4   0  -4 51.3198 2.62869   4
  -4   0  -4 57.5906 7.63361   1
   4   0   4 50.8792 2.18985  10
  -5   0  -4 -0.1786 0.90652   4
   5   0   4 0.78331 1.11884   8
   5   0   4 2.98840 0.62144  10
   6   0   4 20.1983 1.41520   5
  -6   0  -4 23.5378 2.58511   4
   6   0   4 21.5026 1.18460   7
   6   0   4 20.9221 3.23695   8
   6   0   4 19.5009 1.34697   2
   6   0   4 20.4433 1.45375  10
   6   0   4 21.8696 1.27408   6
   7   0   4 0.79824 0.36048   7
   7   0   4 1.19391 2.99293   8
  -7   0  -4 -0.8430 3.03449   4
   7   0   4 0.35694 0.42664   6
   7   0   4 0.70471 0.48190   2
   7   0   4 1.08252 0.60651  10
   8   0   4 100.590 3.64477   7
   8   0   4 104.161 3.85762   6
   8   0   4 99.3639 3.87643   2
   8   0   4 99.3203 3.66999   5
   8   0   4 101.102 4.16873  10
   9   0   4 0.15264 0.48687  10
   9   0   4 0.02389 0.30290   6
   9   0   4 0.23973 0.33993   2
   9   0   4 0.02720 0.21564   7
 -10   0  -4 41.1394 1.85463   7
  10   0   4 49.2108 1.82981   6
  10   0   4 48.5647 1.81429   2
  10  -1  -4 3.97555 0.59816   2
  10  -1  -4 3.39124 0.73276  10
  10  -1  -4 4.06994 0.62045   5
  10  -1  -4 3.53911 0.55728   6
  10   1  -4 3.47881 0.60900   6
  10   1  -4 4.02561 0.83651  10
  10   1  -4 3.31389 0.48909   5
  10   1  -4 3.95218 0.63333   2
  10   1  -4 4.19646 0.52456   3
   9  -1  -4 7.24070 0.69784   3
   9  -1  -4 5.29966 0.71105   5
   9  -1  -4 7.80116 1.15881  10
   9  -1  -4 6.63087 1.16222   6
   9   1  -4 7.06730 1.43074   6
   9   1  -4 4.71843 0.90665   5
   9   1  -4 6.67016 1.04768  10
   9   1  -4 6.52078 0.67441   3
   8  -1  -4 4.07334 4.09322   8
   8  -1  -4 3.94607 0.88247  10
   8  -1  -4 4.02954 0.74588   2
  -8  -1   4 5.60414 2.67170   4
   8  -1  -4 4.89149 0.76891   6
   8  -1  -4 5.87986 0.69049   3
   8  -1  -4 4.30685 0.67008   5
   8   1  -4 4.70953 0.60196   3
   8   1  -4 4.00887 0.76659   2
   8   1  -4 3.82775 0.66188   6
   8   1  -4 4.20982 0.68909   5
   8   1  -4 4.35757 0.88437  10
   8   1  -4 5.03562 3.53700   8
  -8   1   4 4.80939 2.72027   4
  -7  -1   4 1.00216 1.66610   4
   7  -1  -4 -0.9585 0.64406  10
   7  -1  -4 1.49209 0.46278   3
   7  -1  -4 1.65693 0.55768   6
   7  -1  -4 0.91246 0.44808   5
   7  -1  -4 1.60771 0.55810   2
   7  -1  -4 1.47511 2.31563   8
  -7   1   4 0.10174 1.51507   4
   7   1  -4 0.77544 0.53416   2
   7   1  -4 0.46796 0.41420   5
   7   1  -4 1.61811 0.69466  10
   7   1  -4 0.11620 2.03160   8
   7   1  -4 0.39004 0.37003   3
   7   1  -4 1.44384 0.49019   6
   6  -1  -4 212.906 9.06464   8
  -6  -1   4 216.396 25.7196   1
  -6  -1   4 229.249 8.83371   4
   6  -1  -4 211.354 7.68895  10
  -6   1   4 213.185 8.79614   4
  -6   1   4 196.078 25.8803   1
   6   1  -4 229.467 9.33065   8
   6   1  -4 223.078 7.73484  10
  -5  -1   4 31.9450 2.38427   4
  -5  -1   4 37.7106 11.9155   1
   5  -1  -4 29.9547 1.67302  10
   5  -1  -4 28.6113 2.42638   8
   5  -1  -4 25.9751 2.57958   4
   5   1  -4 27.8787 2.51029   8
   5   1  -4 27.7855 1.63496  10
  -5   1   4 17.3352 10.4111   1
  -4  -1   4 252.818 8.91293   4
   4  -1  -4 258.506 9.08506   4
   4  -1  -4 250.903 8.96492   8
  -4  -1   4 273.595 18.6841   1
  -4   1   4 233.894 17.5476   1
   4   1  -4 240.418 8.95558   4
   4   1  -4 249.557 9.10178   8
   3  -1  -4 4.21064 0.73497   8
  -3  -1   4 4.13433 6.01000   1
   3  -1  -4 4.69136 0.83424   4
   3   1  -4 4.89062 0.90425   8
   3   1  -4 3.97273 0.72683   4
   2  -1  -4 1570.63 49.2388   8
  -2  -1   4 1570.82 55.3929   1
   2  -1  -4 1635.88 49.4753   4
   2   1  -4 1561.82 49.3502   4
  -2   1   4 1669.50 55.7624   1
   2   1  -4 1571.33 49.5724   8
   1  -1  -4 66.6043 5.62405   1
  -1  -1   4 73.7577 5.82964   1
   1  -1  -4 69.0501 2.37584   8
   1  -1  -4 70.5566 2.70397   4
   1   1  -4 67.6029 2.58160   4
   1   1  -4 74.4454 2.96404   8
  -1   1   4 67.1615 6.96043   1
   1   1  -4 68.2569 7.26231   1
   0  -1   4 417.127 14.8195   1
   0  -1  -4 423.246 15.9793   1
   0  -1   4 412.969 14.6689   1
   0  -1  -4 399.287 12.7548   4
   0   1   4 425.859 16.0864   1
   0   1  -4 392.508 12.5675   4
   0   1   4 387.185 12.6607   8
   0   1  -4 384.606 13.0503   8
  -1  -1  -4 364.971 13.9443   1
  -1  -1  -4 349.067 11.1888   4
   1  -1   4 334.988 11.6030   8
   1   1   4 367.734 14.5073   1
   1   1   4 342.470 11.3620   8
  -1   1  -4 350.548 10.9700   4
  -2  -1  -4 906.198 30.6956   1
   2  -1   4 824.788 28.2487   8
  -2  -1  -4 840.924 27.4941   4
   2   1   4 903.060 27.9312   8
  -2   1  -4 879.427 27.3225   4
   2   1   4 939.621 32.1629   1
   3  -1   4 811.999 26.0366   8
  -3  -1  -4 796.360 25.2397   4
  -3  -1  -4 782.751 29.4683   1
   3   1   4 788.218 25.7967   8
  -3   1  -4 801.237 25.0881   4
   4  -1   4 121.664 5.58731   8
  -4  -1  -4 115.852 11.7845   1
  -4  -1  -4 111.488 4.68704   4
   4  -1   4 114.964 4.16823  10
   4   1   4 110.045 4.13750  10
   4   1   4 117.039 5.40044   8
  -4   1  -4 116.678 4.58308   4
  -5  -1  -4 16.1087 1.92674   4
   5  -1   4 18.9330 1.29025  10
   5  -1   4 18.5606 2.65887   8
  -5   1  -4 20.6685 2.04684   4
   5   1   4 17.6785 1.25115  10
   5   1   4 19.1483 2.65800   8
   6  -1   4 114.315 4.26627   2
  -6  -1  -4 109.282 5.55121   4
   6  -1   4 112.888 4.06694   7
   6  -1   4 115.932 6.69116   8
   6  -1   4 112.283 4.15442   6
   6  -1   4 112.655 4.42605  10
   6   1   4 111.309 4.40774  10
  -6   1  -4 122.203 5.56247   4
   6   1   4 112.487 4.15341   6
   6   1   4 119.516 4.08358   7
   6   1   4 113.935 6.68747   8
   6   1   4 108.460 4.21434   2
   7  -1   4 280.668 9.33929   7
  -7  -1  -4 295.492 11.5237   4
   7  -1   4 287.659 13.0720   8
   7  -1   4 283.369 9.51066   6
   7  -1   4 285.128 9.60363   2
   7  -1   4 279.456 9.89904  10
   7   1   4 289.870 9.51747   6
   7   1   4 294.067 9.47765   5
  -7   1  -4 266.511 13.0930   4
   7   1   4 294.875 13.0774   8
   7   1   4 281.562 9.33067   7
   7   1   4 269.290 9.55687   2
   7   1   4 307.161 10.0723  10
   8  -1   4 0.28505 0.38973   6
   8  -1   4 0.25243 0.49817  10
   8  -1   4 0.12484 0.64752   2
   8  -1   4 0.37800 0.27036   7
   8   1   4 0.28373 0.54887  10
   8   1   4 0.31019 0.26676   7
   8   1   4 0.36372 0.41182   6
   8   1   4 0.22936 0.38537   2
   8   1   4 0.77519 0.42236   5
   9  -1   4 0.75921 0.35667   2
   9  -1   4 -0.1136 0.32011   6
   9  -1   4 0.19799 0.21673   7
   9  -1   4 -0.3700 0.45531  10
   9   1   4 1.17827 0.38208   5
   9   1   4 0.27389 0.23295   7
   9   1   4 -0.5129 0.46031  10
   9   1   4 1.28648 0.38704   2
   9   1   4 0.00929 0.28138   6
  10  -1   4 20.4726 1.21403   6
  10  -1   4 18.9312 0.82029   7
  10  -1   4 19.2391 1.23854  10
  10  -1   4 19.7844 0.96554   2
 -10  -1  -4 16.8086 1.03557   7
  10   1   4 18.7623 1.29105   6
  10   1   4 17.4696 1.06387   2
  10   1   4 19.3665 1.21875  10
  10  -2  -4 -0.6775 0.54691  10
  10  -2  -4 0.56507 0.30897   5
  10   2  -4 0.56342 0.43203   5
  10   2  -4 0.31522 0.31361   3
  10   2  -4 0.76200 0.60618  10
   9  -2  -4 2.61655 0.73797  10
   9  -2  -4 3.38055 0.62617   6
   9  -2  -4 2.58117 0.46801   3
   9  -2  -4 2.74876 0.54476   5
   9  -2  -4 2.29929 0.57849   2
   9   2  -4 3.99980 0.68193   2
   9   2  -4 4.44816 0.85606  10
   9   2  -4 3.82993 0.62238   5
   9   2  -4 3.70963 0.68482   6
   9   2  -4 3.63780 0.49807   3
   8  -2  -4 35.1923 1.64957   3
   8  -2  -4 39.3653 1.89140   5
   8  -2  -4 36.9662 1.94654   6
   8  -2  -4 45.4174 8.43617   8
  -8  -2   4 35.9912 2.15274   7
   8  -2  -4 36.6355 2.27040  10
  -8  -2   4 30.9962 4.53741   4
   8  -2  -4 37.3621 2.01584   2
  -8   2   4 32.2934 4.35282   4
   8   2  -4 40.8351 2.34324  10
   8   2  -4 35.8758 1.95269   6
   8   2  -4 37.8553 1.98644   2
   8   2  -4 35.7661 1.68449   3
   8   2  -4 36.3152 1.86785   5
  -7  -2   4 35.8041 3.48755   4
   7  -2  -4 32.1588 1.58711   3
   7  -2  -4 34.5153 4.17616   8
   7  -2  -4 33.5792 1.81912   6
   7  -2  -4 36.1370 2.15944  10
   7  -2  -4 33.9363 1.76512   5
   7  -2  -4 33.3222 1.85595   2
  -7   2   4 38.8297 3.76127   4
   7   2  -4 40.3280 4.33527   8
   7   2  -4 35.8222 1.85772   6
   7   2  -4 34.7260 1.65549   3
   7   2  -4 37.0482 1.92068   2
   7   2  -4 31.5983 2.06985  10
   7   2  -4 34.9533 1.69460   7
   7   2  -4 32.1792 1.76503   5
  -6  -2   4 9.06979 1.62285   4
   6  -2  -4 10.5701 1.16626  10
  -6  -2   4 6.42589 16.5827   1
   6  -2  -4 10.8479 2.16429   8
   6   2  -4 9.34792 2.04241   8
  -6   2   4 -3.1665 16.3694   1
  -6   2   4 17.7105 2.40548   4
   6   2  -4 10.5885 1.17390  10
  -5  -2   4 135.745 5.69154   4
   5  -2  -4 132.445 5.83300   8
   5  -2  -4 136.885 5.89465   4
  -5  -2   4 164.770 20.8230   1
   5  -2  -4 139.623 4.99227  10
  -5   2   4 169.071 20.9735   1
   5   2  -4 120.570 4.87844  10
   5   2  -4 137.689 6.13926   8
  -4  -2   4 50.4457 10.4117   1
   4  -2  -4 50.1029 2.81993   4
   4  -2  -4 51.4410 2.69748   8
  -4  -2   4 46.2772 2.55141   4
  -4   2   4 59.4770 10.9928   1
   4   2  -4 44.9096 2.85578   8
   3  -2  -4 33.3994 2.01243   4
   3  -2  -4 32.7152 1.77876   8
  -3  -2   4 29.1236 6.63933   1
  -3  -2   4 34.2365 1.87787   4
  -3   2   4 38.5235 7.54316   1
   3   2  -4 34.7548 2.20130   8
  -2  -2   4 3997.01 130.477   1
   2  -2  -4 4058.90 130.184   1
   1  -2  -4 197.280 10.8915   1
  -1  -2   4 200.787 10.7140   1
   1  -2  -4 192.922 6.51645   4
   1   2  -4 193.063 12.3969   1
   1   2  -4 184.640 6.24104   4
   1   2  -4 188.725 6.88849   8
   0  -2  -4 635.385 23.7550   1
   0  -2   4 651.885 22.1789   1
   0  -2  -4 630.635 19.5001   4
   0   2  -4 649.521 19.9625   8
   0   2  -4 568.616 22.3376   1
   0   2   4 585.765 19.1474   8
  -1  -2  -4 -1.4251 2.43938   1
   1  -2   4 0.76273 0.50770   8
  -1  -2  -4 1.06574 0.39297   4
  -1   2  -4 1.12053 0.21015   4
  -1   2  -4 0.35999 0.47626   8
   1   2   4 1.64558 0.48162   8
  -2  -2  -4 611.000 24.5931   1
   2  -2   4 624.004 20.6642   8
  -2  -2  -4 629.284 20.0451   4
  -2   2  -4 655.424 19.6396   4
   2   2   4 628.124 20.2829   8
   3  -2   4 380.784 13.4289   8
  -3  -2  -4 374.481 18.4849   1
  -3  -2  -4 380.421 12.6726   4
  -3   2  -4 385.956 12.3071   4
   3   2   4 379.946 13.0961   8
  -4  -2  -4 127.404 13.5075   1
  -4  -2  -4 119.139 5.41966   4
   4  -2   4 120.101 5.78196   8
   4  -2   4 127.242 4.43547  10
   4   2   4 117.835 4.40298  10
   4   2   4 126.284 5.69121   8
  -4   2  -4 126.525 4.78977   4
  -5  -2  -4 21.7419 12.7454   1
  -5  -2  -4 12.8011 1.73191   4
   5  -2   4 12.4540 2.35350   8
   5  -2   4 11.3057 1.04344  10
   5   2   4 8.28247 1.80184   8
   5   2   4 12.7537 1.07388  10
   6  -2   4 3.64679 0.72456   2
   6  -2   4 2.02941 1.74103   8
   6  -2   4 3.49015 0.56642   6
  -6  -2  -4 4.63206 1.65614   4
   6  -2   4 4.69322 0.81860  10
   6  -2   4 4.88846 0.61886   7
   6   2   4 5.73050 0.79116   5
   6   2   4 4.15029 0.62022   6
   6   2   4 4.65363 2.44435   8
   6   2   4 5.31208 0.77315   2
  -6   2  -4 1.76819 1.80654   4
   6   2   4 4.62261 0.78570  10
   6   2   4 5.16242 0.66149   7
   7  -2   4 71.9659 6.71495   8
   7  -2   4 63.1825 2.76293   2
  -7  -2  -4 65.7525 4.97309   4
   7  -2   4 61.5710 3.19396  10
   7  -2   4 65.9838 2.59167   7
   7  -2   4 66.9431 2.73008   6
   7   2   4 65.0196 2.60318   7
   7   2   4 67.4624 2.84111   2
   7   2   4 63.7761 3.20616  10
   7   2   4 63.3859 6.40106   8
   7   2   4 63.4176 2.71273   5
   7   2   4 63.2132 2.69717   6
   8  -2   4 256.103 9.02252  10
   8  -2   4 263.879 8.96680   7
   8  -2   4 259.044 8.70825   2
   8   2   4 260.954 9.03403  10
   8   2   4 256.780 9.33156   6
   8   2   4 260.458 8.59810   5
   9  -2   4 2.97440 0.44544   7
   9  -2   4 2.92727 0.50167   6
   9  -2   4 3.79842 0.55472   2
   9  -2   4 3.01638 0.63508  10
   9   2   4 4.57110 0.49506   7
   9   2   4 3.61191 0.48429   5
   9   2   4 2.98661 0.52403   2
   9   2   4 2.42011 0.44928   6
   9   2   4 2.14330 0.60939  10
  10  -3  -4 70.8010 2.68249   2
  10  -3  -4 67.1008 2.48039   5
  10  -3  -4 65.6513 2.64886   6
  10  -3  -4 67.2941 3.01354  10
  10   3  -4 66.6609 2.62651   6
  10   3  -4 68.4819 2.57334   3
  10   3  -4 69.1704 2.67357   2
  10   3  -4 65.4586 2.95956  10
  10   3  -4 70.0405 2.59187   5
   9  -3  -4 3.82186 0.68926   6
   9  -3  -4 4.04788 0.53250   3
   9  -3  -4 3.59210 0.58685   5
   9  -3  -4 3.60602 0.64731   2
  -9  -3   4 6.09449 0.98698   7
   9   3  -4 4.44424 0.75921   6
   9   3  -4 4.15114 0.67766   2
   9   3  -4 4.99908 0.94626  10
   9   3  -4 4.51607 0.55588   3
   9   3  -4 3.76473 0.56439   5
   8  -3  -4 11.0831 1.14212   6
  -8  -3   4 10.7558 1.20335   7
   8  -3  -4 10.6207 1.14667   2
   8  -3  -4 11.7600 1.45524  10
   8  -3  -4 12.7237 1.04574   5
   8  -3  -4 11.3918 0.90575   3
   8   3  -4 12.2245 1.08636   2
   8   3  -4 11.3763 1.14686   6
   8   3  -4 11.1583 1.03185   5
   8   3  -4 11.9386 1.43337  10
   8   3  -4 11.3479 0.90607   3
   7  -3  -4 0.22602 3.00706   8
   7  -3  -4 1.94379 0.77295  10
  -7  -3   4 1.40661 1.72888   4
   7  -3  -4 0.74469 0.57318   2
   7  -3  -4 0.00976 0.46740   6
   7  -3  -4 0.59915 0.38143   3
  -7  -3   4 2.64606 0.77675   7
   7  -3  -4 -0.0167 0.45152   5
   7   3  -4 0.79230 0.63101  10
   7   3  -4 0.09448 0.55926   2
   7   3  -4 0.51866 0.41361   3
   7   3  -4 -0.1617 0.37187   5
  -7   3   4 0.17451 1.91974   4
   7   3  -4 2.92193 2.41236   8
  -6  -3   4 12.7590 16.0448   1
   6  -3  -4 0.51188 0.60444  10
   6  -3  -4 0.82045 1.92541   8
  -6  -3   4 0.60488 1.11709   4
   6  -3  -4 1.58417 0.54651   5
   6  -3  -4 0.07236 1.27666   4
   6  -3  -4 3.84909 0.76548   2
  -6   3   4 1.60896 17.9586   1
   6   3  -4 0.39387 0.46597   6
  -6   3   4 1.48080 1.48530   4
   6   3  -4 0.21627 0.56249  10
   6   3  -4 0.82631 0.58727   2
   6   3  -4 1.72727 1.73690   8
   6   3  -4 1.20677 0.42545   3
   6   3  -4 0.55586 0.43020   5
  -5  -3   4 111.091 4.81568   4
   5  -3  -4 98.6641 4.96116   8
  -5  -3   4 104.468 16.1363   1
   5  -3  -4 106.433 5.01030   4
   5  -3  -4 112.531 5.08978  10
  -5   3   4 87.6170 17.3678   1
   5   3  -4 96.1508 3.98716  10
   5   3  -4 101.283 5.24351   8
  -4  -3   4 59.0721 3.06272   4
   4  -3  -4 59.5395 3.36610   4
  -4  -3   4 53.4572 11.0855   1
   4  -3  -4 74.9518 3.39051   8
  -4   3   4 53.2667 11.4385   1
   4   3  -4 65.6162 3.67228   8
   3  -3  -4 717.699 32.2454   1
   3  -3  -4 794.918 24.2424   4
  -3  -3   4 766.067 23.8675   4
  -3  -3   4 750.793 33.4186   1
   3  -3  -4 732.078 23.7326   8
   3   3  -4 733.672 24.4997   8
   2  -3  -4 13.1373 1.18875   4
  -2  -3   4 12.2745 0.91935   4
  -2  -3   4 14.3113 4.89629   1
   2  -3  -4 14.6276 4.73776   1
   2   3  -4 12.7598 1.50439   8
  -2   3   4 9.21148 0.88445   8
  -1  -3   4 593.717 24.3860   1
   1  -3  -4 633.087 19.1964   4
  -1  -3   4 585.104 18.6321   4
   1   3  -4 590.073 19.6991   8
   0  -3   4 141.837 8.21211   1
   0  -3  -4 147.664 9.79708   1
   0  -3  -4 140.100 4.97264   4
   0   3  -4 132.396 10.4016   1
   0   3  -4 139.538 5.49851   8
  -1  -3  -4 685.155 21.1165   4
   1  -3   4 657.970 22.9832   1
  -1  -3  -4 679.416 26.8355   1
   1   3   4 668.560 20.9774   8
  -1   3  -4 639.990 21.6672   8
   2  -3   4 86.5023 4.10573   8
  -2  -3  -4 86.4250 8.97826   1
  -2  -3  -4 86.6731 3.52428   4
   2   3   4 87.1416 3.70792   8
  -3  -3  -4 182.491 13.8221   1
  -3  -3  -4 184.835 6.59205   4
   3  -3   4 174.601 7.27719   8
   3   3   4 178.168 6.89020   8
  -3   3  -4 168.222 5.96069   4
  -4  -3  -4 -5.6069 8.30133   1
   4  -3   4 -0.2761 0.99776   8
   4  -3   4 -0.1153 0.40075  10
  -4  -3  -4 0.30026 0.69984   4
   4   3   4 0.30451 0.42048  10
  -4   3  -4 0.12467 0.85096   4
   4   3   4 0.68408 1.45528   8
  -5  -3  -4 124.580 5.55531   4
   5  -3   4 121.856 4.59564  10
  -5  -3  -4 108.504 17.9865   1
   5  -3   4 121.245 4.36700   7
   5  -3   4 129.475 6.70230   8
   5   3   4 115.837 6.26334   8
   5   3   4 125.224 4.48301   2
  -5   3  -4 123.696 5.18745   4
   5   3   4 117.596 4.54894  10
   5   3   4 125.266 4.30331   7
   6  -3   4 0.09397 0.50038  10
   6  -3   4 -0.5362 2.06316   8
   6  -3   4 0.44605 0.55193   2
  -6  -3  -4 1.19077 1.56216   4
   6  -3   4 -0.0166 0.42618   6
   6  -3   4 0.46137 0.39575   7
   6   3   4 0.52520 0.34305   7
   6   3   4 0.77473 0.55355  10
   6   3   4 0.23017 0.42311   5
   6   3   4 2.99045 2.29278   8
   6   3   4 0.28509 0.40000   6
   6   3   4 1.20277 0.50219   2
   7  -3   4 4.01639 0.65034   6
   7  -3   4 3.17625 0.71965  10
   7  -3   4 3.99647 0.73224   2
   7  -3   4 3.55105 0.52624   7
   7   3   4 4.45194 0.91280  10
   7   3   4 2.85970 0.48325   7
   7   3   4 3.12232 0.60290   6
   7   3   4 2.44948 0.57892   2
   7   3   4 2.89279 0.62211   5
   8  -3   4 14.0643 1.34459  10
   8  -3   4 15.0969 0.93709   7
   8  -3   4 15.5723 1.13252   6
   8  -3   4 15.1640 1.17561   2
   8   3   4 14.4852 1.08493   6
   8   3   4 16.8319 1.08161   5
   8   3   4 16.2807 1.16052   2
   8   3   4 14.9199 0.97563   7
   8   3   4 17.2377 1.36359  10
   9  -3   4 49.1207 2.02937   2
   9  -3   4 46.8565 2.83194  10
   9  -3   4 47.0718 1.84190   7
   9  -3   4 48.3108 2.03721   6
   9   3   4 51.5180 2.38027   2
   9   3   4 48.0645 1.92040   5
   9   3   4 48.0103 2.00654   6
   9   3   4 52.8501 2.93813  10
  10  -4  -4 45.9298 1.77775   5
  10  -4  -4 47.8464 1.95117   6
  10  -4  -4 47.7180 1.96378   2
  10  -4  -4 45.5961 2.29376  10
  10   4  -4 46.7229 1.71877   3
  10   4  -4 50.2964 1.93215   5
  10   4  -4 47.7983 1.93473   6
  10   4  -4 49.1700 1.97348   2
   9  -4  -4 12.5289 1.41672  10
   9  -4  -4 14.0032 1.12111   2
   9  -4  -4 13.9132 0.97805   5
   9  -4  -4 14.8875 1.11260   6
   9   4  -4 14.2535 1.08166   6
   9   4  -4 15.1362 1.48690  10
   9   4  -4 14.6376 1.01411   5
   9   4  -4 13.9505 1.07622   2
   9   4  -4 13.5105 0.84149   3
   8  -4  -4 6.43073 0.85374   6
   8  -4  -4 6.16066 0.88948   2
   8  -4  -4 7.66642 0.72014   3
  -8  -4   4 5.67636 0.90788   7
   8  -4  -4 6.70167 0.79181   5
   8  -4  -4 5.42835 0.93471  10
   8   4  -4 9.03160 0.97858   6
   8   4  -4 4.80465 0.99139  10
   8   4  -4 6.15478 0.82298   5
   8   4  -4 6.93809 0.75034   3
   8   4  -4 7.01492 0.88610   2
  -7  -4   4 0.29730 0.59352   7
   7  -4  -4 0.79456 0.46657   5
   7  -4  -4 0.30539 0.54398   2
   7  -4  -4 -0.0756 0.48455   6
  -7  -4   4 0.09517 1.79760   4
   7  -4  -4 2.20914 4.43825   8
   7  -4  -4 0.07417 0.37520   3
   7  -4  -4 -0.5661 0.63162  10
   7   4  -4 0.46212 0.39072   3
   7   4  -4 0.25741 0.51782   2
   7   4  -4 0.20536 0.51814   6
   7   4  -4 -2.3458 2.41891   8
   7   4  -4 0.13383 0.37135   5
   7   4  -4 -0.1983 0.62803  10
  -7   4   4 -1.2064 2.35828   4
  -6  -4   4 0.01482 0.59784   7
  -6  -4   4 -1.3082 1.87611   4
   6  -4  -4 -0.3680 2.32429   8
   6  -4  -4 -1.1080 1.51225   4
   6  -4  -4 0.30975 0.36800   3
   6  -4  -4 0.09058 0.46718   5
   6  -4  -4 -0.8151 0.49592   6
  -6  -4   4 -8.6013 19.1239   1
   6   4  -4 0.46487 0.44271   5
   6   4  -4 -0.3152 0.35249   3
  -6   4   4 -16.285 22.1924   1
   6   4  -4 1.09349 0.53468   6
   6   4  -4 0.98838 0.59020   2
   6   4  -4 -0.7967 0.57453  10
   6   4  -4 -0.7843 1.69887   8
   5  -4  -4 5.57737 0.91154  10
   5  -4  -4 8.67540 1.80499   4
   5  -4  -4 5.35389 1.75639   8
  -5  -4   4 7.73319 12.1908   1
   5   4  -4 4.33414 1.46740   8
   5   4  -4 5.27608 0.88109  10
  -5   4   4 -5.5266 13.1270   1
  -4  -4   4 -0.2442 0.74523   4
   4  -4  -4 5.93381 1.28329   8
  -4  -4   4 3.07520 9.39565   1
   4  -4  -4 1.16762 0.88389   4
  -4   4   4 -0.3849 10.3713   1
   4   4  -4 1.65724 1.22845   8
   3  -4  -4 176.641 14.9001   1
  -3  -4   4 171.785 6.21481   4
  -3  -4   4 167.419 15.2596   1
   3  -4  -4 177.004 6.67784   4
   3   4  -4 170.301 7.02995   8
  -2  -4   4 423.616 22.2784   1
   2  -4  -4 434.471 22.5814   1
   2  -4  -4 434.435 14.6427   4
  -2  -4   4 445.687 14.1591   4
   2   4  -4 465.422 15.4129   8
   1  -4  -4 5.85119 0.90326   4
  -1  -4   4 -2.0252 3.76856   1
   1  -4  -4 7.59517 4.04952   1
   1   4  -4 4.76398 1.11063   8
   0  -4  -4 370.350 11.8175   4
   0  -4   4 358.390 16.4828   1
   0  -4  -4 344.674 18.2652   1
   0   4   4 346.781 11.2988   8
   0   4  -4 362.709 12.5207   8
   1  -4   4 73.5462 6.48317   1
  -1  -4  -4 68.4461 8.51859   1
  -1  -4  -4 67.2608 3.00171   4
  -1   4  -4 77.6035 3.77269   8
  -1   4  -4 56.5309 9.27350   1
   1   4   4 70.1235 2.91549   8
  -2  -4  -4 86.9651 3.67490   4
  -2  -4  -4 66.1403 9.23824   1
   2  -4   4 86.4969 7.07953   1
  -2   4  -4 58.9741 9.17007   1
  -2   4  -4 91.3430 4.47250   8
   2   4   4 90.0417 3.79321   8
  -3  -4  -4 10.9177 1.35364   4
  -3  -4  -4 25.6851 8.26374   1
   3   4   4 11.0430 1.60769   8
  -3   4  -4 11.1864 1.94658   8
   4  -4   4 82.9877 3.98350  10
   4  -4   4 64.3035 4.43337   8
  -4  -4  -4 76.4239 3.84995   4
   4   4   4 73.4300 3.69797  10
   4   4   4 72.6557 4.29920   8
  -5  -4  -4 35.7124 17.8722   1
   5  -4   4 31.7946 3.71669   8
   5  -4   4 35.8024 1.87829  10
  -5  -4  -4 34.4255 2.90635   4
   5  -4   4 33.3311 1.69731   6
   5   4   4 34.0876 1.70955   6
   5   4   4 39.5274 2.02002   7
   5   4   4 32.4483 1.83440  10
   5   4   4 32.1607 3.64691   8
   6  -4   4 71.1206 2.81189   7
   6  -4   4 70.3959 2.94737   2
  -6  -4  -4 68.9447 4.50721   4
   6  -4   4 66.6237 3.05070  10
   6  -4   4 66.8641 2.83082   6
   6  -4   4 71.6836 6.03878   8
   6   4   4 66.0024 2.89068   2
   6   4   4 71.2860 3.06386  10
   6   4   4 74.2825 2.84155   6
   6   4   4 69.7490 5.79886   8
   6   4   4 71.4399 2.91252   5
   6   4   4 72.9252 2.79576   7
   7  -4   4 15.6790 1.15545   6
   7  -4   4 16.0703 1.42083  10
   7  -4   4 17.6329 1.36072   2
   7  -4   4 15.8858 1.04684   7
   7   4   4 17.9604 1.23342   2
   7   4   4 18.0601 1.10770   7
   7   4   4 17.2794 1.18972   5
   7   4   4 16.8559 1.17035   6
   7   4   4 15.7923 1.43287  10
   8  -4   4 39.4076 1.92613   2
  -8  -4  -4 39.1636 2.15071   7
   8  -4   4 40.0894 1.87243   6
   8  -4   4 39.7401 1.70073   7
   8  -4   4 40.0079 2.17319  10
   8   4   4 41.2234 2.14157  10
   8   4   4 38.2662 1.82589   5
   8   4   4 39.5956 1.92658   2
   8   4   4 40.7106 1.79396   7
   8   4   4 39.7033 1.82435   6
   9  -4   4 17.2504 0.96801   6
   9  -4   4 16.7227 1.36791  10
  -9  -4  -4 16.6640 1.14450   7
   9  -4   4 16.7976 0.81574   7
   9   4   4 16.9715 0.90796   5
   9   4   4 12.4937 1.23850  10
   9   4   4 15.7917 0.94394   6
   9   4   4 18.0968 1.02569   2
  10  -5  -4 0.37464 0.44031   6
  10   5  -4 1.23483 0.28043   3
  10   5  -4 0.76894 0.25756   5
  10   5  -4 0.71073 0.36472   2
   9  -5  -4 0.12290 0.36513   5
   9  -5  -4 -0.2674 0.78007  10
   9   5  -4 0.37924 0.39714   2
   9   5  -4 0.10939 0.23606   3
   9   5  -4 1.26217 0.45224   6
   9   5  -4 0.36056 0.27671   5
   8  -5  -4 7.12189 1.10438  10
   8  -5  -4 7.94910 0.81648   3
   8   5  -4 10.7441 1.56675   6
   8   5  -4 7.24065 0.77036   3
   8   5  -4 9.18666 1.18537  10
   8   5  -4 9.38346 0.88919   5
   7  -5  -4 79.5780 2.94610   3
   7  -5  -4 70.9903 3.19807   6
   7  -5  -4 80.4150 3.34353   2
  -7  -5   4 81.5988 5.24825   4
  -7  -5   4 86.2148 3.52896   7
   7  -5  -4 80.6709 3.15672   5
   7  -5  -4 79.4763 3.63924  10
   7   5  -4 76.9434 3.19684   5
   7   5  -4 80.2444 3.58146  10
  -7   5   4 70.9276 6.24511   4
   7   5  -4 77.9620 3.25117   2
   7   5  -4 82.4418 3.27074   6
   7   5  -4 71.2796 6.43519   8
   7   5  -4 79.8947 3.10878   3
   6  -5  -4 161.658 5.64573   2
   6  -5  -4 152.641 5.86233  10
   6  -5  -4 152.616 5.27803   3
  -6  -5   4 163.424 5.83021   7
   6  -5  -4 146.104 5.54423   6
   6  -5  -4 159.198 5.46745   5
   6  -5  -4 147.333 7.49012   4
  -6  -5   4 155.092 6.92660   4
   6   5  -4 160.316 8.06721   8
   6   5  -4 154.058 5.58631   6
   6   5  -4 151.342 5.51446   5
   6   5  -4 144.563 5.40060   3
   6   5  -4 159.141 5.57219   2
   6   5  -4 165.395 5.86555  10
   5  -5  -4 1.72990 0.81897  10
   5  -5  -4 2.28051 1.47824   4
  -5  -5   4 1.55770 1.13423   4
   5   5  -4 1.26744 0.82259  10
   5   5  -4 1.88380 0.51800   3
  -5   5   4 8.39185 16.4844   1
   5   5  -4 1.32821 1.42284   8
  -5   5   4 3.99326 2.51969   8
  -4  -5   4 229.616 22.7972   1
   4  -5  -4 247.374 8.87962   4
   4   5  -4 238.099 9.30232   8
  -4   5   4 191.921 8.38505   8
   3  -5  -4 435.975 25.5348   1
  -3  -5   4 441.358 14.3448   4
   3  -5  -4 436.338 14.9238   4
   3   5  -4 434.740 15.5101   8
   2  -5  -4 487.055 16.0620   4
   2  -5  -4 460.298 25.6367   1
  -2  -5   4 452.745 25.0130   1
  -2  -5   4 498.262 15.4141   4
   2   5  -4 487.171 16.8931   8
  -1  -5   4 588.902 26.9710   1
   1  -5  -4 607.763 19.4660   4
  -1  -5   4 612.790 18.6516   4
   1  -5  -4 596.487 28.4579   1
   1   5  -4 583.003 20.3267   8
   0  -5   4 4.55351 4.67386   1
   0  -5  -4 4.91918 0.87451   4
   0  -5  -4 1.70444 5.38247   1
   0   5   4 1.82050 0.66696   8
   0   5  -4 1.65291 1.11507   8
   1  -5   4 908.502 35.1055   1
  -1  -5  -4 936.648 39.3116   1
  -1  -5  -4 945.293 29.7597   4
  -1   5  -4 953.215 30.7672   8
   1   5   4 940.996 29.5419   8
  -2  -5  -4 12.8841 1.39242   4
  -2  -5  -4 10.0210 8.53430   1
   2  -5   4 15.0392 6.35059   1
  -2   5  -4 11.6048 2.00548   8
   2   5   4 16.8856 1.77821   8
  -3  -5  -4 30.5358 2.21381   4
  -3  -5  -4 16.4167 9.61370   1
   3   5   4 30.1094 2.61936   8
  -3   5  -4 22.9583 2.92283   8
  -4  -5  -4 60.4710 14.9928   1
  -4  -5  -4 73.1161 3.86293   4
   4  -5   4 67.8033 2.86730  10
  -4   5  -4 71.5253 5.03195   8
   4   5   4 73.2665 4.42231   8
   4   5   4 72.9708 2.89440  10
   4   5   4 57.6863 2.98058   5
   5  -5   4 76.3810 3.10535   7
  -5  -5  -4 83.3299 4.61477   4
   5  -5   4 78.7982 3.37527  10
   5  -5   4 72.6466 3.47620   6
  -5  -5  -4 74.0983 24.8701   1
  -5   5  -4 83.4340 6.15825   8
   5   5   4 79.4093 3.01462   7
   5   5   4 76.6391 3.12990   5
   5   5   4 84.8064 5.47758   8
   5   5   4 74.3584 3.14674   6
   5   5   4 77.6818 3.13843   2
   5   5   4 84.0225 3.28474  10
   6  -5   4 74.2626 3.00418   7
  -6  -5  -4 71.9350 4.95498   4
   6  -5   4 70.7714 3.24032  10
   6   5   4 81.3904 3.02829   7
   6   5   4 73.7143 3.24167  10
   6   5   4 78.5204 3.13064   5
   6   5   4 77.5944 3.13994   3
  -6   5  -4 78.3340 8.06526   8
   6   5   4 77.5982 3.12282   2
   7  -5   4 43.1066 2.04223   6
  -7  -5  -4 46.6705 2.45990   7
   7  -5   4 43.6398 1.95358   7
   7  -5   4 46.4364 2.40886  10
   7   5   4 46.1342 2.02068   7
   7   5   4 42.6704 2.06102   5
   7   5   4 44.9855 2.13955   6
   7   5   4 47.2168 2.16138   2
   7   5   4 45.2526 2.33785  10
  -8  -5  -4 12.5871 1.12329   7
   8  -5   4 11.0696 0.90303   6
   8  -5   4 11.3376 1.37871  10
   8  -5   4 10.7331 0.74411   7
   8   5   4 10.6431 1.28041  10
   8   5   4 10.7507 0.87319   5
   8   5   4 11.5472 0.94724   2
  -9  -5  -4 27.5039 1.45279   7
   9  -5   4 28.3975 1.25305   6
   9  -5   4 25.7374 1.27294   7
   9   5   4 27.0515 1.29883   2
   9   5   4 28.4023 1.22711   5
   9  -6  -4 3.02288 0.93300   6
   9  -6  -4 2.18230 0.82822   2
  -9  -6   4 3.32263 0.65982   7
   9   6  -4 2.17075 0.44361   5
   9   6  -4 1.81780 0.53284   2
   9   6  -4 2.34646 0.33644   3
  -8  -6   4 145.986 5.21577   7
   8  -6  -4 140.477 4.96792   6
   8  -6  -4 145.081 5.04749   2
   8  -6  -4 128.291 4.85723   3
   8  -6  -4 141.028 5.39210  10
   8  -6  -4 138.355 4.82322   5
   8   6  -4 142.620 5.19529   6
   8   6  -4 134.471 4.94817   2
   8   6  -4 144.632 5.01811   5
   8   6  -4 141.810 4.88889   3
   7  -6  -4 16.0119 1.14259   5
  -7  -6   4 17.1583 1.42151   7
   7  -6  -4 16.8448 1.03347   3
   7  -6  -4 13.3339 1.37577   2
   7  -6  -4 15.8912 1.78590  10
   7  -6  -4 18.7477 1.45109   6
   7   6  -4 16.5643 1.18712   5
   7   6  -4 16.0513 1.31975   2
   7   6  -4 15.7284 1.08398   3
   6  -6  -4 1.23943 0.51834   5
   6  -6  -4 0.86303 0.75923   2
   6  -6  -4 1.68647 0.93166  10
   6  -6  -4 1.79585 0.46335   3
  -6  -6   4 1.53906 0.63038   7
  -6  -6   4 3.15144 1.96982   4
   6  -6  -4 1.80004 2.67009   4
   6  -6  -4 0.65056 0.57635   9
   6   6  -4 2.53113 2.58297   8
   6   6  -4 1.52178 0.52041   5
   6   6  -4 1.76744 0.49561   3
   6   6  -4 1.85689 0.75971   2
   5  -6  -4 233.959 7.92878   2
  -5  -6   4 228.555 8.73033   7
  -5  -6   4 225.407 8.80451   4
   5  -6  -4 231.825 8.06941  10
   5  -6  -4 242.780 7.80778   9
   5  -6  -4 224.164 7.65963   5
   5  -6  -4 216.709 9.44314   4
   5   6  -4 222.008 9.97406   8
  -5   6   4 168.889 28.5715   1
   5   6  -4 235.051 7.72076   3
  -4  -6   4 3.86053 14.0492   1
   4  -6  -4 9.95967 1.87761   4
   4  -6  -4 2.49658 14.0081   1
  -4  -6   4 8.98249 1.39893   4
   4   6  -4 6.80922 1.82410   8
   3  -6  -4 123.031 18.6504   1
   3  -6  -4 110.003 4.97952   4
  -3  -6   4 78.6477 13.6638   1
  -3  -6   4 103.417 4.30065   4
   3   6  -4 107.994 5.55495   8
  -2  -6   4 211.256 18.5872   1
   2  -6  -4 204.044 7.88532   4
   2  -6  -4 218.782 19.1901   1
  -2  -6   4 213.900 7.32065   4
   2   6  -4 209.910 8.84971   8
   1  -6  -4 404.058 13.4109   4
   1  -6  -4 352.435 23.2046   1
  -1  -6   4 391.476 22.9281   1
   1   6  -4 396.916 14.4437   8
   0  -6   4 33.4146 8.10084   1
   0  -6  -4 31.9231 9.97484   1
   0  -6  -4 32.5148 2.16780   4
   0   6  -4 33.2312 3.11756   8
  -1  -6  -4 409.723 13.7385   4
   1  -6   4 413.951 22.0863   1
  -1   6  -4 383.818 16.2310   8
   1   6   4 414.389 13.5308   8
  -2  -6  -4 1.89801 0.93563   4
  -2  -6  -4 9.15992 9.80442   1
   2  -6   4 4.76868 10.0849   1
  -2   6  -4 0.44613 1.30248   8
   2   6   4 0.86580 1.16395   8
  -3  -6  -4 27.0831 12.2645   1
  -3  -6  -4 9.87976 1.56047   4
   3   6   4 10.5997 2.02985   8
  -3   6  -4 10.8470 2.42179   8
  -4  -6  -4 96.2615 22.4064   1
   4  -6   4 100.270 3.95299   7
  -4  -6  -4 126.824 7.07454   4
   4  -6   4 102.866 3.88590   9
   4   6   4 101.947 3.91071   2
   4   6   4 100.519 3.84587   3
  -4   6  -4 115.450 6.88148   8
   4   6   4 109.396 5.93757   8
   4   6   4 105.150 3.93342   5
  -5  -6  -4 4.00850 0.79169   7
   5  -6   4 2.73738 0.96031  10
   5  -6   4 3.59582 0.79931   6
  -5  -6  -4 3.14099 1.76578   4
   5  -6   4 2.45746 0.53478   7
   5  -6   4 2.84000 0.69650   9
   5   6   4 3.96809 2.77296   8
   5   6   4 3.12824 0.63082   3
   5   6   4 2.78983 0.59717   2
   5   6   4 2.48179 0.83459  10
  -5   6  -4 6.27097 3.28406   8
   5   6   4 2.63032 0.54748   5
   6  -6   4 79.9245 3.46293  10
   6  -6   4 80.7326 3.11095   6
   6  -6   4 80.3375 3.12046   7
  -6  -6  -4 80.2953 3.61434   7
   6   6   4 76.1023 3.38279  10
   6   6   4 77.0185 3.18454   2
   6   6   4 79.0119 3.21604   5
   6   6   4 80.0993 3.03527   3
   7  -6   4 2.56854 0.47476   7
  -7  -6  -4 2.26363 0.66940   7
   7  -6   4 2.27696 0.58064   6
   7  -6   4 3.15549 0.99083  10
   7   6   4 2.37457 0.85045  10
   7   6   4 1.79040 0.45332   5
   7   6   4 2.67228 0.55404   2
   8  -6   4 -0.3857 0.45900   6
  -8  -6  -4 -0.0224 0.35340   7
   8   6   4 0.49299 0.38629   2
   8   6   4 0.23872 0.29415   5
  -9  -6  -4 4.79678 0.62014   7
   9   6   4 5.00651 0.48204   5
   9   6   4 4.74820 0.51715   2
  -9  -7   4 3.91431 0.62659   7
   9   7  -4 6.88189 0.58697   5
   9   7  -4 6.54976 0.50810   3
  -8  -7   4 43.6679 2.13340   7
   8   7  -4 45.5019 1.88873   3
   8   7  -4 43.5946 1.93661   5
   7  -7  -4 3.55398 0.78248   5
  -7  -7   4 4.42129 0.86911   7
   7  -7  -4 4.01940 0.70392   3
   7   7  -4 4.09715 0.61967   3
   7   7  -4 4.02002 0.65115   5
   6  -7  -4 191.418 6.46386   3
   6  -7  -4 194.724 6.61129   5
  -6  -7   4 202.201 7.09368   7
   6  -7  -4 196.004 6.65903   9
  -6  -7   4 190.621 8.73994   4
   6   7  -4 196.002 6.72208   5
   6   7  -4 181.299 9.95015   8
   6   7  -4 195.770 6.70388   3
   5  -7  -4 110.880 6.62888   4
   5  -7  -4 115.717 4.08686   3
   5  -7  -4 116.129 4.28002   9
   5  -7  -4 114.830 4.23695   5
  -5  -7   4 114.151 5.73873   4
  -5  -7   4 117.131 4.62847   7
   5   7  -4 119.910 4.31647   5
   5   7  -4 116.148 4.29221   3
   5   7  -4 113.844 6.89084   8
   4  -7  -4 10.5426 1.06852   5
   4  -7  -4 -18.343 20.0382   1
   4  -7  -4 11.4876 2.31471   4
  -4  -7   4 14.3668 1.91731   4
   4  -7  -4 11.0471 1.01332   3
   4  -7  -4 9.81699 1.08905   9
   4   7  -4 8.86170 3.23723   8
   4   7  -4 13.6638 1.05090   3
   4   7  -4 12.0572 1.12686   5
   3  -7  -4 161.072 22.4067   1
  -3  -7   4 164.834 20.8816   1
  -3  -7   4 187.678 6.86586   4
   3  -7  -4 189.191 7.71824   4
   3   7  -4 184.068 8.43771   8
  -2  -7   4 226.196 22.9068   1
   2  -7  -4 225.261 8.71479   4
   2  -7  -4 203.343 22.6511   1
  -2  -7   4 228.929 7.87978   4
   2   7  -4 224.940 9.63738   8
  -1  -7   4 180.933 19.3596   1
   1  -7  -4 154.003 19.0346   1
   1  -7  -4 177.644 7.01178   4
   1   7  -4 175.013 8.11905   8
   0  -7  -4 35.8662 12.3964   1
   0  -7  -4 30.3087 2.38926   4
   0  -7   4 13.4912 9.27183   1
   0   7  -4 31.3566 3.53017   8
  -1  -7  -4 13.9462 10.5801   1
  -1  -7  -4 2.93196 1.18109   4
   1  -7   4 0.50105 11.0453   1
   1   7   4 6.33076 1.69808   8
  -1   7  -4 3.86195 2.01998   8
   2  -7   4 38.7058 16.1626   1
  -2  -7  -4 26.0926 13.9795   1
  -2  -7  -4 39.2443 2.80483   4
  -2   7  -4 35.3257 3.81346   8
   2   7   4 34.3872 3.19355   8
  -3  -7  -4 65.6019 19.8384   1
   3  -7   4 103.989 4.47595   9
  -3  -7  -4 94.6287 3.59769   3
   3  -7   4 88.8828 3.83614   7
  -3  -7  -4 99.8950 4.95097   4
   3   7   4 88.1356 3.65479   5
  -3   7  -4 94.2804 6.37353   8
   3   7   4 98.2987 5.46760   8
   4  -7   4 186.510 6.62080   7
  -4  -7  -4 186.738 6.94635   7
  -4  -7  -4 199.573 8.18385   4
   4  -7   4 183.276 6.50805   9
   4   7   4 188.030 6.49254   3
   4   7   4 189.672 6.58156   5
  -4   7  -4 183.614 9.95098   8
   4   7   4 193.959 8.87306   8
   4   7   4 197.950 6.54547   2
  -5  -7  -4 272.588 11.2188   4
   5  -7   4 274.835 9.36056   7
   5  -7   4 268.466 9.23384   9
  -5  -7  -4 278.324 9.81664   7
  -5   7  -4 276.786 13.7265   8
   5   7   4 304.901 9.38671   2
   5   7   4 283.843 9.28111   3
   5   7   4 286.076 9.42513   5
   6  -7   4 0.00853 0.32419   7
  -6  -7  -4 0.43795 0.50851   7
   6   7   4 -0.1623 0.43166   2
   6   7   4 0.10585 0.40751   3
   6   7   4 0.74321 0.38278   5
  -7  -7  -4 29.1449 1.80618   7
   7  -7   4 30.2276 1.40007   7
   7   7   4 27.6473 1.87411   3
   7   7   4 30.5868 1.53040   5
   7   7   4 28.7223 1.51205   2
  -8  -7  -4 0.01309 0.27150   7
   8  -7   4 -0.1229 0.20668   7
   8   7   4 0.07181 0.34376   2
   8   7   4 0.91778 0.31329   5
   9   8  -4 -0.4314 0.21672   5
   9   8  -4 0.00426 0.18382   3
  -8  -8   4 1.88690 0.50415   7
   8   8  -4 1.57474 0.32998   3
   8   8  -4 1.40219 0.35940   5
   7  -8  -4 31.6718 1.43275   3
  -7  -8   4 32.1026 1.84488   7
   7  -8  -4 32.3670 1.57461   9
   7   8  -4 31.8028 1.59552   5
   7   8  -4 31.1132 1.54538   3
   6  -8  -4 40.4988 1.91512   9
   6  -8  -4 38.7800 1.72881   3
  -6  -8   4 38.2312 2.18163   7
   6  -8  -4 40.4486 1.90836   5
   6   8  -4 40.3233 1.93157   5
  -5  -8   4 68.6305 3.19694   7
   5  -8  -4 69.6953 2.89343   9
   5  -8  -4 69.4730 2.70255   3
   5   8  -4 63.1543 6.10894   8
   5   8  -4 73.6999 2.91895   5
   5   8  -4 70.7616 2.89969   3
   4  -8  -4 64.6526 5.66258   4
   4  -8  -4 56.0082 2.37050   3
   4  -8  -4 59.2980 2.52914   5
   4  -8  -4 57.2792 2.52727   9
  -4  -8   4 62.8660 2.91121   7
   4   8  -4 60.9841 2.56392   3
   4   8  -4 60.2420 5.47694   8
   4   8  -4 59.0164 2.58992   5
   3  -8  -4 21.1816 1.45308   5
   3  -8  -4 18.4737 2.70017   4
   3  -8  -4 20.9010 1.30890   9
   3  -8  -4 21.9593 1.21799   3
  -3  -8   4 20.8880 1.58293   7
   3   8  -4 21.5886 1.34032   3
   3   8  -4 24.4136 3.50663   8
  -2  -8   4 27.1938 1.91319   7
  -2  -8   4 46.0421 18.0706   1
   2  -8  -4 30.0000 3.22631   4
   2  -8  -4 31.5594 2.12974   9
   2  -8  -4 27.6506 1.42553   3
   2  -8  -4 34.3379 19.0652   1
   2   8  -4 27.4839 1.55823   3
   2   8  -4 30.4168 3.78256   8
   1  -8  -4 8.33448 1.75246   4
  -1  -8   4 32.2008 15.8872   1
   1  -8  -4 10.0800 0.83007   3
   1  -8  -4 4.90895 15.0046   1
  -1  -8   4 5.66054 0.81190   9
   1  -8  -4 8.55380 0.88592   9
  -1  -8   4 8.90443 1.10105   7
   1   8  -4 6.26530 2.35214   8
   0  -8   4 74.3870 2.93881   9
   0  -8   4 72.9522 3.18135   7
   0  -8  -4 70.5158 4.16525   4
   0  -8   4 90.0498 20.5288   1
   0  -8  -4 75.4247 2.85496   3
   0  -8  -4 57.1619 16.3079   1
   0   8  -4 67.7013 5.36041   8
   1  -8   4 280.435 9.64397   7
  -1  -8  -4 273.271 10.3725   4
  -1  -8  -4 268.981 9.11534   5
   1  -8   4 273.686 9.13622   9
  -1  -8  -4 264.329 9.35835   7
   1  -8   4 266.017 31.1801   1
  -1  -8  -4 281.346 9.05723   3
  -1   8  -4 278.775 12.0729   8
   2  -8   4 42.4610 2.20621   7
  -2  -8  -4 43.9319 1.96107   3
  -2  -8  -4 45.1135 4.60802   4
   2  -8   4 44.0358 2.05191   9
  -2  -8  -4 41.1387 2.30037   7
   2   8   4 44.2668 2.01674   5
  -3  -8  -4 392.749 14.3109   4
  -3  -8  -4 383.373 13.1361   7
   3  -8   4 402.856 12.9596   7
  -3  -8  -4 390.359 12.6975   3
   3  -8   4 391.100 12.7682   9
   3   8   4 393.966 12.7578   5
  -3   8  -4 396.951 16.3286   8
   4  -8   4 73.4206 3.16858   9
  -4  -8  -4 78.2135 3.49715   7
  -4  -8  -4 77.8520 7.33646   4
   4  -8   4 75.4986 3.16947   7
   4   8   4 76.2339 3.47093   2
  -4   8  -4 96.4293 11.5928   8
   4   8   4 77.5593 3.14325   5
   4   8   4 76.5338 3.11186   3
  -5  -8  -4 9.43898 1.16438   7
   5  -8   4 10.4261 0.95410   7
   5  -8   4 10.3656 0.96003   9
   5   8   4 11.1022 1.13179   2
   5   8   4 10.4140 0.94698   3
   5   8   4 10.0568 0.96603   5
   6  -8   4 -0.1151 0.27956   7
  -6  -8  -4 0.29127 0.47466   7
   6  -8   4 0.35044 0.49976   9
   6   8   4 0.09418 0.47627   2
   6   8   4 0.51051 0.35645   3
   6   8   4 0.08676 0.30888   5
  -7  -8  -4 0.15003 0.38348   7
   7   8   4 0.43149 0.41758   3
   7   8   4 0.82486 0.41365   2
   7   8   4 0.09244 0.28953   5
   8  -8   4 0.36416 0.21305   7
  -8  -8  -4 0.45004 0.33096   7
   8   8   4 0.12291 0.24894   5
  -8  -9   4 0.32169 0.51524   7
   8   9  -4 -0.0423 0.31327   5
   8   9  -4 0.17525 0.20256   3
  -7  -9   4 0.69248 0.42534   7
   7  -9  -4 0.26975 0.43315   9
   7   9  -4 1.18567 0.53584   5
   7   9  -4 0.67195 0.27239   3
   6  -9  -4 5.45556 0.71113   9
  -6  -9   4 5.75939 0.90035   7
   6  -9  -4 4.86645 0.58893   3
   6   9  -4 5.26882 0.68834   5
   6   9  -4 4.79699 0.65587   3
   5  -9  -4 16.5746 1.17854   9
   5  -9  -4 15.4989 1.03337   3
  -5  -9   4 16.7542 1.40021   7
   5   9  -4 15.1200 1.11927   3
   5   9  -4 15.9964 1.19540   5
   4  -9  -4 128.310 4.73931   5
   4  -9  -4 133.994 4.88309   9
   4  -9  -4 137.014 4.69753   3
  -4  -9   4 136.191 5.25178   7
   4   9  -4 131.984 4.83191   3
   4   9  -4 129.278 8.37625   8
   3  -9  -4 128.976 4.66556   9
   3  -9  -4 126.510 4.48593   3
   3  -9  -4 123.145 4.56553   5
  -3  -9   4 127.008 5.00205   7
   3   9  -4 124.599 7.76713   8
   3   9  -4 124.177 4.59324   3
   2  -9  -4 3.26772 0.63368   5
   2  -9  -4 2.50151 0.84053   7
  -2  -9   4 3.47255 0.65946   9
   2  -9  -4 3.06107 0.50701   3
   2  -9  -4 5.62831 2.60324   4
   2  -9  -4 3.43157 0.65731   9
  -2  -9   4 3.73124 0.73198   7
   2   9  -4 3.91874 0.65382   3
   2   9  -4 1.98934 2.54205   8
   1  -9  -4 9.38105 0.92443   9
  -1  -9   4 10.0150 1.19468   7
  -1  -9   4 8.90781 0.96917   9
   1  -9  -4 7.98016 2.45935   4
   1  -9  -4 8.71245 1.03256   5
   1  -9  -4 7.93112 1.07634   7
   1  -9  -4 9.42023 0.83781   3
   1   9  -4 10.1412 1.00362   3
   1   9  -4 9.06065 3.07753   8
   0  -9  -4 55.8258 2.45185   5
   0  -9  -4 57.9469 2.43647   9
   0  -9   4 54.2774 2.40441   9
   0  -9   4 57.1547 2.72680   7
   0  -9  -4 52.9845 4.33142   4
   0  -9  -4 49.4490 2.61179   7
   0  -9  -4 55.8462 2.34836   3
   0   9  -4 61.7000 5.78511   8
   0   9  -4 56.9212 2.42195   3
   1  -9   4 39.1239 2.10289   7
   1  -9   4 36.2689 1.87499   9
  -1  -9  -4 36.3500 2.16036   7
  -1  -9  -4 37.9988 3.84031   4
  -1  -9  -4 38.9297 1.82544   3
  -1  -9  -4 41.0863 1.93382   9
  -1   9  -4 29.8054 4.61443   8
   1   9   4 38.6113 1.85117   5
   2  -9   4 105.786 4.01043   9
  -2  -9  -4 98.7377 5.82940   4
  -2  -9  -4 105.525 4.31486   7
  -2  -9  -4 105.608 3.93722   3
   2  -9   4 107.833 4.23508   7
   2   9   4 102.622 3.93083   5
  -2   9  -4 108.783 8.58670   8
   3  -9   4 415.823 13.2453   9
  -3  -9  -4 410.369 13.1865   3
  -3  -9  -4 407.888 13.6183   7
   3  -9   4 407.587 13.3691   7
  -3  -9  -4 390.478 15.1634   4
   3   9   4 396.404 13.1754   5
  -3   9  -4 401.942 17.9207   8
   3   9   4 418.229 13.2031   3
   4  -9   4 146.618 5.25229   9
   4  -9   4 150.843 5.35561   7
  -4  -9  -4 149.654 5.68868   7
   4   9   4 140.009 5.19387   3
   4   9   4 149.476 5.30150   5
   5  -9   4 0.49549 0.41040   9
  -5  -9  -4 0.13459 0.46422   7
   5  -9   4 0.43213 0.40958   7
   5   9   4 -0.2739 0.45394   5
   5   9   4 -0.0428 0.33666   3
   6  -9   4 2.65597 0.43786   7
   6  -9   4 2.49563 0.49267   9
  -6  -9  -4 2.15707 0.59676   7
   6   9   4 2.58706 0.48023   5
   6   9   4 2.91428 0.48406   3
  -7  -9  -4 11.3088 0.92039   7
   7  -9   4 9.46297 0.62524   7
   7   9   4 10.5514 0.74205   5
   7   9   4 10.3408 0.74444   3
   7 -10  -4 2.80275 0.52035   9
  -7 -10   4 3.43188 0.55670   7
   7  10  -4 3.28563 0.44548   3
   7  10  -4 1.94569 0.45719   5
  -6 -10   4 0.12804 0.43166   7
   6 -10  -4 0.26347 0.32957   9
   6 -10  -4 -0.2696 0.35243   3
   6  10  -4 0.69170 0.44717   5
   6  10  -4 0.22353 0.26596   3
   5 -10  -4 23.7843 1.22771   3
   5 -10  -4 22.6975 1.34272   9
  -5 -10   4 24.4147 1.64385   7
   5  10  -4 22.5679 1.30996   3
   5  10  -4 24.1994 1.33316   5
   4 -10  -4 7.58787 0.79249   3
  -4 -10   4 8.39651 1.13308   7
   4 -10  -4 8.57485 0.89837   9
   4  10  -4 9.16546 0.89785   3
  -3 -10   4 -0.1814 0.50658   7
   3 -10  -4 -0.0685 0.58047   5
   3 -10  -4 0.13354 0.36901   3
  -3 -10   4 -0.2392 0.69767   9
   3 -10  -4 0.02878 0.37238   9
   3  10  -4 -0.0072 0.41819   3
   2 -10  -4 25.0451 1.39435   3
   2 -10  -4 25.3373 1.74277   7
   2 -10  -4 25.7827 1.53681   5
  -2 -10   4 25.8354 1.76460   7
  -2 -10   4 25.3899 1.49158   9
   2  10  -4 24.6662 1.45417   3
   2  10  -4 18.4325 4.22634   8
   1 -10  -4 35.5170 1.77396   3
  -1 -10   4 37.8378 2.18551   7
  -1 -10   4 38.0892 1.88419   9
   1 -10  -4 36.7198 1.88752   9
   1  10  -4 39.2893 2.02952   3
   0 -10  -4 24.6756 4.02617   4
   0 -10  -4 23.3443 1.34317   3
   0 -10   4 22.6429 1.64406   7
   0 -10   4 22.5942 1.44894   9
   0 -10  -4 21.1362 1.39994   9
   0  10  -4 29.5330 7.13361   8
   0  10   4 25.0191 2.17866   5
  -1 -10  -4 11.8781 1.35474   7
  -1 -10  -4 10.5362 3.43230   4
   1 -10   4 13.2636 1.12283   9
  -1 -10  -4 14.4367 1.18173   9
  -1 -10  -4 15.6353 1.06647   3
   1 -10   4 11.6813 1.27663   7
   1  10   4 14.6437 1.11820   5
  -1  10  -4 14.0984 5.09334   8
   2 -10   4 32.9432 1.89592   7
  -2 -10  -4 31.2484 1.98086   7
  -2 -10  -4 30.8514 1.65845   3
   2 -10   4 33.7176 1.76914   9
   2  10   4 31.6174 1.68017   5
   3 -10   4 138.086 5.28430   7
   3 -10   4 143.956 5.20148   9
  -3 -10  -4 145.978 5.52794   7
   3  10   4 148.661 5.19201   5
   3  10   4 144.651 5.16075   3
   4 -10   4 2.32759 0.50663   7
   4 -10   4 2.43546 0.49449   9
  -4 -10  -4 2.59409 0.70939   7
   4  10   4 2.80743 0.55223   3
   4  10   4 2.36931 0.51140   5
   5 -10   4 63.7064 2.48179   7
  -5 -10  -4 60.5584 2.78213   7
   5 -10   4 62.5862 2.43611   9
   5  10   4 62.2290 2.51525   5
   5  10   4 59.4014 2.41799   3
   6 -10   4 17.4896 1.01679   9
  -6 -10  -4 19.6421 1.23239   7
   6 -10   4 19.1928 0.94849   7
   6  10   4 18.7679 0.97036   3
   6  10   4 18.8552 1.04554   5
  -7 -11   4 46.7357 1.95892   7
   7  11  -4 54.6927 1.97479   3
  -6 -11   4 4.93827 0.63520   7
   6 -11  -4 5.49739 0.59525   9
   6  11  -4 5.38020 0.53642   3
   5 -11  -4 1.96941 0.39026   3
   5 -11  -4 1.97096 0.43421   9
  -5 -11   4 1.65409 0.45902   7
   5  11  -4 1.63210 0.41007   3
   4 -11  -4 10.3751 0.92926   9
   4 -11  -4 9.95498 0.78647   3
  -4 -11   4 9.90382 1.09253   7
   4  11  -4 10.6110 0.89668   3
   3 -11  -4 49.2694 2.46309   9
   3 -11  -4 48.4428 2.21173   3
   3  11  -4 51.3131 2.68734   3
  -2 -11   4 8.81177 0.94311   9
   2 -11  -4 9.27667 0.83091   3
  -2 -11   4 10.4970 1.17082   7
   2 -11  -4 9.43880 0.94360   9
   2  11  -4 8.78632 0.91777   3
   1 -11  -4 50.9698 2.14361   3
  -1 -11   4 46.4096 2.43368   7
   1 -11  -4 46.1327 2.32185   7
   1 -11  -4 47.6057 2.22678   9
  -1 -11   4 49.0704 2.15915   9
  -1  11   4 47.1901 2.07495   5
   1  11  -4 44.9779 2.10135   3
   0 -11  -4 57.1539 2.58398   7
   0 -11   4 54.7380 2.41715   9
   0 -11  -4 55.4366 2.41704   9
   0 -11  -4 50.2960 2.30059   3
   0  11  -4 54.2399 2.30737   3
   0  11   4 55.1837 2.33385   5
   1 -11   4 50.0564 2.24384   9
   1 -11   4 51.4153 2.47988   7
  -1 -11  -4 46.9637 2.15301   3
  -1 -11  -4 48.4728 2.44852   7
  -1 -11  -4 49.4334 2.19885   9
   1  11   4 46.7474 2.13407   5
  -2 -11  -4 1.58164 0.43198   3
   2 -11   4 2.11104 0.50129   9
   2 -11   4 1.72581 0.59449   7
   2  11   4 1.38832 0.42012   3
   2  11   4 1.74940 0.52728   5
   3 -11   4 17.7319 1.22515   7
   3 -11   4 16.3141 1.14808   9
  -3 -11  -4 18.4576 1.40413   7
   3  11   4 18.2061 1.14657   5
   3  11   4 18.5333 1.17700   3
   4 -11   4 33.6595 1.56875   9
  -4 -11  -4 32.8282 1.80651   7
   4 -11   4 32.8731 1.56581   7
   4  11   4 33.4240 1.54764   3
   4  11   4 29.1663 1.49143   5
   5 -11   4 52.8788 2.06833   7
   5 -11   4 52.5292 2.04546   9
  -5 -11  -4 52.5215 2.32113   7
   5  11   4 53.8030 2.09867   5
   5  11   4 53.8236 2.06724   3
   6 -11   4 1.75586 0.28688   7
  -6 -11  -4 1.99962 0.41092   7
   6  11   4 2.02253 0.31354   3
   6 -12  -4 16.2972 0.80802   9
   5 -12  -4 1.22966 0.57969   3
   5 -12  -4 1.41615 0.31092   9
  -5 -12   4 1.18150 0.38438   7
   5  12  -4 1.34950 0.29128   3
  -4 -12   4 0.54409 0.36849   7
   4 -12  -4 0.60494 0.32592   3
   4 -12  -4 0.98680 0.34275   9
   4  12  -4 0.41771 0.30376   3
  -3 -12   4 7.60958 0.92573   7
   3 -12  -4 7.89628 0.69012   3
   3 -12  -4 7.87455 0.78272   9
   3  12  -4 8.19739 0.75353   3
  -2 -12   4 2.33627 0.59926   7
  -2 -12   4 3.55652 0.54236   9
   2 -12  -4 3.10627 0.53021   9
   2 -12  -4 2.34340 0.43591   3
   2  12  -4 3.47470 0.53163   3
   1 -12  -4 245.995 8.09856   3
  -1 -12   4 248.550 8.11349   9
   1 -12  -4 247.274 8.22094   9
  -1 -12   4 240.215 8.46526   7
   1 -12  -4 241.678 8.18882   7
   1  12  -4 245.432 8.04060   3
   0 -12  -4 46.8641 2.12249   9
   0 -12   4 46.9259 2.10655   9
   0 -12  -4 49.8346 2.10458   3
   0 -12   4 46.1454 2.32544   7
   0 -12  -4 47.1990 2.23806   7
   0  12   4 53.1369 2.07914   5
   0  12  -4 48.4180 2.05066   3
  -1 -12  -4 2.13702 0.43090   3
  -1 -12  -4 3.03684 0.56902   9
   1 -12   4 1.94611 0.48802   7
  -1 -12  -4 2.08318 0.57481   7
   1 -12   4 1.93819 0.45365   9
   1  12   4 1.92462 0.42896   3
   1  12   4 2.71044 0.49774   5
   2 -12   4 4.58849 0.62145   7
   2 -12   4 4.24553 0.56829   9
  -2 -12  -4 4.29042 0.70981   7
   2  12   4 4.19061 0.54771   3
   2  12   4 5.60726 0.62614   5
   3 -12   4 15.7759 1.00391   7
   3 -12   4 16.2605 0.99065   9
  -3 -12  -4 14.0739 1.38853   7
   3  12   4 14.7633 0.95533   3
   3  12   4 15.3693 0.95025   5
   4 -12   4 65.7100 2.48121   7
   4 -12   4 65.8656 2.48205   9
  -4 -12  -4 69.6000 2.71027   7
   4  12   4 66.4155 2.47102   5
   4  12   4 67.5779 2.49095   3
   5 -12   4 14.3021 0.72015   9
  -5 -12  -4 13.7319 0.87826   7
   5 -12   4 12.8730 0.68715   7
   5  12   4 13.4564 0.71704   3
   5  12   4 12.3277 0.72581   5
   4 -13  -4 10.8261 0.72835   9
  -4 -13   4 11.2981 0.85784   7
   4  13  -4 10.5761 0.66846   3
   3 -13  -4 14.6960 0.90498   9
  -3 -13   4 13.8793 0.99217   7
   3 -13  -4 15.5088 0.81503   3
   3  13  -4 14.4210 0.84999   3
   2 -13  -4 1.33019 0.36344   9
   2 -13  -4 2.17191 0.36987   3
  -2 -13   4 2.92556 0.82933   7
  -2 -13   4 2.34156 0.58120   9
   2  13  -4 2.26335 0.40682   3
  -1 -13   4 10.1134 0.71319   9
   1 -13  -4 7.61829 0.74409   9
  -1 -13   4 9.94191 0.89703   7
   1  13  -4 7.14200 0.78300   3
   0 -13  -4 44.6015 1.85686   9
   0 -13  -4 46.1397 1.94223   7
   0 -13   4 45.2219 2.06385   7
   0 -13   4 44.5754 1.97319   9
   0  13   4 45.2395 1.90554   3
   1 -13   4 2.17383 0.65242   7
  -1 -13  -4 1.01443 0.45115   7
  -1 -13  -4 0.68296 0.50543   9
   1 -13   4 1.79459 0.39395   9
   2 -13   4 0.22978 0.26030   9
   2 -13   4 -0.0322 0.26404   7
  -2 -13  -4 -0.2888 0.36579   7
   2  13   4 0.03097 0.45016   5
   2  13   4 0.11307 0.25317   3
   3 -13   4 0.63264 0.27515   7
   3 -13   4 0.83961 0.27875   9
  -3 -13  -4 0.78959 0.38917   7
   3  13   4 1.08976 0.28748   3
   2 -14  -4 60.8988 2.12067   9
  -2  14   4 52.4100 1.99099   3
  -1 -14   4 0.17855 0.25881   7
  -1 -14   4 0.74913 0.34419   9
   1 -14  -4 0.57353 0.27748   9
  -1  14   4 0.25493 0.26959   3
   0 -14   4 3.27642 0.43007   7
   0 -14  -4 2.53079 0.50685   9
   0 -14   4 2.89039 0.35725   9
   0  14   4 3.90625 0.42101   3
   1 -14   4 55.7355 2.05770   9
   1 -14   4 58.3578 2.14041   7
  10   0  -5 -0.3272 0.30557   3
  10   0  -5 -0.4891 0.48842  10
  10   0  -5 -0.5158 0.30009   6
  10   0  -5 0.53840 0.40053   2
  10   0  -5 -0.0549 0.26761   5
   9   0  -5 4.85355 0.56959   3
   9   0  -5 5.57176 0.98183  10
   8   0  -5 -0.4931 0.37022   5
   8   0  -5 0.68539 0.35823   3
   8   0  -5 0.24818 0.44083   2
   8   0  -5 -0.9501 3.97013   8
   8   0  -5 0.39977 0.61879  10
   8   0  -5 0.29503 0.51607   6
  -8   0   5 1.36186 2.39637   4
   7   0  -5 119.453 4.50365   2
   7   0  -5 106.069 6.66466   8
   7   0  -5 116.016 4.20339   3
   7   0  -5 111.614 4.75333  10
   7   0  -5 122.762 4.50869   6
  -7   0   5 120.852 6.26390   4
   7   0  -5 124.628 4.40983   5
   6   0  -5 0.60076 1.31035   8
   6   0  -5 0.12691 0.50668  10
  -6   0   5 0.99072 16.2543   1
  -6   0   5 0.28552 0.97660   4
   5   0  -5 23.3565 2.32274   8
   5   0  -5 26.1322 2.27971   4
  -5   0   5 10.7552 9.89929   1
   5   0  -5 21.3159 1.48835  10
   4   0  -5 0.34537 0.64697   8
  -4   0   5 1.06452 6.73275   1
   4   0  -5 0.80823 0.66906   4
   3   0  -5 314.937 10.7001   4
   3   0  -5 322.496 10.5821   8
  -3   0   5 291.215 17.5293   1
  -2   0   5 -3.8583 3.28752   1
   2   0  -5 0.03702 0.36725   8
   2   0  -5 -0.4455 0.38732   4
  -1   0   5 64.4914 6.04132   1
   1   0  -5 62.7384 2.46065   4
   1   0  -5 58.3583 2.51242   8
  -1   0   5 64.8806 7.39198   1
   0   0   5 1.30844 2.42087   1
   0   0   5 1.37603 2.35269   1
   0   0  -5 1.13872 0.32618   4
   0   0  -5 0.12491 0.37455   8
  -1   0  -5 205.740 7.91465   1
   1   0   5 187.342 6.83425   8
  -1   0  -5 203.147 6.44732   4
   1   0   5 180.979 7.79921   1
  -2   0  -5 0.05034 0.36885   4
   2   0   5 1.18804 0.62788   8
  -3   0  -5 38.1030 2.01575   4
   3   0   5 37.3551 2.53755   8
  -4   0  -5 0.48289 0.74123   4
   4   0   5 0.00790 0.87521   8
   5   0   5 2.63492 1.59562   8
   5   0   5 2.55802 0.53689  10
   6   0   5 -0.2828 0.44738   2
   6   0   5 -3.2240 1.88952   8
   6   0   5 -0.0490 0.61885   5
   6   0   5 0.45341 0.52042  10
  -6   0  -5 -0.7617 1.61256   4
   6   0   5 0.83756 0.38401   6
   6   0   5 0.43407 0.31097   7
   7   0   5 819.667 30.8280   8
   7   0   5 824.016 25.9005   7
   7   0   5 814.334 26.3895  10
  -7   0  -5 800.129 27.7451   4
   7   0   5 851.434 26.1846   2
   7   0   5 855.844 26.0993   6
   7   0   5 831.208 25.9180   5
   8   0   5 0.20900 0.37709   2
   8   0   5 -0.3064 0.46184  10
   8   0   5 -0.1310 0.24888   7
   8   0   5 -0.0457 0.32060   6
   9   0   5 0.77800 0.50241  10
   9   0   5 -0.1743 0.26382   6
   9   0   5 0.79011 0.56333   2
  10  -1  -5 -0.0488 0.54602  10
  10  -1  -5 -0.1066 0.32100   2
  10  -1  -5 -0.1680 0.30257   6
  10  -1  -5 0.07965 0.45778   3
  10   1  -5 -0.2402 0.32023   6
  10   1  -5 -0.3030 0.27545   5
  10   1  -5 -0.1579 0.55128  10
  10   1  -5 0.13571 0.29297   2
  10   1  -5 -0.1382 0.28101   3
   9  -1  -5 0.48671 0.73070   2
   9  -1  -5 0.09426 0.35050   5
   9  -1  -5 -0.0777 0.62537   6
   9  -1  -5 0.23272 0.59709  10
   9  -1  -5 -0.0082 0.28725   3
   9   1  -5 0.40325 0.45461   6
   9   1  -5 -0.6866 0.65143   2
   9   1  -5 -0.0681 0.35305   5
   9   1  -5 0.17360 0.31113   3
   9   1  -5 -0.1212 0.53388  10
  -8  -1   5 15.8791 3.28910   4
   8  -1  -5 15.4694 1.00391   3
   8  -1  -5 14.4605 1.16394   5
   8  -1  -5 19.4148 4.85557   8
   8  -1  -5 13.6791 1.23369   6
   8  -1  -5 13.6692 1.49489  10
   8  -1  -5 14.4950 1.25662   2
   8   1  -5 14.1601 1.01405   3
   8   1  -5 17.0709 4.42059   8
   8   1  -5 15.2588 1.53829  10
   8   1  -5 14.1204 1.14637   5
   8   1  -5 16.0805 1.26412   2
  -8   1   5 13.9625 3.06722   4
   8   1  -5 14.5052 1.27038   6
   7  -1  -5 6.68360 0.73569   3
   7  -1  -5 5.81587 0.81029   6
   7  -1  -5 6.12766 2.60157   8
   7  -1  -5 7.50026 0.88941   5
   7  -1  -5 4.65643 0.78629   2
  -7  -1   5 9.05756 2.13572   4
   7  -1  -5 8.66145 1.25968  10
   7   1  -5 10.7850 1.31305  10
  -7   1   5 3.35456 1.59871   4
   7   1  -5 7.81530 0.94009   6
   7   1  -5 9.66368 2.62385   8
   7   1  -5 6.03400 0.76916   5
   7   1  -5 6.74282 0.76171   3
   6  -1  -5 28.0320 1.86802  10
  -6  -1   5 39.3228 15.9594   1
  -6  -1   5 34.5632 2.87798   4
   6  -1  -5 29.6618 3.14997   8
  -6   1   5 28.6109 2.88671   4
  -6   1   5 14.7364 15.9069   1
   6   1  -5 33.0986 3.28555   8
   6   1  -5 29.1038 1.86116  10
  -5  -1   5 1.33149 0.83083   4
   5  -1  -5 0.88789 0.60020  10
  -5  -1   5 -1.8596 9.65769   1
   5  -1  -5 -0.8920 0.87644   4
   5  -1  -5 1.63946 1.04911   8
   5   1  -5 2.21126 1.03842   8
  -5   1   5 -3.4143 9.75123   1
   5   1  -5 0.30600 0.56066  10
   4  -1  -5 3.82660 0.90586   8
   4  -1  -5 2.57490 0.94202   4
  -4  -1   5 4.65693 7.23662   1
   4   1  -5 1.76635 0.74071   4
   4   1  -5 2.48015 0.87162   8
  -4   1   5 4.12071 7.31074   1
   3  -1  -5 0.20384 0.55393   4
  -3  -1   5 2.26389 5.10836   1
   3  -1  -5 0.55791 0.50342   8
   3   1  -5 0.73439 0.53558   4
   3   1  -5 1.42121 0.64895   8
  -3   1   5 1.43937 4.84489   1
   2  -1  -5 225.096 7.98364   4
  -2  -1   5 231.210 13.6376   1
   2   1  -5 245.210 8.19844   8
   2   1  -5 233.353 7.91085   4
  -2   1   5 226.406 13.4570   1
  -1  -1   5 2654.91 83.0431   1
   1  -1  -5 2604.03 83.1941   1
   1  -1  -5 2572.72 77.7009   8
  -1  -1   5 2437.63 82.5611   1
   1   1  -5 2498.65 78.3036   8
   1   1  -5 2462.31 77.8767   4
   0  -1  -5 906.826 28.7040   4
   0  -1  -5 918.135 32.6055   1
   0  -1   5 930.599 31.2397   1
   0  -1  -5 907.447 28.6285   8
   0  -1   5 917.932 31.0480   1
   0   1   5 975.547 32.8974   1
   0   1  -5 908.744 29.0728   8
  -1  -1  -5 148.582 5.27327   4
  -1  -1  -5 155.356 8.14733   1
   1  -1   5 162.287 5.79356   8
  -1   1  -5 150.539 5.05305   4
   1   1   5 143.702 9.17172   1
   1   1   5 155.111 5.50603   8
   2  -1   5 36.8262 2.25595   8
  -2  -1  -5 42.5282 4.88864   1
  -2  -1  -5 34.5381 1.76119   4
   2   1   5 33.7621 2.25871   8
  -2   1  -5 33.9359 1.58730   4
   2   1   5 39.5203 6.61154   1
  -3  -1  -5 695.550 26.0781   1
  -3  -1  -5 669.319 21.9208   4
   3  -1   5 714.327 22.8278   8
   3   1   5 676.909 22.5690   8
  -3   1  -5 692.289 21.7303   4
   3   1   5 662.719 28.3579   1
  -4  -1  -5 20.3431 7.92682   1
  -4  -1  -5 15.2785 1.59882   4
   4  -1   5 16.3940 2.33969   8
   4   1   5 17.5595 1.39896  10
  -4   1  -5 12.0027 1.37229   4
   4   1   5 16.1374 2.15331   8
   5  -1   5 53.1797 2.45473   6
   5  -1   5 55.9781 4.36042   8
  -5  -1  -5 57.2104 3.42267   4
   5  -1   5 57.3220 2.41266   7
   5  -1   5 57.3740 2.59670  10
   5   1   5 69.8898 2.85842   6
   5   1   5 63.6059 4.41584   8
   5   1   5 57.6881 2.59421  10
  -5   1  -5 60.9472 3.36447   4
   5   1   5 63.8979 2.46973   7
   6  -1   5 2.44502 0.70748  10
   6  -1   5 2.64721 0.63737   2
   6  -1   5 1.44145 2.18147   8
   6  -1   5 2.11599 0.45916   7
  -6  -1  -5 -0.7132 1.59139   4
   6  -1   5 2.36876 0.55457   6
   6   1   5 1.57708 1.99661   8
   6   1   5 2.61790 0.56771   5
  -6   1  -5 3.39871 1.98926   4
   6   1   5 2.40291 0.56147   2
   6   1   5 3.39579 0.61069   6
   6   1   5 1.90741 0.60904  10
   6   1   5 1.44579 0.38794   7
   7  -1   5 22.2246 1.24192   7
   7  -1   5 21.1286 1.45524   2
   7  -1   5 22.1158 1.57994  10
   7   1   5 23.0656 1.40579   5
   7   1   5 23.9739 1.47210   2
   7   1   5 23.2319 1.26383   7
   7   1   5 24.7169 1.66312  10
   8  -1   5 -0.1636 0.49786  10
   8  -1   5 0.19647 0.23937   7
   8  -1   5 -0.1824 0.34751   6
   8  -1   5 0.16903 0.42150   2
   8   1   5 0.39588 0.29245   7
   8   1   5 -0.3585 0.42442   5
   8   1   5 -0.5473 0.30666   6
   8   1   5 0.64040 0.49185  10
   8   1   5 0.23505 0.35893   2
   9  -1   5 13.5367 0.92881   2
   9  -1   5 13.8361 0.87812   7
   9  -1   5 12.4135 0.97069   6
   9  -1   5 11.7813 1.18771  10
   9   1   5 13.8813 1.19422  10
  10  -2  -5 6.87759 0.64412   5
  10  -2  -5 7.25452 0.98805  10
  10   2  -5 8.08198 0.78164   5
  10   2  -5 6.71451 0.56641   3
  10   2  -5 5.95626 0.94083  10
   9  -2  -5 37.3677 1.96770   2
   9  -2  -5 37.1029 1.81395   5
   9  -2  -5 40.2479 2.31659  10
   9  -2  -5 39.1712 1.63359   3
   9  -2  -5 40.5003 1.98485   6
   9   2  -5 37.0820 1.96023   2
   9   2  -5 37.6203 2.26436  10
   9   2  -5 38.2659 1.95736   6
   9   2  -5 36.2620 1.81312   5
   9   2  -5 38.1653 1.66577   3
   8  -2  -5 2.85009 0.52382   3
   8  -2  -5 1.63146 0.57403   6
   8  -2  -5 1.19409 0.65761  10
   8  -2  -5 1.68723 0.57526   5
   8  -2  -5 2.17691 0.62075   2
   8   2  -5 1.73352 0.78635  10
   8   2  -5 2.39596 0.50431   3
   8   2  -5 1.69950 0.58481   2
   8   2  -5 1.68253 0.53523   5
   8   2  -5 1.76804 0.64291   6
   7  -2  -5 13.5283 3.40370   8
   7  -2  -5 16.3599 1.06537   3
   7  -2  -5 18.7030 1.23446   5
   7  -2  -5 17.2253 1.28780   6
   7  -2  -5 17.7765 1.31966   2
   7  -2  -5 19.1240 1.60566  10
  -7  -2   5 17.4543 2.72099   4
   7   2  -5 17.6623 1.23839   5
   7   2  -5 15.7619 1.52376  10
   7   2  -5 15.8215 1.29525   6
  -7   2   5 15.6451 2.61856   4
   7   2  -5 19.2848 3.36818   8
   7   2  -5 14.8742 1.06947   3
   7   2  -5 15.8133 1.29887   2
   6  -2  -5 77.1379 3.45921  10
   6  -2  -5 82.0597 3.34864   6
   6  -2  -5 83.9859 4.97065   8
   6  -2  -5 77.7548 4.61884   4
   6  -2  -5 76.1597 3.24025   2
  -6  -2   5 86.9135 4.55450   4
  -6  -2   5 80.9366 21.6074   1
   6  -2  -5 86.1511 3.29035   5
   6   2  -5 77.8969 3.06520   3
   6   2  -5 77.6125 3.16117   5
   6   2  -5 81.2778 3.49765  10
   6   2  -5 83.5269 5.02042   8
  -6   2   5 107.957 22.9720   1
   5  -2  -5 52.0191 3.22165   8
   5  -2  -5 49.8377 2.85610  10
  -5  -2   5 55.9794 3.14936   4
  -5  -2   5 69.9097 15.3853   1
  -5   2   5 52.0937 13.9451   1
   5   2  -5 50.3300 3.42416   8
  -4  -2   5 2.44893 7.48055   1
   4  -2  -5 2.82272 0.90991   4
   4  -2  -5 3.86820 0.92472   8
  -4  -2   5 1.93993 0.66578   4
   4   2  -5 2.56116 0.99866   8
  -4   2   5 -3.2947 7.25773   1
  -3  -2   5 251.651 8.60024   4
   3  -2  -5 240.903 8.35917   8
   3  -2  -5 256.275 8.87722   4
  -3  -2   5 214.688 15.7676   1
  -3   2   5 265.483 16.8553   1
   3   2  -5 255.880 8.70725   4
   3   2  -5 253.151 9.06109   8
  -2  -2   5 2588.31 88.0163   1
   2  -2  -5 2558.15 80.0645   8
   2  -2  -5 2668.28 88.1527   1
   2   2  -5 2548.44 81.1405   8
   2   2  -5 2727.98 80.6051   4
   1  -2  -5 327.993 16.4041   1
  -1  -2   5 390.050 16.3696   1
   1  -2  -5 338.642 11.2175   4
   1   2  -5 329.499 10.8862   4
   1   2  -5 338.487 11.6454   8
   0  -2  -5 17.0929 3.99878   1
   0  -2  -5 21.4101 1.22781   4
   0   2  -5 16.5327 0.87278   4
   0   2  -5 20.6031 1.56028   8
   0   2  -5 23.1496 4.62416   1
   0   2   5 21.0222 0.96894   8
  -1  -2  -5 175.149 5.95256   4
  -1  -2  -5 168.222 10.0903   1
  -1   2  -5 161.358 6.44753   8
   1   2   5 174.781 5.96939   8
  -2  -2  -5 876.823 33.0365   1
  -2  -2  -5 853.752 28.1003   4
   2  -2   5 928.750 28.9396   8
  -2   2  -5 911.235 27.6493   4
   2   2   5 892.378 28.4092   8
  -3  -2  -5 4.48145 0.86952   4
  -3  -2  -5 11.2346 5.58316   1
   3  -2   5 4.43494 1.20040   8
  -3   2  -5 5.42639 0.78618   4
   3   2   5 4.84327 1.09092   8
   4  -2   5 226.431 7.39605  10
   4  -2   5 223.011 9.10036   8
  -4  -2  -5 187.660 17.2132   1
  -4  -2  -5 221.189 8.11025   4
  -4   2  -5 211.761 7.65052   4
   4   2   5 210.778 7.34970  10
   4   2   5 224.473 8.82966   8
   5  -2   5 8.00220 0.95014  10
   5  -2   5 6.68837 0.75738   7
   5  -2   5 13.5024 2.48704   8
   5  -2   5 8.17033 0.81036   6
  -5  -2  -5 8.19630 1.43355   4
   5   2   5 7.75428 0.93865  10
   5   2   5 8.43676 0.73213   7
   5   2   5 8.13329 0.83648   2
   5   2   5 8.07571 0.81573   6
  -5   2  -5 6.88625 1.54533   4
   6  -2   5 54.5304 2.39891   6
   6  -2   5 54.7032 5.26155   8
   6  -2   5 56.0874 2.50327   2
   6  -2   5 58.8097 2.37147   7
   6  -2   5 54.8220 2.63365  10
  -6  -2  -5 57.9918 4.08206   4
   6   2   5 56.4043 2.30962   7
   6   2   5 58.3170 2.42641   6
   6   2   5 57.8830 2.51688   2
   6   2   5 48.6473 5.06434   8
   6   2   5 55.4837 2.64649  10
   6   2   5 57.8542 2.44031   5
   7  -2   5 1.31970 0.48980   6
   7  -2   5 1.61382 0.53803  10
   7  -2   5 1.09207 0.35916   7
   7  -2   5 1.55585 0.54281   2
   7   2   5 0.67288 0.48754  10
   7   2   5 1.77736 0.42926   7
   7   2   5 2.73153 0.58691   6
   7   2   5 0.83203 0.48572   5
   7   2   5 0.69946 0.45840   2
   8  -2   5 91.5533 3.40923   7
   8  -2   5 90.0957 3.92236  10
   8  -2   5 91.9921 3.58584   6
   8  -2   5 94.8062 3.61862   2
   8   2   5 98.6211 3.48017   7
   8   2   5 97.6586 3.91815  10
   8   2   5 96.7598 3.59517   6
   8   2   5 96.2841 3.68861   2
   8   2   5 94.9414 3.48748   5
   9  -2   5 2.00910 0.33161   7
   9  -2   5 1.95979 0.40918   6
   9  -2   5 1.82654 0.64879  10
   9  -2   5 1.89913 0.45763   2
   9   2   5 2.01826 0.40377   6
   9   2   5 1.92652 0.41942   2
   9   2   5 2.90046 0.76579  10
   9   2   5 2.07595 0.34477   7
  10  -3  -5 0.72526 0.37850   6
  10  -3  -5 1.94253 0.68295  10
  10  -3  -5 1.71729 0.37042   5
  10  -3  -5 2.07640 0.47671   2
  10   3  -5 1.31455 0.69641  10
  10   3  -5 1.57918 0.35023   5
  10   3  -5 1.46294 0.32227   3
  10   3  -5 1.03414 0.39019   2
  10   3  -5 1.46508 0.44052   6
   9  -3  -5 0.54404 0.96082  10
   9  -3  -5 2.00418 0.55332   2
   9  -3  -5 1.19948 0.35397   3
   9  -3  -5 1.48641 0.53367   6
   9  -3  -5 2.31625 0.46856   5
   9   3  -5 1.77751 0.74970  10
   9   3  -5 1.88629 0.47221   5
   9   3  -5 0.82486 0.45507   2
   9   3  -5 1.80383 0.55542   6
   9   3  -5 1.42783 0.38428   3
   8  -3  -5 4.81035 0.62175   3
   8  -3  -5 5.50933 0.80797   6
   8  -3  -5 6.18991 0.82365   5
   8  -3  -5 5.17195 0.82954   2
   8  -3  -5 5.38025 1.02716  10
   8   3  -5 6.04400 0.87472   2
   8   3  -5 5.92742 0.65697   3
   8   3  -5 5.69047 0.79982   6
   8   3  -5 6.35932 0.86415   5
   8   3  -5 6.08172 1.04925  10
  -7  -3   5 1.25788 0.77700   7
   7  -3  -5 0.63677 0.39827   5
  -7  -3   5 -1.8459 1.58707   4
   7  -3  -5 1.81406 0.43533   3
   7  -3  -5 0.78550 0.58783   2
   7  -3  -5 0.85122 0.71273  10
   7  -3  -5 2.66146 3.54426   8
   7  -3  -5 0.44123 0.49060   6
   7   3  -5 1.13293 0.60118   2
   7   3  -5 1.33024 0.68941  10
  -7   3   5 0.44885 1.90149   4
   7   3  -5 0.08277 0.36686   5
   7   3  -5 0.35508 2.41765   8
   7   3  -5 0.81312 0.43662   3
   7   3  -5 0.40385 0.53388   6
   6  -3  -5 13.0860 1.01735   5
   6  -3  -5 12.1440 1.11324   6
   6  -3  -5 12.0656 0.89481   3
  -6  -3   5 10.7959 1.81456   4
   6  -3  -5 11.3123 1.12059   2
   6  -3  -5 12.5605 2.14766   4
  -6  -3   5 -5.2490 17.4128   1
   6  -3  -5 13.2860 1.35950  10
   6  -3  -5 13.8714 2.71705   8
   6   3  -5 13.5197 1.09304   5
   6   3  -5 11.2195 1.27447  10
   6   3  -5 14.5824 2.52261   8
   6   3  -5 10.4154 1.12588   2
   6   3  -5 11.8914 1.12847   6
   6   3  -5 10.7687 0.94241   3
   5  -3  -5 1.05418 0.63042  10
   5  -3  -5 0.09126 1.02263   4
   5  -3  -5 1.52432 1.32132   8
  -5  -3   5 0.67833 0.92493   4
  -5  -3   5 -12.387 11.6360   1
   5   3  -5 1.20749 1.31277   8
  -5   3   5 -8.6906 12.6148   1
   5   3  -5 -0.1296 0.56740  10
   4  -3  -5 493.765 16.1848   8
  -4  -3   5 464.139 28.0951   1
   4  -3  -5 507.072 16.7086   4
  -4  -3   5 478.621 16.2338   4
  -4   3   5 463.847 28.0853   1
   4   3  -5 502.874 16.9573   8
  -3  -3   5 310.387 10.7730   4
   3  -3  -5 324.009 11.2156   4
   3  -3  -5 323.458 10.5226   8
   3  -3  -5 341.316 19.7217   1
  -3  -3   5 311.991 20.0441   1
   3   3  -5 328.122 11.5494   8
  -2  -3   5 12.1730 5.45733   1
  -2  -3   5 12.2946 0.99974   4
   2  -3  -5 12.4198 1.24148   4
   2  -3  -5 13.2654 4.94098   1
   2   3  -5 12.1079 1.61328   8
   1  -3  -5 417.077 19.8192   1
  -1  -3   5 394.553 12.4580   4
  -1  -3   5 403.871 18.5013   1
   1  -3  -5 385.473 13.0591   4
   1   3  -5 401.620 13.6936   8
   0  -3  -5 168.769 11.3978   1
   0  -3  -5 175.449 6.20531   4
   0  -3   5 185.168 9.63604   1
   0   3  -5 153.111 12.0574   1
   0   3  -5 183.903 6.83868   8
   1  -3   5 720.711 24.0334   1
  -1  -3  -5 720.969 29.4972   1
  -1  -3  -5 746.980 23.3019   4
   1   3   5 741.535 23.1273   8
  -1   3  -5 733.230 23.9844   8
  -2  -3  -5 2340.54 76.7797   4
  -2   3  -5 2625.86 77.8358   8
   2   3   5 2492.46 77.3996   8
  -3  -3  -5 25.1135 1.85792   4
   3  -3   5 23.3513 2.29360   8
  -3  -3  -5 24.3154 8.02403   1
   3   3   5 25.4875 2.21258   8
  -4  -3  -5 240.602 20.6380   1
  -4  -3  -5 209.459 7.99483   4
   4  -3   5 198.437 7.13639  10
   4  -3   5 215.486 9.06938   8
  -4   3  -5 227.744 7.46168   4
   4   3   5 200.590 7.14522  10
   4   3   5 213.675 8.64776   8
  -5  -3  -5 -0.3156 1.13701   4
   5  -3   5 0.67979 0.42436   6
   5  -3   5 -0.1171 1.36682   8
   5  -3   5 0.09017 0.47290  10
   5   3   5 -1.2605 1.72591   8
   5   3   5 0.25829 0.42388   5
   5   3   5 -0.0987 0.92375  10
   5   3   5 -0.4004 0.37335   6
   6  -3   5 111.641 4.39296  10
   6  -3   5 111.427 4.09567   7
  -6  -3  -5 104.334 5.73350   4
   6  -3   5 112.691 4.19722   2
   6  -3   5 108.773 7.21939   8
   6  -3   5 113.425 4.13891   6
   6   3   5 113.146 4.04729   7
   6   3   5 112.152 4.24442   2
   6   3   5 112.459 4.39325  10
   6   3   5 113.314 4.13786   6
   6   3   5 111.919 7.25339   8
   6   3   5 113.184 4.18533   5
   7  -3   5 19.4792 1.14227   7
   7  -3   5 20.3309 1.52758  10
   7  -3   5 17.2716 1.30286   2
   7  -3   5 19.1008 1.24771   6
   7   3   5 18.4599 1.23538   6
   7   3   5 18.8307 1.29280   2
   7   3   5 18.6405 1.11612   7
   7   3   5 18.3367 1.46219  10
   7   3   5 19.3314 1.25135   5
   8  -3   5 0.87787 0.52035   2
   8  -3   5 0.59490 0.52599  10
   8  -3   5 1.37036 0.46148   6
   8  -3   5 0.90982 0.29943   7
   8   3   5 1.04363 0.34005   7
   8   3   5 1.39773 0.57697  10
   8   3   5 1.02174 0.41336   2
   8   3   5 1.77113 0.42596   5
   8   3   5 1.03997 0.41102   6
   9  -3   5 27.8343 1.32669   6
  -9  -3  -5 29.4091 1.54440   7
   9  -3   5 26.4112 1.60044  10
   9  -3   5 28.9502 1.19295   7
   9  -3   5 27.4010 1.38695   2
   9   3   5 27.9347 1.30859   6
   9   3   5 31.2968 1.42058   2
   9   3   5 25.7528 1.57358  10
   9   3   5 27.5310 1.31812   5
  10  -4  -5 1.19590 0.40757   6
  10  -4  -5 0.63954 0.33433   5
  10  -4  -5 1.02743 0.69880  10
  10  -4  -5 0.67620 0.40174   2
  10   4  -5 0.72814 0.39749   6
  10   4  -5 0.83131 0.27674   3
  10   4  -5 0.83528 0.39167   2
  10   4  -5 0.58961 0.25481   5
   9  -4  -5 1.31421 0.41075   5
   9  -4  -5 1.49320 0.47696   6
   9  -4  -5 0.60953 0.46720   2
   9  -4  -5 0.27897 0.66594  10
   9   4  -5 1.32019 0.38418   5
   9   4  -5 1.30045 0.33628   3
   9   4  -5 1.19345 0.79124  10
   9   4  -5 1.32245 0.49270   6
   9   4  -5 1.80925 0.52228   2
   8  -4  -5 19.5831 1.39612   6
   8  -4  -5 19.8703 1.40217   2
   8  -4  -5 18.9982 1.68663  10
  -8  -4   5 17.3581 1.51785   7
   8  -4  -5 18.9832 1.10127   3
   8  -4  -5 18.2589 1.22379   5
   8   4  -5 18.3785 1.34295   6
   8   4  -5 18.3679 1.14354   3
   8   4  -5 18.7969 1.27793   5
   8   4  -5 19.0981 1.71767  10
   8   4  -5 19.9365 1.35143   2
   7  -4  -5 6.75421 0.91939   6
  -7  -4   5 8.52216 2.20725   4
   7  -4  -5 6.91755 0.93841   2
  -7  -4   5 5.58126 1.04245   7
   7  -4  -5 6.27702 0.67748   3
   7  -4  -5 6.01988 1.07611  10
   7  -4  -5 6.64303 0.84110   5
   7   4  -5 6.77011 1.26966   5
  -7   4   5 5.99327 2.43297   4
   7   4  -5 9.08071 1.06653   6
   7   4  -5 5.96088 0.89464   2
   7   4  -5 6.51671 0.96745   3
   7   4  -5 6.54671 1.05898  10
   7   4  -5 4.88829 2.64592   8
  -6  -4   5 2.71188 0.80613   7
   6  -4  -5 3.14254 0.60836   5
   6  -4  -5 2.71857 2.10160   4
   6  -4  -5 -0.8181 2.74728   8
   6  -4  -5 2.54978 0.51377   3
  -6  -4   5 3.41052 1.93127   4
   6  -4  -5 4.16515 0.96989  10
   6  -4  -5 2.90129 0.75389   2
   6   4  -5 2.48207 0.59379   5
   6   4  -5 2.09723 0.74268   6
   6   4  -5 1.95302 0.49184   3
   6   4  -5 2.46744 0.69731   2
  -6   4   5 -7.0586 22.4716   1
   6   4  -5 2.41276 1.83690   8
   5  -4  -5 28.6513 2.90317   4
   5  -4  -5 32.6059 1.96182  10
   5  -4  -5 30.0866 3.23196   8
  -5  -4   5 34.2778 2.63239   4
  -5  -4   5 25.6338 14.7690   1
  -5   4   5 16.4810 13.8441   1
   5   4  -5 35.5363 2.00988  10
   5   4  -5 29.0993 3.09897   8
  -4  -4   5 33.4487 11.9444   1
   4  -4  -5 22.6545 2.24828   4
  -4  -4   5 25.2594 1.94758   4
   4  -4  -5 22.7416 2.17256   8
  -4   4   5 17.0877 9.98578   1
   4   4  -5 24.5989 2.58238   8
   3  -4  -5 645.821 21.3409   4
  -3  -4   5 659.743 32.0268   1
  -3  -4   5 648.008 20.7439   4
   3  -4  -5 625.809 31.1740   1
   3   4  -5 659.351 21.8715   8
   2  -4  -5 167.932 6.31898   4
  -2  -4   5 177.149 14.1986   1
  -2  -4   5 162.727 5.69317   4
   2  -4  -5 173.710 14.2630   1
   2   4  -5 164.050 6.89922   8
  -1  -4   5 249.414 7.82309   4
   1  -4  -5 244.844 15.9919   1
  -1  -4   5 247.921 14.8653   1
   1  -4  -5 244.638 8.68549   4
   1   4  -5 255.906 9.48708   8
   0  -4  -5 202.922 7.30337   4
   0  -4   5 200.732 11.7225   1
   0  -4  -5 208.524 14.3067   1
   0   4  -5 212.250 8.07193   8
   1  -4   5 6.53612 3.56545   1
  -1  -4  -5 8.19637 1.07131   4
  -1  -4  -5 15.4640 6.28909   1
  -1   4  -5 18.0048 8.10552   1
  -1   4  -5 6.33840 1.38468   8
  -2  -4  -5 211.480 7.68702   4
  -2  -4  -5 195.579 15.3549   1
   2   4   5 209.890 7.70659   8
  -2   4  -5 223.425 8.68494   8
  -3  -4  -5 3.04126 7.92952   1
  -3  -4  -5 1.71191 0.72871   4
   3   4   5 2.15949 1.10380   8
  -3   4  -5 2.13731 1.38522   8
   4  -4   5 2.74337 1.49819   8
   4  -4   5 3.32087 0.68813  10
  -4  -4  -5 9.55111 12.3609   1
   4   4   5 2.69081 1.43842   8
  -4   4  -5 3.57183 1.71104   8
   4   4   5 3.15208 0.67930  10
   5  -4   5 36.5917 1.78257   6
  -5  -4  -5 39.1061 3.21147   4
   5  -4   5 34.2275 4.03155   8
   5  -4   5 35.8647 1.80283   7
   5  -4   5 36.7504 1.98588  10
   5   4   5 38.6402 1.72199   7
   5   4   5 39.0438 1.88992   2
   5   4   5 37.9249 1.84986   5
  -5   4  -5 37.8322 4.43368   8
   5   4   5 38.9838 2.01677  10
   5   4   5 39.7338 4.58354   8
   6  -4   5 192.826 6.77354   7
  -6  -4  -5 196.358 9.20311   4
   6  -4   5 189.161 6.83361  10
   6   4   5 203.721 9.93832   8
  -6   4  -5 154.491 11.2490   8
   6   4   5 191.577 7.17218   2
   6   4   5 204.194 6.67991   7
   6   4   5 195.197 6.88845  10
   7  -4   5 101.745 3.68178   7
   7  -4   5 96.1388 4.03270  10
   7  -4   5 93.3477 4.40953   2
   7  -4   5 98.3393 3.75647   6
   7   4   5 96.5159 3.71755   6
   7   4   5 102.474 3.81071   5
   7   4   5 101.496 4.06650  10
   7   4   5 106.446 3.93494   2
   7   4   5 103.381 3.70748   7
   8  -4   5 8.24580 0.80400   6
   8  -4   5 8.80716 0.66956   7
   8  -4   5 10.8644 1.18845  10
  -8  -4  -5 9.25438 1.02303   7
   8   4   5 9.33259 0.76306   7
   8   4   5 10.0343 0.82724   5
   8   4   5 9.99107 0.90795   2
   8   4   5 9.15167 1.03979  10
   8   4   5 9.78299 0.84092   6
  -9  -4  -5 30.2572 1.56658   7
   9  -4   5 31.1166 1.37272   6
   9  -4   5 29.6664 1.96307  10
   9  -4   5 30.8124 1.24977   7
   9   4   5 31.8893 1.41562   6
   9   4   5 33.7564 1.45919   2
  10  -5  -5 2.06870 0.46873   2
  10  -5  -5 1.94455 0.51018   6
  10   5  -5 1.15304 0.39645   2
  10   5  -5 1.84761 0.28710   3
  10   5  -5 1.88626 0.34623   5
   9  -5  -5 12.5375 1.10100   5
   9  -5  -5 11.9679 1.46687  10
   9  -5  -5 15.3815 1.32357   2
   9   5  -5 13.6022 1.01622   6
   9   5  -5 12.6082 0.80037   3
   9   5  -5 14.9155 0.95836   5
   8  -5  -5 59.9619 3.05350  10
   8  -5  -5 62.8484 3.25104   6
   8  -5  -5 62.6485 2.36981   3
  -8  -5   5 60.0623 2.75954   7
   8   5  -5 61.0057 3.02368  10
   8   5  -5 61.8954 2.48641   3
   8   5  -5 61.1564 2.65558   6
   8   5  -5 61.2526 2.60618   5
   8   5  -5 60.3114 3.44699   2
   7  -5  -5 53.7719 2.58172   6
  -7  -5   5 59.8937 2.81423   7
   7  -5  -5 60.8315 2.74922   2
   7  -5  -5 58.9793 2.51653   5
   7  -5  -5 59.8062 2.34047   3
  -7  -5   5 52.1809 4.86336   4
   7   5  -5 61.3076 2.67779   6
   7   5  -5 54.0491 2.53526   5
   7   5  -5 60.2122 2.61752   2
  -7   5   5 55.8573 5.78196   4
   7   5  -5 62.5860 6.12670   8
   7   5  -5 56.9765 2.46081   3
   6  -5  -5 96.9939 5.91478   4
   6  -5  -5 95.4904 3.67534   5
   6  -5  -5 97.7765 3.65166   9
   6  -5  -5 95.8661 3.79645   6
  -6  -5   5 96.2567 3.94954   7
   6  -5  -5 88.2090 3.79246   2
  -6  -5   5 87.6722 5.06925   4
   6  -5  -5 97.0253 3.51243   3
   6  -5  -5 97.5965 4.10795  10
   6   5  -5 96.8124 3.65259   3
   6   5  -5 91.9604 6.12296   8
   6   5  -5 98.4214 3.80134   2
   6   5  -5 98.7418 3.74151   5
   6   5  -5 96.6925 3.79186   6
   6   5  -5 109.450 4.16763  10
   5  -5  -5 88.2483 3.26187   3
  -5  -5   5 92.4068 4.52918   4
  -5  -5   5 75.2786 18.1601   1
   5  -5  -5 93.5272 3.82161  10
   5  -5  -5 89.1808 3.50553   5
   5  -5  -5 95.9287 5.19078   4
   5   5  -5 82.1302 3.70620  10
   5   5  -5 93.7903 5.42348   8
   5   5  -5 87.6636 3.38915   3
  -5   5   5 114.945 23.2484   1
   4  -5  -5 16.7569 2.16584   4
  -4  -5   5 28.7987 12.4410   1
   4   5  -5 12.2580 1.99523   8
  -3  -5   5 7.74976 13.8746   1
   3  -5  -5 8.98205 9.16708   1
  -3  -5   5 4.60801 0.89297   4
   3  -5  -5 3.91616 1.07020   4
   3   5  -5 3.58513 1.33200   8
   2  -5  -5 113.968 14.6518   1
   2  -5  -5 101.177 4.47551   4
  -2  -5   5 101.763 3.73605   4
  -2  -5   5 78.0289 11.4453   1
   2   5  -5 104.563 5.27890   8
   1  -5  -5 1481.48 45.7038   4
   1  -5  -5 1451.15 56.5316   1
  -1  -5   5 1469.07 53.9890   1
   1   5  -5 1417.48 46.6178   8
   0  -5  -5 8.49080 6.23771   1
   0  -5  -5 10.2226 1.31817   4
   0  -5   5 8.22033 5.30118   1
   0   5  -5 5.72334 1.41816   8
   1  -5   5 52.7805 7.49236   1
  -1  -5  -5 64.4834 10.7469   1
  -1  -5  -5 47.4914 2.51325   4
   1   5   5 37.8022 2.30472   8
  -1   5  -5 47.2524 3.28620   8
  -2  -5  -5 30.1109 9.89479   1
  -2  -5  -5 24.2492 1.92304   4
   2   5   5 23.1851 2.08095   8
  -2   5  -5 24.1126 2.71870   8
  -3  -5  -5 178.462 6.86253   4
  -3  -5  -5 161.512 19.4731   1
  -3   5  -5 162.921 7.86744   8
   3   5   5 173.481 6.00165  10
   3   5   5 167.104 7.06394   8
  -4  -5  -5 17.9281 2.18810   4
   4  -5   5 14.6465 1.11894   7
   4  -5   5 16.2477 1.35491  10
  -4  -5  -5 9.47999 16.3805   1
  -4   5  -5 15.1121 2.82052   8
   4   5   5 15.8557 1.14435   5
   4   5   5 14.9092 1.27886  10
   4   5   5 22.7712 3.04754   8
   4   5   5 19.3012 1.23706   2
   4   5   5 17.6804 1.06658   7
   5  -5   5 21.1558 1.51892  10
   5  -5   5 19.3609 1.31764   6
   5  -5   5 20.7305 1.30177   7
  -5  -5  -5 19.5889 2.47635   4
   5   5   5 20.1838 1.48773  10
   5   5   5 20.3782 1.32659   2
  -5   5  -5 19.9212 3.66547   8
   5   5   5 21.4137 1.23771   7
   5   5   5 20.7878 3.30471   8
   5   5   5 20.0643 1.31930   5
   5   5   5 19.3762 1.35961   6
   5   5   5 19.1962 1.48076   3
   6  -5   5 10.8767 1.36252  10
   6  -5   5 10.4496 1.00482   6
   6  -5   5 12.1225 0.96445   7
  -6  -5  -5 10.7039 2.51311   4
   6   5   5 11.1179 1.23503  10
   6   5   5 12.3754 1.07762   6
   6   5   5 11.1256 4.00909   8
   6   5   5 13.9860 0.99384   7
  -6   5  -5 13.0466 4.37265   8
   6   5   5 12.4875 1.04506   5
   6   5   5 12.2334 1.05542   2
   7  -5   5 62.2447 2.55624   6
   7  -5   5 61.1756 2.84165  10
   7   5   5 64.0654 2.71985   7
   7   5   5 62.1358 2.52672   6
   7   5   5 63.3716 2.86754  10
   8  -5   5 1.55420 0.44126   6
  -8  -5  -5 0.60595 0.40022   7
   8  -5   5 0.97895 0.27793   7
   8  -5   5 -0.0656 0.97286  10
   8   5   5 0.95995 0.32174   5
   8   5   5 0.99116 0.40389   2
   8   5   5 0.46126 0.41576   6
  -9  -5  -5 0.43124 0.36068   7
   9  -5   5 0.16814 0.18010   7
   9   5   5 0.40194 0.24577   5
   9   5   5 0.31664 0.26970   2
   9  -6  -5 -0.9734 0.48630   2
   9  -6  -5 -0.3590 0.44340   5
   9   6  -5 0.50425 0.52024   2
   9   6  -5 0.23775 0.22835   3
   8  -6  -5 1.06298 0.62333   2
  -8  -6   5 0.09943 0.56185   7
   8  -6  -5 2.04280 0.62482   6
   8  -6  -5 0.89842 0.44086   5
   8  -6  -5 0.72507 0.34013   3
   8  -6  -5 1.44311 0.91834  10
   8   6  -5 1.87492 0.60113   2
   8   6  -5 -0.2572 0.64191   6
   8   6  -5 0.51719 0.40763   5
   8   6  -5 1.39259 0.39398   3
   7  -6  -5 43.0825 1.86175   3
   7  -6  -5 46.9949 2.24202   2
   7  -6  -5 42.8408 1.97530   5
   7  -6  -5 42.6874 2.13190   6
  -7  -6   5 44.6277 2.27722   7
   7  -6  -5 41.2070 2.53307  10
   7   6  -5 43.9044 2.07327   5
   7   6  -5 43.4129 1.99497   3
   7   6  -5 43.0893 2.10825   2
   6  -6  -5 63.6155 3.22770  10
  -6  -6   5 74.7480 3.19937   7
   6  -6  -5 67.7250 2.66226   3
   6  -6  -5 61.2361 5.52690   4
   6  -6  -5 65.6823 2.76026   9
   6  -6  -5 69.3812 2.80205   5
  -6  -6   5 58.0542 4.59475   4
   6  -6  -5 67.7640 2.99948   2
   6   6  -5 70.4038 2.86002   5
   6   6  -5 73.2614 2.84298   3
   6   6  -5 69.9378 5.83679   8
   5  -6  -5 45.2969 2.07955   9
   5  -6  -5 45.5755 1.94623   3
   5  -6  -5 44.1019 2.34200   2
   5  -6  -5 46.5233 2.10530   5
  -5  -6   5 46.0194 3.37230   4
   5  -6  -5 42.8983 2.61773  10
   5  -6  -5 40.0105 5.55232   4
  -5  -6   5 53.6397 2.57658   7
   5   6  -5 45.7551 2.07885   3
   5   6  -5 47.8805 4.36204   8
   4  -6  -5 -14.393 15.5283   1
  -4  -6   5 0.61635 1.07253   4
  -4  -6   5 10.4035 15.4019   1
   4  -6  -5 -0.8871 1.45196   4
   4   6  -5 0.96520 0.52782   3
   4   6  -5 0.95523 1.62558   8
  -3  -6   5 3.87182 1.03824   4
   3  -6  -5 8.88932 10.8078   1
  -3  -6   5 0.79681 10.0640   1
   3  -6  -5 5.40327 1.45683   4
   3   6  -5 2.40977 1.44845   8
  -2  -6   5 15.5144 1.39336   4
   2  -6  -5 12.2557 1.65385   4
   2  -6  -5 30.1225 11.7390   1
   2   6  -5 14.6697 2.35741   8
   1  -6  -5 158.403 17.7164   1
   1  -6  -5 184.245 6.97021   4
  -1  -6   5 175.312 16.4687   1
   1   6  -5 174.007 7.94040   8
   0  -6  -5 8.79253 9.08313   1
   0  -6   5 13.7887 7.56074   1
   0   6  -5 16.4527 2.57799   8
   1  -6   5 437.729 23.0477   1
  -1  -6  -5 418.249 27.1097   1
  -1  -6  -5 422.054 14.8019   4
  -1   6  -5 459.664 16.1412   8
  -2  -6  -5 2.59531 11.4715   1
  -2  -6  -5 10.7441 1.53596   4
   2   6   5 10.3359 1.82639   8
  -2   6  -5 10.0819 2.24881   8
  -3  -6  -5 156.492 20.4575   1
   3  -6   5 154.424 5.56047   7
  -3  -6  -5 166.172 6.70089   4
   3   6   5 151.505 6.87672   8
  -3   6  -5 163.355 8.00682   8
   3   6   5 147.923 5.40881   5
   4  -6   5 112.579 4.18743   7
   4  -6   5 107.473 4.06667   9
  -4  -6  -5 111.421 5.48291   4
  -4  -6  -5 74.3284 22.5872   1
  -4  -6  -5 115.190 4.49635   7
  -4   6  -5 107.916 7.15403   8
   4   6   5 112.064 4.10906   2
   4   6   5 94.0418 4.24999   3
   4   6   5 127.113 6.45337   8
   4   6   5 114.581 4.14260   5
   5  -6   5 112.168 4.65655   7
   5  -6   5 109.847 4.35006  10
   5  -6   5 110.313 4.09497   6
   5  -6   5 105.575 4.06616   9
  -5  -6  -5 122.373 5.86637   7
  -5  -6  -5 114.886 6.05655   4
   5   6   5 99.7971 7.26250   8
  -5   6  -5 111.931 8.36832   8
   5   6   5 116.269 4.08904   3
   5   6   5 116.630 4.30992  10
   5   6   5 114.737 4.28971   2
   6  -6   5 61.6380 2.54548   6
  -6  -6  -5 63.0272 3.03227   7
   6  -6   5 59.9322 2.85962  10
   6  -6   5 62.4136 2.57182   7
   6   6   5 59.6292 2.48766   3
   6   6   5 66.7650 2.94776  10
   6   6   5 59.2228 2.61082   5
   6   6   5 62.8109 2.65776   2
   7  -6   5 89.7763 3.30623   7
  -7  -6  -5 91.5266 3.81212   7
   7  -6   5 89.4464 3.32353   6
   7   6   5 90.2892 3.43937   5
   7   6   5 88.5235 3.44602   2
   8  -6   5 1.93931 0.72731   6
   8  -6   5 1.20359 0.28321   7
   8   6   5 1.63804 0.37789   5
   8   6   5 1.65800 0.39922   2
   9   7  -5 12.8631 0.71069   3
   9   7  -5 11.7788 0.76911   5
  -8  -7   5 26.9539 1.55336   7
   8  -7  -5 25.9599 1.29509   5
   8  -7  -5 27.1345 1.22812   3
   8   7  -5 26.0474 1.29572   3
   8   7  -5 26.3503 1.36278   5
   7  -7  -5 21.8870 1.42084   9
   7  -7  -5 22.0727 1.59409   2
   7  -7  -5 21.1204 1.62115   5
   7   7  -5 24.3491 1.33394   3
   7   7  -5 23.9685 1.39776   5
   6  -7  -5 58.1930 7.18586   4
  -6  -7   5 56.2639 2.76132   7
   6  -7  -5 58.8364 2.71526   2
   6  -7  -5 57.2920 2.45479   5
   6  -7  -5 56.1338 2.45346   9
  -6  -7   5 61.9854 5.44355   4
   6  -7  -5 56.4698 2.29835   3
   6   7  -5 57.3412 2.48090   3
   6   7  -5 58.7078 2.50606   5
   6   7  -5 60.6597 6.27188   8
  -5  -7   5 118.484 5.84757   4
   5  -7  -5 113.700 4.17909   5
   5  -7  -5 111.200 4.36143   2
   5  -7  -5 111.897 4.16792   9
   5  -7  -5 111.187 4.01983   3
  -5  -7   5 115.902 4.53320   7
   5  -7  -5 114.619 6.77941   4
   5   7  -5 110.466 6.95916   8
   5   7  -5 116.188 4.22886   5
   5   7  -5 109.271 4.18092   3
  -4  -7   5 3.42556 0.74742   7
   4  -7  -5 5.03731 2.01954   4
   4  -7  -5 2.55086 0.48258   3
   4  -7  -5 2.61886 0.55759   9
  -4  -7   5 2.67968 1.69808   4
   4   7  -5 2.26024 0.55724   3
   4   7  -5 4.27076 2.21384   8
   4   7  -5 3.69871 0.75583   5
   3  -7  -5 112.529 5.69270   4
   3  -7  -5 115.841 4.10832   3
  -3  -7   5 127.970 21.5403   1
  -3  -7   5 120.146 4.62397   7
   3  -7  -5 117.280 4.23611   9
   3   7  -5 118.996 4.26244   3
   3   7  -5 111.583 6.31904   8
   2  -7  -5 -2.2376 11.7332   1
  -2  -7   5 4.34020 11.4785   1
   1  -7  -5 -10.837 11.3106   1
   1  -7  -5 0.62376 1.05098   4
  -1  -7   5 -8.0394 9.87425   1
   1   7  -5 -1.4515 1.67452   8
   0  -7  -5 51.8240 12.9953   1
   0  -7   5 47.6256 12.1582   1
   0  -7  -5 48.2810 3.16412   4
   0   7  -5 53.8298 4.50070   8
  -1  -7  -5 13.3190 11.2986   1
  -1  -7  -5 11.2237 1.58411   4
   1  -7   5 30.1520 12.9496   1
  -1   7  -5 11.4483 2.51885   8
   2  -7   5 33.8107 1.69829   9
   2  -7   5 30.4429 1.79914   7
  -2  -7  -5 35.7077 2.84151   4
  -2  -7  -5 35.3057 1.64206   3
  -2  -7  -5 21.7800 16.0793   1
   2   7   5 32.7420 1.66416   5
  -2   7  -5 36.6242 4.20858   8
   3  -7   5 23.9302 1.42898   9
  -3  -7  -5 22.9009 2.72451   4
  -3  -7  -5 22.2456 1.30537   3
  -3  -7  -5 19.6196 1.59772   7
   3  -7   5 23.2638 1.48192   7
  -3   7  -5 25.4510 4.11802   8
   3   7   5 22.4617 1.43833   2
   3   7   5 24.2763 1.39223   5
   4  -7   5 0.40265 0.47587   9
   4  -7   5 -0.2295 0.44337   7
  -4  -7  -5 0.47317 0.60657   7
  -4  -7  -5 -0.9667 1.61080   4
   4   7   5 0.11641 0.43120   3
  -4   7  -5 7.29980 3.47714   8
   4   7   5 0.17197 0.40123   5
   4   7   5 -0.1715 0.52736   2
  -5  -7  -5 170.271 6.17470   7
   5  -7   5 155.629 5.69036   7
   5  -7   5 154.330 5.55293   9
   5   7   5 161.494 5.74087   5
   5   7   5 160.709 5.57780   3
   5   7   5 167.482 5.71632   2
  -6  -7  -5 95.9863 4.03453   7
   6  -7   5 98.0328 3.62855   7
   6   7   5 90.1431 3.42627   3
   6   7   5 97.7393 3.68469   5
   7  -7   5 64.6358 2.42430   7
  -7  -7  -5 62.8610 2.83771   7
   7   7   5 61.6412 2.53509   5
   7   7   5 62.7024 2.53561   2
   8  -7   5 14.4347 0.71394   7
  -8  -7  -5 14.5347 1.03376   7
   8   7   5 11.9129 0.82534   2
   8   7   5 14.7637 0.83153   5
   9   8  -5 7.49410 0.49059   3
   9   8  -5 6.64728 0.52767   5
  -8  -8   5 13.2216 1.01247   7
   8   8  -5 12.6778 0.79978   3
   8   8  -5 12.1972 0.81813   5
  -7  -8   5 8.20417 1.00368   7
   7  -8  -5 9.11887 0.95839   5
   7  -8  -5 10.0662 0.92122   9
   7  -8  -5 9.13427 0.74793   3
   7   8  -5 8.27487 0.85971   5
   7   8  -5 10.6413 0.83093   3
   6  -8  -5 45.0793 2.02853   5
   6  -8  -5 44.8329 1.89237   3
   6  -8  -5 43.9745 2.04788   9
  -6  -8   5 43.9601 2.30750   7
   6   8  -5 43.0683 2.02395   3
   6   8  -5 46.2612 2.04403   5
  -5  -8   5 26.3451 1.83255   7
   5  -8  -5 28.5678 1.56702   5
   5  -8  -5 25.6123 4.60037   4
   5  -8  -5 30.0683 1.46896   3
   5  -8  -5 28.0486 1.56770   9
   5   8  -5 22.0629 3.71759   8
   5   8  -5 30.2941 1.59030   3
   5   8  -5 30.2206 1.65696   5
  -4  -8   5 6.55493 1.00833   7
   4  -8  -5 5.44768 0.75784   5
   4  -8  -5 7.36159 0.82470   9
   4  -8  -5 7.15820 0.75932   3
   4  -8  -5 3.69307 2.74915   4
   4   8  -5 4.87402 0.73319   3
   4   8  -5 6.36724 2.93420   8
   3  -8  -5 12.8438 1.08788   5
  -3  -8   5 10.5852 1.14226   9
   3  -8  -5 14.6619 1.06379   9
   3  -8  -5 11.5336 0.90831   3
  -3  -8   5 13.1854 1.30377   7
   3   8  -5 14.0675 1.11509   3
   3   8  -5 12.2642 2.76139   8
   2  -8  -5 33.3089 1.70593   9
  -2  -8   5 63.9416 19.4676   1
  -2  -8   5 34.4698 1.76195   9
   2  -8  -5 31.4891 22.7358   1
   2  -8  -5 35.2767 1.78505   5
   2  -8  -5 36.0354 1.66203   3
   2  -8  -5 31.4042 3.51352   4
  -2  -8   5 35.3907 2.08525   7
   2   8  -5 38.8196 5.31931   8
   2   8  -5 35.7751 1.76843   3
   1  -8  -5 -0.6838 1.35455   4
  -1  -8   5 19.8869 16.7952   1
   1  -8  -5 7.47494 17.2165   1
   1   8  -5 3.51232 2.24855   8
   0  -8  -5 22.6104 1.77874   3
   0  -8  -5 23.9667 1.46397   5
   0  -8  -5 18.4361 2.37919   4
   0  -8   5 34.4885 18.1692   1
   0  -8   5 23.3294 1.51066   9
   0  -8  -5 41.1527 17.7783   1
   0  -8  -5 24.0807 1.36305   9
   0   8  -5 25.8946 3.89582   8
  -1  -8  -5 13.9770 1.17141   9
   1  -8   5 14.6541 1.15874   9
  -1  -8  -5 14.9355 1.02060   3
  -1  -8  -5 15.8573 1.25895   5
  -1  -8  -5 14.0458 1.40367   7
   1  -8   5 17.0418 1.35348   7
  -1  -8  -5 15.3552 2.20808   4
  -1   8  -5 15.9714 3.33617   8
  -2  -8  -5 2.60664 0.74852   7
   2  -8   5 1.27932 0.48950   9
  -2  -8  -5 1.78441 0.44258   3
   2  -8   5 1.39952 0.54208   7
  -2  -8  -5 0.67217 1.57807   4
   2   8   5 2.09333 0.52148   5
  -2   8  -5 0.89482 3.10283   8
  -3  -8  -5 54.4790 4.23895   4
   3  -8   5 54.4937 2.56831   7
  -3  -8  -5 57.9976 2.78517   7
   3  -8   5 55.8320 2.47118   9
  -3  -8  -5 54.9986 2.38253   3
   3   8   5 57.9474 2.48471   5
  -3   8  -5 47.3289 5.84311   8
   3   8   5 55.6462 2.42443   2
   4  -8   5 289.125 10.0011   7
  -4  -8  -5 297.790 10.3647   7
   4  -8   5 302.904 9.90943   9
  -4  -8  -5 293.121 11.9257   4
   4   8   5 308.817 9.88474   2
  -4   8  -5 319.857 14.7282   8
   4   8   5 302.131 9.99433   5
   4   8   5 291.365 9.85701   3
   5  -8   5 28.4532 1.53002   7
  -5  -8  -5 24.2054 1.74001   7
   5  -8   5 27.0177 1.46934   9
   5   8   5 26.7212 1.50150   2
   5   8   5 29.5882 1.56868   5
   5   8   5 27.4081 1.44253   3
  -6  -8  -5 0.68109 0.48378   7
   6  -8   5 0.56453 0.30520   7
   6   8   5 0.42420 0.34218   5
   6   8   5 0.89542 0.44239   2
   6   8   5 0.58091 0.43063   3
  -7  -8  -5 1.59807 0.62656   7
   7  -8   5 1.44942 0.28962   7
   7   8   5 1.95182 0.53910   5
   7   8   5 1.09970 0.40162   2
  -8  -9   5 0.48079 0.41051   7
   8   9  -5 0.24013 0.20980   3
   8   9  -5 0.62848 0.29552   5
   7  -9  -5 45.8284 1.74867   3
   7  -9  -5 45.3292 1.85785   9
  -7  -9   5 44.9684 2.13997   7
   7   9  -5 43.9031 1.87591   3
   7   9  -5 44.4407 1.84412   5
   6  -9  -5 19.8819 1.12830   3
   6  -9  -5 21.7595 1.33386   5
   6  -9  -5 21.0243 1.26472   9
  -6  -9   5 21.4734 1.48396   7
   6   9  -5 21.4028 1.23800   5
   6   9  -5 21.0167 1.23977   3
  -5  -9   5 89.6842 3.89730   7
   5  -9  -5 93.8480 3.50345   5
   5  -9  -5 97.4662 3.46719   3
   5  -9  -5 95.9427 3.63590   9
   5   9  -5 93.7850 3.58358   3
   5   9  -5 91.8334 3.63430   5
   4  -9  -5 18.0900 1.15111   3
  -4  -9   5 19.6105 1.54598   7
   4  -9  -5 18.4679 1.30464   5
   4   9  -5 19.9742 4.34052   8
   4   9  -5 19.0050 1.26060   3
   3  -9  -5 106.825 4.42414   9
   3  -9  -5 101.348 7.03408   4
  -3  -9   5 102.237 3.79538   9
   3  -9  -5 100.330 3.79539   3
   3  -9  -5 98.2686 3.82636   5
  -3  -9   5 105.492 4.33956   7
   3   9  -5 99.2996 7.30193   8
   3   9  -5 103.587 3.93761   3
   2  -9  -5 13.0791 1.05644   9
  -2  -9   5 12.1949 1.29111   7
   2  -9  -5 12.8268 2.96402   4
   2  -9  -5 12.2610 0.95441   3
  -2  -9   5 12.4832 1.12775   9
   2  -9  -5 10.1174 1.08248   5
   2   9  -5 15.0323 1.14508   3
   2   9  -5 6.20021 2.89869   8
   1  -9  -5 4.33642 0.94997   7
   1  -9  -5 3.20302 0.60528   9
   1  -9  -5 3.74500 0.65249   5
   1  -9  -5 5.30825 0.69573   3
  -1  -9   5 4.21026 0.66417   9
   1  -9  -5 5.44438 2.31150   4
  -1  -9   5 4.33426 0.83507   7
   1   9  -5 8.67755 3.26256   8
   1   9  -5 4.94684 0.72935   3
   0  -9  -5 113.815 4.84212   7
   0  -9   5 126.495 4.98627   7
   0  -9  -5 129.220 4.72636   5
   0  -9  -5 135.795 4.63749   3
   0  -9  -5 129.403 4.65890   9
   0  -9   5 132.215 4.72586   9
   0  -9  -5 130.590 6.64840   4
   0   9  -5 129.453 4.68809   3
   0   9  -5 128.629 8.38160   8
  -1  -9  -5 69.0361 2.72464   9
  -1  -9  -5 61.5681 2.61352   3
  -1  -9  -5 63.0814 3.00429   7
  -1  -9  -5 63.9500 4.74854   4
   1  -9   5 63.0749 2.72795   9
   1  -9   5 62.3501 2.93015   7
   1   9   5 63.2273 2.66871   5
  -1   9  -5 70.9298 7.21886   8
  -2  -9  -5 18.7584 1.76038   3
  -2  -9  -5 13.3948 1.40916   7
  -2  -9  -5 15.4591 2.66656   4
  -2   9  -5 15.8616 4.44305   8
   2   9   5 17.8991 1.54632   5
  -3  -9  -5 211.135 7.14757   3
   3  -9   5 203.414 7.31567   7
   3  -9   5 206.772 7.17495   9
  -3  -9  -5 202.664 10.1362   4
  -3  -9  -5 211.635 7.55200   7
   3   9   5 214.983 7.19462   5
   3   9   5 207.452 7.13286   3
  -3   9  -5 215.328 12.8621   8
   4  -9   5 44.1580 1.99844   9
  -4  -9  -5 42.3611 2.30259   7
   4  -9   5 39.9046 2.02845   7
   4   9   5 41.4998 1.94007   3
   4   9   5 43.1545 2.04125   5
   5  -9   5 20.1076 1.18910   9
  -5  -9  -5 20.4663 1.48152   7
   5  -9   5 20.2957 1.21514   7
   5   9   5 19.3247 1.16363   3
   5   9   5 19.4874 1.32313   2
   5   9   5 20.8530 1.24602   5
   6  -9   5 1.77473 0.34040   7
  -6  -9  -5 1.57643 0.50880   7
   6  -9   5 2.23215 0.74806   9
   6   9   5 1.64087 0.55433   2
   6   9   5 1.91920 0.40243   5
   6   9   5 0.98811 0.35027   3
  -7  -9  -5 4.34578 0.60477   7
   7  -9   5 3.88880 0.40976   7
   7   9   5 4.43420 0.49419   5
  -7 -10   5 12.3106 0.94682   7
   7 -10  -5 13.5424 0.86106   9
   7  10  -5 12.7642 0.77880   3
   6 -10  -5 18.7653 1.11992   3
  -6 -10   5 18.5824 1.27621   7
   6 -10  -5 17.1014 1.05556   9
   6  10  -5 17.1614 1.02141   3
  -5 -10   5 3.30270 0.68655   7
   5 -10  -5 2.35032 0.42530   3
   5 -10  -5 1.90194 0.45661   9
   5  10  -5 2.96516 0.51483   3
  -4 -10   5 44.7536 2.35488   7
   4 -10  -5 49.0267 2.02106   3
   4 -10  -5 44.5401 2.11751   9
   4  10  -5 44.2553 2.07135   3
  -3 -10   5 4.83152 0.73318   9
  -3 -10   5 4.75619 0.81510   7
   3 -10  -5 4.31487 0.68642   9
   3 -10  -5 5.17891 0.73769   5
   3 -10  -5 6.51720 0.75042   3
   3  10  -5 5.61528 0.75334   3
  -2 -10   5 106.345 3.76875   9
  -2 -10   5 95.6169 4.11517   7
   2 -10  -5 95.8500 3.74455   5
   2 -10  -5 96.4904 3.81471   9
   2 -10  -5 100.585 3.71471   3
   2  10  -5 87.5641 8.99017   8
   2  10  -5 101.134 3.76253   3
   1 -10  -5 36.4579 4.65635   4
   1 -10  -5 34.3556 1.86050   5
   1 -10  -5 35.0113 2.08218   7
  -1 -10   5 38.0893 1.85615   9
   1 -10  -5 36.8879 1.87616   9
   1 -10  -5 36.0568 1.76848   3
  -1 -10   5 37.9668 2.15107   7
   1  10  -5 27.6806 4.80137   8
   1  10  -5 39.9520 1.85532   3
   0 -10  -5 1.23328 0.44932   3
   0 -10  -5 -6.7445 3.16337   4
   0 -10  -5 1.78504 0.53772   9
   0 -10   5 2.14262 0.60776   7
   0 -10  -5 2.11079 0.73277   7
   0 -10   5 3.55453 0.69799   9
   0  10  -5 2.69274 0.65744   3
   0  10  -5 -4.6195 4.30548   8
   0  10   5 0.75775 0.50438   5
   1 -10   5 415.031 13.8091   9
  -1 -10  -5 425.378 18.7517   4
  -1 -10  -5 438.812 13.7682   9
  -1 -10  -5 417.514 13.7413   3
  -1 -10  -5 396.109 14.0156   7
   1 -10   5 434.759 14.1420   7
   1  10   5 433.642 13.7789   5
  -1  10  -5 459.427 20.6803   8
   2 -10   5 73.0071 3.14263   7
  -2 -10  -5 68.5929 3.18490   7
  -2 -10  -5 71.7807 2.87697   3
   2 -10   5 73.5920 2.95549   9
   2  10   5 68.0288 2.86673   5
   3 -10   5 0.24455 0.35802   9
  -3 -10  -5 1.03425 0.52647   7
   3 -10   5 0.94408 0.46153   7
   3  10   5 0.54640 0.40137   5
   3  10   5 0.65630 0.36898   3
   4 -10   5 36.8284 1.72736   9
   4 -10   5 38.5346 1.80583   7
  -4 -10  -5 32.5164 1.93429   7
   4  10   5 33.6774 1.70675   5
   4  10   5 34.4932 1.67351   3
   5 -10   5 2.89289 0.52980   9
  -5 -10  -5 3.17754 0.63563   7
   5 -10   5 3.35919 0.49765   7
   5  10   5 4.77895 0.54467   3
   5  10   5 3.41503 0.49039   5
   6 -10   5 0.53966 0.25497   7
  -6 -10  -5 0.87649 0.33906   7
   6  10   5 0.81711 0.32884   3
   6  10   5 0.75667 0.29804   5
   6 -11  -5 85.6924 3.07546   9
   6 -11  -5 86.4227 2.92227   3
  -6 -11   5 87.8415 3.30179   7
   6  11  -5 85.2868 3.06055   3
  -5 -11   5 0.01110 0.37803   7
   5 -11  -5 0.33291 0.32854   9
   5 -11  -5 0.08599 0.40209   3
   5  11  -5 0.03504 0.25257   3
  -4 -11   5 27.3175 1.67244   7
   4 -11  -5 26.1489 1.31744   3
   4 -11  -5 25.7854 1.47269   9
   4  11  -5 28.6991 1.42253   3
  -3 -11   5 30.6233 1.92536   7
   3 -11  -5 32.5226 1.69574   5
   3 -11  -5 32.7765 1.58370   3
  -3 -11   5 35.3877 1.75912   9
   3 -11  -5 37.6092 2.01106   9
   3  11  -5 31.7144 1.63535   3
   2 -11  -5 25.0640 1.47117   9
   2 -11  -5 24.7669 1.48415   5
  -2 -11   5 26.4495 1.72323   7
   2 -11  -5 26.1662 1.37098   3
  -2  11   5 25.1261 1.39530   5
   1 -11  -5 303.036 9.71072   3
   1 -11  -5 304.263 9.84208   9
  -1 -11   5 289.799 9.71298   9
  -1 -11   5 289.532 10.1037   7
   1  11  -5 284.904 9.63825   3
  -1  11   5 296.689 9.63784   5
   0 -11   5 136.447 5.09580   7
   0 -11  -5 127.573 4.69879   3
   0 -11  -5 137.254 4.79669   9
   0 -11   5 131.859 4.77203   9
   0 -11  -5 124.963 4.98985   7
   0  11   5 131.061 4.69925   5
  -1 -11  -5 136.238 4.87718   9
   1 -11   5 118.140 4.89825   7
  -1 -11  -5 136.865 4.71963   3
   1 -11   5 127.486 4.72352   9
   1  11   5 132.382 4.89537   5
  -2 -11  -5 5.40461 0.70613   3
   2 -11   5 5.88377 0.71222   9
  -2 -11  -5 5.81638 0.88800   7
   2 -11   5 5.56845 0.80157   7
   2  11   5 6.77857 0.77520   5
   3 -11   5 0.81072 0.44169   7
  -3 -11  -5 0.79080 0.46699   7
   3 -11   5 1.35390 0.40713   9
   3  11   5 1.44369 0.39820   3
   3  11   5 1.26429 0.43082   5
   4 -11   5 13.4439 0.88673   9
  -4 -11  -5 12.7518 1.07575   7
   4 -11   5 12.6724 0.90217   7
   4  11   5 14.1997 0.89925   3
   4  11   5 13.3348 0.89413   5
   5 -11   5 9.99932 0.70298   9
  -5 -11  -5 11.0436 0.88487   7
   5 -11   5 9.68936 0.67831   7
   5  11   5 11.3755 0.73735   5
   5  11   5 9.85644 0.69485   3
   5 -12  -5 5.33092 0.57570   3
  -5 -12   5 6.26623 0.70607   7
   5 -12  -5 6.93899 0.62110   9
   5  12  -5 6.49173 0.55185   3
   4 -12  -5 1.61998 0.34663   3
   4 -12  -5 1.08364 0.34185   9
  -4 -12   5 1.26899 0.44737   7
   4  12  -5 1.19918 0.34981   3
   3 -12  -5 7.18158 0.65451   3
  -3 -12   5 7.78129 0.89140   7
   3 -12  -5 6.45653 0.68548   9
   3  12  -5 6.79398 0.67953   3
  -2 -12   5 0.92395 0.47549   7
  -2 -12   5 0.65420 0.37517   9
   2 -12  -5 0.89488 0.33125   3
   2 -12  -5 0.63256 0.35327   9
   2  12  -5 1.50463 0.42351   3
  -1 -12   5 2.92176 0.48180   9
   1 -12  -5 2.83640 0.47747   3
  -1 -12   5 1.82159 0.52925   7
   1 -12  -5 2.85608 0.49914   9
  -1  12   5 3.10929 0.55171   5
   1  12  -5 3.37184 0.54603   3
   0 -12  -5 256.377 8.54010   9
   0 -12  -5 259.302 8.53107   3
   0 -12   5 259.127 8.55074   9
   0 -12  -5 258.074 8.60566   7
   0 -12   5 262.392 8.84363   7
   0  12   5 256.398 8.42883   5
  -1 -12  -5 0.96184 0.50966   7
   1 -12   5 0.35798 0.40945   7
   1 -12   5 0.70908 0.39293   9
  -1 -12  -5 0.28071 0.28684   3
   1  12   5 -0.2238 0.26897   3
   1  12   5 0.39899 0.41171   5
  -2 -12  -5 2.62581 0.93623   7
   2 -12   5 3.42611 0.52661   9
   2 -12   5 3.55076 0.58861   7
   2  12   5 2.55738 0.50723   5
   2  12   5 2.81886 0.46421   3
   3 -12   5 1.77184 0.57743   9
  -3 -12  -5 2.62687 0.53643   7
   3  12   5 1.65680 0.37539   5
   4 -12   5 27.1852 1.22450   7
   4 -12   5 27.2798 1.20522   9
  -4 -12  -5 25.6251 1.35650   7
   4  12   5 27.0418 1.20290   3
   4  12   5 25.5989 1.21050   5
   4 -13  -5 -0.0393 0.27408   3
   4 -13  -5 0.02034 0.23353   9
  -4 -13   5 -0.4687 0.29160   7
   4  13  -5 0.02715 0.24311   3
  -3 -13   5 1.43921 0.38949   7
   3 -13  -5 1.77649 0.32087   3
   3 -13  -5 1.24964 0.33055   9
   3  13  -5 1.39660 0.36523   3
  -2 -13   5 12.6180 0.95408   7
   2 -13  -5 12.6432 0.76113   3
   2 -13  -5 12.3058 0.81983   9
   2  13  -5 10.4258 0.87109   3
   1 -13  -5 19.0257 1.07744   9
   1 -13  -5 21.0680 1.06718   3
  -1 -13   5 20.7408 1.03841   9
   0 -13   5 29.8182 1.36135   9
   0 -13  -5 28.0460 1.34267   9
   0  13   5 32.4561 1.58948   3
   1 -13   5 3.56350 0.46636   9
  -1 -13  -5 3.93597 0.56154   7
   1 -13   5 3.93391 0.51250   7
   1  13   5 3.21538 0.52704   5
   1  13   5 3.99380 0.49558   3
   2 -13   5 6.02298 0.58891   7
   2 -13   5 5.64167 0.53372   9
  -2 -13  -5 5.68423 0.63948   7
   2  13   5 6.21187 0.54759   3
   2  13   5 3.83834 0.50815   5
   3 -13   5 0.20906 0.32725   7
  -3 -13  -5 -0.5690 0.39106   7
   3 -13   5 -0.0612 0.21582   9
   3  13   5 0.17984 0.24438   3
   1 -14  -5 5.43832 0.53442   9
  -1  14   5 7.09606 0.52977   3
   0 -14   5 1.95370 0.29544   9
  10   0  -6 36.2701 1.75187   6
  10   0  -6 37.9964 2.09843  10
  10   0  -6 35.8133 1.63033   5
  10   0  -6 34.7112 1.42348   3
  10   0  -6 35.8556 1.75896   2
   9   0  -6 -0.1556 0.29524   3
   9   0  -6 -0.0917 0.40866   6
   9   0  -6 -0.3834 0.47445   2
   9   0  -6 0.37395 0.62278  10
   9   0  -6 -0.0934 0.33792   5
  -8   0   6 8.65273 2.79907   4
   8   0  -6 19.5182 4.96343   8
   8   0  -6 11.8552 0.89827   3
   8   0  -6 8.78680 0.95906   5
   8   0  -6 10.5264 1.38581  10
   8   0  -6 10.6005 1.11719   2
   7   0  -6 0.46826 0.61788  10
   7   0  -6 -0.7077 2.32004   8
   7   0  -6 0.12710 0.34379   3
   7   0  -6 -0.0287 0.38315   5
   7   0  -6 0.42261 0.50915   6
   7   0  -6 -0.5356 0.43514   2
  -7   0   6 0.21202 1.70624   4
   6   0  -6 73.3870 3.33209  10
  -6   0   6 70.1347 4.30127   4
   6   0  -6 75.7498 3.20560   6
   6   0  -6 76.4896 3.02089   5
   6   0  -6 77.5046 3.20731   2
  -6   0   6 41.2011 18.4562   1
   6   0  -6 73.4992 4.63911   8
   5   0  -6 0.10154 1.01765   8
  -5   0   6 -13.589 11.1681   1
   5   0  -6 0.80349 0.54247  10
   5   0  -6 1.84342 1.07188   4
   4   0  -6 53.4279 2.91131   8
  -4   0   6 57.3437 11.3396   1
   4   0  -6 57.3919 3.13376   4
  -3   0   6 6.06727 5.71235   1
   3   0  -6 6.69481 0.92831   4
   2   0  -6 1193.42 38.3105   8
   2   0  -6 1236.35 38.4309   4
  -2   0   6 1265.61 45.8090   1
   1   0  -6 0.32227 0.49411   8
   1   0  -6 0.04459 0.36883   4
  -1   0   6 0.11588 3.09094   1
   0   0  -6 0.79785 0.37186   4
   0   0  -6 1.72388 0.58855   8
   0   0   6 2.87458 3.15269   1
   0   0   6 5.63941 2.60848   1
  -1   0  -6 0.43314 0.34107   4
   1   0   6 0.82972 2.37694   1
   1   0   6 1.35222 2.00927   1
   1   0   6 1.61892 0.57143   8
   2   0   6 2.01523 0.85156   8
   3   0   6 -0.0876 0.85174   8
  -3   0  -6 0.25895 0.52738   4
  -4   0  -6 214.431 7.90053   4
   4   0   6 211.556 7.34602  10
   4   0   6 224.858 9.01062   8
   5   0   6 1.48904 0.45926   6
   5   0   6 0.83504 0.90304  10
   5   0   6 -0.0501 0.33590   7
  -5   0  -6 0.12227 1.18912   4
   5   0   6 0.65383 0.46382   2
   5   0   6 -0.3465 1.58112   8
   6   0   6 35.5550 2.03825  10
   6   0   6 36.7760 4.69240   8
   6   0   6 35.6319 1.76157   6
  -6   0  -6 36.9179 3.81460   4
   6   0   6 36.7291 1.87754   2
   6   0   6 36.9659 1.71222   7
   7   0   6 -0.1374 0.24721   7
   7   0   6 0.47141 0.43239   2
   7   0   6 0.04785 0.37222   6
   7   0   6 0.35678 0.52104  10
   8   0   6 105.091 3.84957   7
   8   0   6 103.223 3.98220   6
   8   0   6 116.382 4.08694   2
   8   0   6 113.522 5.08854  10
   9   0   6 -0.2185 0.17773   7
   9   0   6 0.82081 0.48183  10
   9   0   6 0.28434 0.30581   2
   9   0   6 0.16285 0.26242   6
  10  -1  -6 2.15416 0.38098   3
  10  -1  -6 2.02153 0.49115   2
  10  -1  -6 2.49706 0.66442   5
  10  -1  -6 2.24487 0.69152  10
  10  -1  -6 1.56050 0.43110   6
  10   1  -6 1.74113 0.33512   3
  10   1  -6 0.76766 0.63053  10
  10   1  -6 2.06400 0.44502   2
  10   1  -6 1.50823 0.34904   5
  10   1  -6 2.13580 0.48105   6
   9  -1  -6 8.60904 0.97628   2
   9  -1  -6 9.56480 0.98503   6
   9  -1  -6 6.72163 1.04657  10
   9  -1  -6 9.70913 0.87396   5
   9  -1  -6 9.69426 0.75469   3
   9   1  -6 9.12195 1.29428  10
   9   1  -6 7.88232 0.99859   6
   9   1  -6 9.47006 0.99611   2
   9   1  -6 9.64255 0.76337   3
   9   1  -6 7.72078 0.81575   5
   8  -1  -6 16.3483 1.31892   6
  -8  -1   6 11.4244 3.94750   4
   8  -1  -6 17.0969 1.35775   2
   8  -1  -6 15.8975 1.61634  10
   8  -1  -6 15.5185 1.03990   3
   8  -1  -6 16.2530 1.20941   5
   8  -1  -6 13.5115 7.47043   8
   8   1  -6 14.5234 1.56128  10
   8   1  -6 14.5116 1.03792   3
   8   1  -6 15.3254 1.28339   6
  -8   1   6 20.8292 4.53833   4
   8   1  -6 10.7448 6.37569   8
   8   1  -6 16.2909 1.18599   5
   8   1  -6 16.8191 1.30968   2
   7  -1  -6 206.497 7.25584   2
   7  -1  -6 199.222 7.57781  10
  -7  -1   6 221.928 9.10401   4
   7  -1  -6 204.371 7.09148   5
   7  -1  -6 213.283 9.75272   8
   7  -1  -6 202.444 7.21633   6
   7  -1  -6 210.780 6.91038   3
   7   1  -6 203.023 6.90771   3
   7   1  -6 209.869 7.23022   2
   7   1  -6 210.664 9.73623   8
   7   1  -6 194.637 7.54994  10
   7   1  -6 209.993 7.25401   6
   7   1  -6 197.844 7.05751   5
   6  -1  -6 175.726 6.22923   3
   6  -1  -6 181.493 7.81922   8
   6  -1  -6 175.960 6.13837   5
   6  -1  -6 172.211 6.23681   6
   6  -1  -6 175.666 6.28702   2
  -6  -1   6 156.217 24.6433   1
   6  -1  -6 179.022 6.57986  10
  -6  -1   6 190.509 7.70758   4
   6   1  -6 178.685 6.15262   5
   6   1  -6 188.267 8.07960   8
   6   1  -6 175.455 6.02338   3
  -6   1   6 172.555 7.65406   4
   6   1  -6 186.120 6.60972  10
   6   1  -6 166.073 6.22298   6
  -6   1   6 221.616 29.4063   1
   5  -1  -6 1.78438 0.62213  10
   5  -1  -6 3.45669 1.18185   8
   5  -1  -6 3.43343 1.17112   4
  -5  -1   6 12.1415 12.0052   1
  -5  -1   6 2.49327 1.06046   4
   5   1  -6 2.41058 0.62530  10
  -5   1   6 3.78948 10.4801   1
   5   1  -6 3.40632 1.28047   8
   4  -1  -6 81.4434 3.74609   8
  -4  -1   6 94.6481 14.1923   1
   4  -1  -6 82.8004 4.05818   4
   4   1  -6 87.6896 4.01509   4
   4   1  -6 90.4947 4.10386   8
  -4   1   6 62.4720 11.2206   1
   3  -1  -6 1423.61 45.2221   8
  -3  -1   6 1480.09 55.6688   1
   3  -1  -6 1451.96 45.7086   4
   3   1  -6 1503.75 45.6284   4
   3   1  -6 1470.11 45.7385   8
  -3   1   6 1403.04 54.7038   1
   2  -1  -6 568.226 17.6731   8
   2  -1  -6 581.054 18.1656   4
  -2  -1   6 545.097 24.9252   1
   2   1  -6 548.045 17.9761   4
   2   1  -6 557.094 18.3084   8
  -2   1   6 563.918 25.1383   1
   1  -1  -6 167.720 5.92589   4
   1  -1  -6 153.182 10.5592   1
   1  -1  -6 179.119 5.64612   8
  -1  -1   6 166.287 10.3708   1
   1   1  -6 171.886 5.79650   4
   1   1  -6 158.599 6.15673   8
   0  -1  -6 418.706 12.9019   4
   0  -1  -6 403.925 12.8056   8
   0  -1   6 394.646 15.7148   1
   0  -1  -6 386.694 17.0186   1
   0   1  -6 400.840 12.6528   4
   0   1  -6 395.537 13.2467   8
   0   1   6 373.800 17.6600   1
  -1  -1  -6 1467.02 45.7129   4
  -1  -1  -6 1461.54 49.3732   1
  -1   1  -6 1532.63 46.6291   8
  -1   1  -6 1515.79 45.4584   4
   1   1   6 1408.94 50.1082   1
   1   1   6 1455.35 45.9521   8
  -2  -1  -6 29.7797 1.66360   4
   2  -1   6 29.4568 2.16985   8
  -2  -1  -6 35.6122 5.06301   1
  -2   1  -6 28.1186 1.47961   4
   2   1   6 39.1537 6.94021   1
   2   1   6 28.1596 2.02037   8
   3  -1   6 530.178 17.8297   8
  -3  -1  -6 528.692 16.8719   4
  -3   1  -6 511.187 16.5839   4
   3   1   6 495.128 17.5012   8
   4  -1   6 4.40637 0.73939  10
   4  -1   6 2.60585 1.36683   8
  -4  -1  -6 5.55910 1.12405   4
  -4   1  -6 3.26605 0.97701   4
   4   1   6 4.43784 0.71365  10
   4   1   6 3.82813 1.40265   8
   5  -1   6 804.706 26.9517   8
   5  -1   6 807.970 24.6884  10
   5  -1   6 784.996 24.3386   2
  -5  -1  -6 821.548 25.4782   4
   5   1   6 793.080 24.6018  10
   5   1   6 730.120 26.5917   8
   5   1   6 812.895 24.5199   2
  -5   1  -6 759.417 25.1191   4
   5   1   6 763.498 24.5411   7
   5   1   6 658.418 24.2197   6
   6  -1   6 621.302 19.7797   6
   6  -1   6 611.699 19.6842   7
   6  -1   6 634.571 23.0579   8
   6  -1   6 647.937 19.9183   2
   6  -1   6 655.016 20.2014  10
  -6  -1  -6 601.286 21.1982   4
   6   1   6 610.316 19.8687   2
   6   1   6 615.827 19.6689   7
   6   1   6 626.944 19.7775   6
   6   1   6 628.638 22.9413   8
  -6   1  -6 610.987 21.0784   4
   6   1   6 615.285 20.1357  10
   6   1   6 639.865 19.7762   5
   7  -1   6 66.1264 2.81536   2
   7  -1   6 67.4282 2.78481   6
   7  -1   6 65.2166 3.03957  10
   7  -1   6 66.6581 2.62817   7
   7   1   6 63.8562 2.65346   5
   7   1   6 70.2854 2.88258   2
   7   1   6 67.3442 2.61599   7
   7   1   6 66.4578 3.04228  10
   7   1   6 63.4131 2.73129   6
   8  -1   6 2.98612 0.65534  10
   8  -1   6 2.30283 0.50381   6
   8  -1   6 3.71273 0.49295   7
   8  -1   6 3.86513 0.61378   2
   8   1   6 3.41331 0.62734   5
   8   1   6 3.11284 0.47140   7
   8   1   6 2.56588 0.50193   6
   8   1   6 3.31512 0.70959  10
   8   1   6 3.97414 0.63824   2
   9  -1   6 7.94525 0.74305   2
   9  -1   6 8.76805 1.03409  10
   9  -1   6 7.66065 0.56115   7
   9  -1   6 8.73844 0.71578   6
   9   1   6 8.24379 0.58139   7
   9   1   6 10.8031 1.01118  10
   9   1   6 8.86581 0.68572   6
   9   1   6 9.14865 0.73492   2
  10  -2  -6 38.4401 1.76955   3
  10  -2  -6 39.9887 2.16909  10
  10  -2  -6 39.8417 2.15728   6
  10  -2  -6 42.1537 1.71464   5
  10   2  -6 40.2032 1.87257   6
  10   2  -6 37.3903 2.15990  10
  10   2  -6 37.1155 1.99689   2
  10   2  -6 45.8109 2.15088   5
  10   2  -6 40.6316 1.56860   3
   9  -2  -6 3.24201 0.74673  10
   9  -2  -6 2.31002 0.50978   6
   9  -2  -6 3.31799 0.46532   3
   9  -2  -6 4.12604 0.61325   5
   9  -2  -6 3.14040 0.64884   2
   9   2  -6 5.01248 0.78186   2
   9   2  -6 4.03188 0.95619  10
   9   2  -6 3.98844 0.51916   3
   9   2  -6 3.31414 0.60558   6
   9   2  -6 2.65344 0.49940   5
   8  -2  -6 55.3188 2.44566   5
   8  -2  -6 51.6134 2.21056   3
   8  -2  -6 54.2789 2.59987   2
   8  -2  -6 55.1424 2.91870  10
   8   2  -6 52.1779 2.53342   6
   8   2  -6 57.5217 2.30102   3
   8   2  -6 57.7455 2.96101  10
   8   2  -6 54.4746 2.57674   2
   8   2  -6 52.1822 2.40843   5
   7  -2  -6 0.43640 0.41738   5
   7  -2  -6 0.38170 0.34012   3
   7  -2  -6 2.70097 3.31685   8
   7  -2  -6 1.56565 0.53612   6
   7  -2  -6 -0.5838 0.55951  10
  -7  -2   6 -0.8792 1.79411   4
   7  -2  -6 1.25387 0.57591   2
   7   2  -6 0.65759 0.49606   2
   7   2  -6 0.28418 0.38160   3
   7   2  -6 0.26028 0.47041   5
   7   2  -6 0.48733 0.62387  10
   7   2  -6 2.12450 2.50258   8
  -7   2   6 0.22048 1.60686   4
   7   2  -6 0.14503 0.46627   6
   6  -2  -6 0.11657 0.35639   3
  -6  -2   6 -6.6817 17.5642   1
   6  -2  -6 -0.9401 1.80921   8
   6  -2  -6 -0.2332 0.46515   6
   6  -2  -6 0.53913 1.25567   4
   6  -2  -6 -0.0847 0.57877  10
   6  -2  -6 -0.0629 0.37770   5
  -6  -2   6 0.31981 1.19675   4
   6  -2  -6 0.62289 0.49255   2
   6   2  -6 0.22930 0.44584   6
   6   2  -6 1.05412 1.61894   8
   6   2  -6 -0.6467 0.46081   2
   6   2  -6 0.29136 0.41887   5
   6   2  -6 0.27747 0.38972   3
   6   2  -6 0.99691 0.63187  10
  -5  -2   6 14.5607 11.9323   1
   5  -2  -6 12.5490 1.96431   4
   5  -2  -6 12.6991 1.82887   8
   5  -2  -6 14.0823 1.25417  10
   5   2  -6 8.98570 1.59594   8
   5   2  -6 13.0075 1.23230  10
  -5   2   6 11.9077 11.6289   1
  -4  -2   6 1173.86 37.5152   4
  -4  -2   6 1177.27 50.5263   1
   4  -2  -6 1198.86 37.8510   4
   4  -2  -6 1171.02 37.2419   8
   4   2  -6 1218.81 37.9943   8
  -4   2   6 1148.26 49.9168   1
   3  -2  -6 54.1984 2.40752   8
  -3  -2   6 47.6980 8.51986   1
   3  -2  -6 57.3777 2.96744   4
  -3   2   6 31.5653 7.81048   1
   3   2  -6 60.8032 2.86559   4
   3   2  -6 59.2355 3.13045   8
   2  -2  -6 813.708 25.8467   4
  -2  -2   6 819.578 33.3192   1
   2  -2  -6 809.001 33.3763   1
   2   2  -6 810.132 26.2082   8
   2   2  -6 803.825 25.5449   4
  -1  -2   6 198.839 11.5610   1
   1  -2  -6 185.735 6.51816   4
   1  -2  -6 188.071 12.1363   1
   1   2  -6 188.224 7.00721   8
   1   2  -6 169.922 6.13393   4
   0  -2   6 995.097 34.9977   1
   0  -2   6 1070.05 35.0536   1
   0  -2  -6 1027.33 32.1484   4
   0  -2  -6 996.686 31.6812   8
   0  -2  -6 1047.93 37.9544   1
   0   2  -6 1002.36 31.6213   4
   0   2  -6 1051.75 32.7239   8
  -1  -2  -6 569.434 22.8074   1
  -1  -2  -6 568.152 17.5887   4
   1   2   6 570.984 17.6000   8
  -1   2  -6 462.901 16.9535   4
  -1   2  -6 575.749 18.3023   8
  -2  -2  -6 697.422 27.1051   1
  -2  -2  -6 617.632 21.3640   4
   2  -2   6 704.508 22.3191   8
  -2   2  -6 670.012 20.8832   4
   2   2   6 668.195 21.7237   8
   3  -2   6 16.5485 2.06806   8
  -3  -2  -6 16.0455 1.56867   4
  -3  -2  -6 19.3043 7.31953   1
  -3   2  -6 14.8646 1.28779   4
   3   2   6 15.8777 1.92252   8
   3   2   6 15.7857 1.06832  10
   4  -2   6 254.077 8.47836  10
   4  -2   6 252.262 10.3332   8
  -4  -2  -6 244.965 9.19288   4
   4   2   6 251.753 8.46692  10
  -4   2  -6 257.660 8.80854   4
   4   2   6 253.144 10.0133   8
   5  -2   6 12.0749 0.91646   7
  -5  -2  -6 14.3484 2.06589   4
   5  -2   6 11.8710 1.11079  10
   5  -2   6 10.5218 0.98427   6
   5  -2   6 10.8929 1.10346   2
   5   2   6 12.1868 1.05559   2
   5   2   6 10.9756 1.09382  10
   5   2   6 10.7459 2.31178   8
   5   2   6 11.2416 0.84968   7
   5   2   6 12.0759 1.06143   5
  -5   2  -6 11.2155 1.89446   4
   6  -2   6 0.42967 0.36484   6
   6  -2   6 1.25232 0.56439   2
   6  -2   6 0.96796 0.56648  10
   6  -2   6 0.68248 2.37747   8
  -6  -2  -6 0.85671 1.78470   4
   6  -2   6 2.05588 0.47608   7
   6   2   6 0.61592 0.37805   7
   6   2   6 0.71887 0.46261   5
   6   2   6 -2.2767 2.51442   8
   6   2   6 0.85870 0.50608   2
   6   2   6 1.42365 0.56851  10
   6   2   6 0.88841 0.38118   6
   7  -2   6 57.3560 2.45387   6
   7  -2   6 56.9337 2.32819   7
   7  -2   6 56.9584 2.69766  10
   7  -2   6 53.1728 2.43826   2
   7   2   6 56.7294 2.40796   5
   7   2   6 54.7120 2.51640   2
   7   2   6 58.4915 2.33587   7
   7   2   6 56.8713 2.70405  10
   7   2   6 56.6396 2.44102   6
   8  -2   6 31.9082 1.88208  10
   8  -2   6 30.5852 1.62801   2
   8  -2   6 33.9539 1.63376   6
   8  -2   6 33.3686 1.48355   7
   8   2   6 33.9710 1.52843   7
   8   2   6 34.6057 1.63465   6
   8   2   6 32.2356 1.53618   5
   8   2   6 32.3669 1.86302  10
   8   2   6 32.8523 1.68584   2
   9  -2   6 36.3700 1.57025   2
   9  -2   6 36.8287 1.83800  10
   9  -2   6 39.8328 1.61160   6
   9  -2   6 36.4746 1.46153   7
   9   2   6 36.2940 1.57046   6
   9   2   6 35.6450 1.82972  10
   9   2   6 36.1520 1.48989   7
   9   2   6 36.4105 1.61280   2
  10  -3  -6 3.82361 0.76404  10
  10  -3  -6 5.64145 0.65049   6
  10  -3  -6 4.29113 0.61897   2
  10  -3  -6 5.82089 0.55032   5
  10   3  -6 4.23242 0.57714   6
  10   3  -6 4.99755 0.49658   3
  10   3  -6 4.59262 0.55143   5
  10   3  -6 6.03887 0.70251   2
  10   3  -6 3.99756 0.84707  10
   9  -3  -6 9.63071 0.97290   6
   9  -3  -6 10.3983 0.74002   3
   9  -3  -6 10.3377 0.89707   5
   9  -3  -6 10.2403 1.04125   2
   9  -3  -6 11.5510 1.39610  10
   9   3  -6 9.63021 1.00647   2
   9   3  -6 9.34104 0.98695   6
   9   3  -6 10.7028 1.30008  10
   9   3  -6 10.1291 0.76686   3
   9   3  -6 9.84796 0.87038   5
   8  -3  -6 2.09637 0.50588   5
   8  -3  -6 1.54327 0.63511   2
   8  -3  -6 1.75039 0.42582   3
   8  -3  -6 2.07383 0.58379   6
   8  -3  -6 2.69441 0.80720  10
   8   3  -6 1.70216 0.60148   2
   8   3  -6 2.41264 0.56461   5
   8   3  -6 2.24037 0.60902   6
   8   3  -6 2.57351 0.74716  10
   8   3  -6 2.62063 0.51875   3
  -7  -3   6 10.8371 2.36107   4
   7  -3  -6 14.5985 1.21205   2
   7  -3  -6 12.5441 1.19629   6
   7  -3  -6 13.3205 0.92462   3
   7  -3  -6 14.7587 1.48247  10
   7  -3  -6 11.9324 1.04333   5
   7   3  -6 12.9090 2.98195   8
   7   3  -6 12.3512 1.44688  10
   7   3  -6 11.4404 1.17842   6
   7   3  -6 11.9398 1.08764   5
   7   3  -6 12.4958 0.96945   3
  -7   3   6 12.6436 2.70586   4
   7   3  -6 13.6279 1.21004   2
  -6  -3   6 57.3620 3.90174   4
   6  -3  -6 56.4277 2.58063   6
   6  -3  -6 60.1555 2.34081   3
   6  -3  -6 55.1251 4.82226   8
   6  -3  -6 62.0638 4.28569   4
  -6  -3   6 79.3777 22.9589   1
  -6   3   6 42.6213 19.9994   1
   6   3  -6 55.8045 2.58364   6
   6   3  -6 54.7047 2.72688   3
   6   3  -6 59.2623 4.56725   8
   6   3  -6 58.7708 2.56606   2
   6   3  -6 54.9031 2.98072  10
   5  -3  -6 4.20975 0.76233  10
   5  -3  -6 2.50716 1.58388   8
  -5  -3   6 3.27028 1.23693   4
   5  -3  -6 1.35568 1.25057   4
  -5  -3   6 -6.3582 13.0597   1
   5   3  -6 4.02070 0.81848  10
   5   3  -6 5.22312 1.64957   8
  -5   3   6 -6.4268 14.4580   1
   4  -3  -6 1935.48 70.5055   4
  -4  -3   6 2307.04 86.4638   1
   4  -3  -6 2149.01 67.6700   8
  -4  -3   6 2255.18 68.1006   4
  -4   3   6 2368.15 86.8288   1
   4   3  -6 2183.89 68.7851   8
   3  -3  -6 244.632 9.02040   4
   3  -3  -6 246.280 7.89178   8
  -3  -3   6 251.393 18.5957   1
  -3  -3   6 250.907 8.55304   4
   3  -3  -6 241.088 17.8014   1
   3   3  -6 246.541 9.34452   8
  -2  -3   6 95.9743 3.65570   4
   2  -3  -6 96.5788 4.12744   4
  -2  -3   6 112.376 11.4151   1
   2  -3  -6 98.0580 11.0775   1
   2   3  -6 97.2130 4.60419   8
  -1  -3   6 124.911 9.99139   1
  -1  -3   6 109.031 3.79333   4
   1  -3  -6 107.167 10.5664   1
   1  -3  -6 118.076 4.50737   4
   1   3  -6 110.707 5.02225   8
   0  -3  -6 699.878 21.7005   4
   0  -3   6 679.516 25.1133   1
   0  -3  -6 662.295 30.9620   1
   0   3  -6 661.542 22.2807   8
  -1  -3  -6 236.758 8.27083   4
   1   3   6 245.009 8.11034   8
  -1   3  -6 232.695 9.03224   8
  -2  -3  -6 1013.68 40.2159   1
  -2  -3  -6 1036.96 32.6546   4
   2   3   6 1036.76 32.7514   8
  -2   3  -6 1031.90 33.6091   8
  -3  -3  -6 84.7550 3.78609   4
  -3  -3  -6 93.4665 12.2003   1
   3  -3   6 76.9959 3.07733  10
   3  -3   6 82.8714 4.54971   8
   3   3   6 81.4933 4.15263   8
   3   3   6 76.5344 3.07243  10
  -3   3  -6 81.4651 4.66715   8
  -4  -3  -6 12.5617 1.69477   4
   4  -3   6 7.59543 1.71347   8
   4  -3   6 10.7174 1.00351  10
  -4  -3  -6 3.34476 12.8972   1
   4   3   6 11.5486 1.03695  10
   4   3   6 7.92057 1.85744   8
   5  -3   6 14.3432 1.22911  10
   5  -3   6 14.9880 1.07146   6
   5  -3   6 14.7076 2.62814   8
   5  -3   6 13.9568 1.00203   7
  -5  -3  -6 10.6171 1.79729   4
   5  -3   6 14.8474 1.35155   2
   5   3   6 14.9181 1.03415   6
   5   3   6 14.3394 1.13086   5
   5   3   6 14.7877 1.15717   2
   5   3   6 17.1258 1.03132   7
   5   3   6 12.1161 1.17466  10
  -6  -3  -6 125.071 6.41175   4
   6  -3   6 117.315 4.46261   2
   6  -3   6 120.586 4.39175   7
   6  -3   6 124.611 4.68115  10
   6  -3   6 115.115 4.77322   6
   6   3   6 123.064 4.35405   7
   6   3   6 122.820 4.67171  10
   6   3   6 121.688 7.82034   8
   6   3   6 111.876 4.45803   2
   7  -3   6 85.4002 3.68855  10
   7  -3   6 88.3400 3.30595   7
   7  -3   6 90.1632 3.42469   6
   7  -3   6 84.8931 3.41889   2
   7   3   6 91.4206 3.40717   6
   7   3   6 89.3681 3.53199   2
   7   3   6 89.2056 3.69536  10
   7   3   6 87.2816 3.30549   7
   7   3   6 89.0988 3.41140   5
   8  -3   6 56.6101 2.57499  10
   8  -3   6 54.2530 2.28696   6
   8  -3   6 54.1198 2.15839   7
   8   3   6 53.3199 2.35196   2
   8   3   6 54.9745 2.20253   7
   8   3   6 58.2264 2.62349  10
   8   3   6 58.4809 2.30869   6
   8   3   6 56.0106 2.23424   5
   9  -3   6 48.1073 1.88290   6
  -9  -3  -6 50.6849 2.13321   7
   9  -3   6 47.9624 2.13290  10
   9  -3   6 45.2517 1.73735   7
   9   3   6 45.6911 1.83411   6
   9   3   6 43.2046 2.08177  10
   9   3   6 49.5156 1.93527   2
  10  -4  -6 -0.3344 0.68044  10
  10  -4  -6 0.63510 0.37008   6
  10  -4  -6 0.12573 0.34712   2
  10  -4  -6 0.02007 0.38053   5
  10   4  -6 0.36119 0.36399   2
  10   4  -6 -0.3828 0.37398   6
  10   4  -6 0.32937 0.22293   3
  10   4  -6 0.23675 0.23433   5
  10   4  -6 -0.6676 0.80611  10
   9  -4  -6 5.10199 0.73447   6
   9  -4  -6 4.71296 0.59694   5
   9  -4  -6 4.54652 0.48872   3
   9  -4  -6 6.19518 0.83556   2
   9  -4  -6 5.18048 0.95438  10
   9   4  -6 4.55192 0.95699  10
   9   4  -6 5.29055 0.57676   3
   9   4  -6 5.00174 0.65334   5
   9   4  -6 5.65973 0.74896   2
   9   4  -6 4.83647 0.71507   6
   8  -4  -6 7.50411 0.71751   3
   8  -4  -6 6.21651 0.86828   2
   8  -4  -6 6.67488 1.09507  10
   8  -4  -6 8.21599 0.93293   6
   8  -4  -6 7.83140 0.84186   5
   8   4  -6 7.76849 0.86132   5
   8   4  -6 8.50187 1.02992   6
   8   4  -6 8.45603 0.79311   3
   8   4  -6 7.46359 1.13717  10
   8   4  -6 8.31047 1.00012   2
  -7  -4   6 2.88784 2.15180   4
   7  -4  -6 4.19372 0.92009  10
   7   4  -6 5.69016 3.89264   8
   7   4  -6 3.09390 0.78363  10
   7   4  -6 3.00645 0.61785   3
  -7   4   6 3.44169 2.72851   4
   7   4  -6 3.79908 0.92128   5
   7   4  -6 2.80548 1.15082   2
   6  -4  -6 60.7869 2.96481  10
   6  -4  -6 58.1006 2.64206   6
   6  -4  -6 55.9451 2.67827   2
   6  -4  -6 61.2033 2.39093   3
   6  -4  -6 59.7020 2.55159   5
   6  -4  -6 60.2414 4.53104   4
  -6  -4   6 54.9601 4.00002   4
   6   4  -6 60.5229 4.76725   8
   6   4  -6 60.7548 2.75940   6
   6   4  -6 58.8063 2.46451   3
   6   4  -6 56.2962 2.53992   5
   6   4  -6 63.9962 2.99640  10
  -5  -4   6 129.141 23.3835   1
   5  -4  -6 108.392 5.45949   4
   5  -4  -6 106.279 4.25538  10
  -5  -4   6 105.822 4.89157   4
   5   4  -6 102.228 4.20256  10
   5   4  -6 102.231 5.65495   8
  -5   4   6 69.0337 18.0282   1
  -4  -4   6 85.8331 3.83915   4
   4  -4  -6 81.0783 4.28556   4
  -4  -4   6 65.2028 14.4814   1
   4  -4  -6 77.5965 3.39898  10
   4   4  -6 76.6063 4.51485   8
  -4   4   6 79.1050 16.2188   1
  -3  -4   6 146.744 5.43733   4
  -3  -4   6 146.207 16.0711   1
   3  -4  -6 138.206 5.98702   4
   3  -4  -6 143.785 15.4965   1
   3   4  -6 152.911 6.59212   8
  -2  -4   6 69.7095 2.80206   4
  -2  -4   6 77.4833 10.9924   1
   2  -4  -6 74.1661 11.4089   1
   2  -4  -6 73.2906 3.50061   4
   2   4  -6 70.5142 4.02063   8
   1  -4  -6 208.380 7.52366   4
  -1  -4   6 197.121 13.7729   1
   1   4  -6 206.364 8.30309   8
   0  -4  -6 21.0955 5.90029   1
   0  -4   6 26.2325 5.46652   1
   0  -4  -6 19.0215 1.54975   4
   0   4  -6 18.3574 2.16803   8
  -1  -4  -6 436.148 23.1779   1
  -1  -4  -6 430.847 14.4361   4
   1  -4   6 445.401 16.1921   1
  -1   4  -6 430.285 15.3402   8
  -2  -4  -6 47.3658 10.2908   1
  -2  -4  -6 31.5510 2.30440   4
   2   4   6 32.4837 2.31156   8
  -3  -4  -6 272.908 10.0223   4
   3  -4   6 280.466 9.15651  10
  -3  -4  -6 253.887 22.3651   1
   3   4   6 272.975 9.12673  10
  -3   4  -6 288.125 11.3103   8
   3   4   6 279.469 10.3263   8
  -4  -4  -6 5.61593 15.8073   1
   4  -4   6 15.0822 1.20067  10
   4  -4   6 13.8259 1.02441   7
  -4  -4  -6 14.1298 1.93310   4
   4   4   6 10.1969 0.98354   2
   4   4   6 12.7093 1.14946  10
   4   4   6 13.8614 1.06282   5
  -4   4  -6 17.0902 2.93093   8
   4   4   6 12.5967 0.88372   7
   4   4   6 14.0549 2.28153   8
   5  -4   6 80.8645 3.18038   6
   5  -4   6 85.5069 3.48170  10
  -5  -4  -6 82.2470 4.74035   4
   5  -4   6 82.4605 3.23990   7
   5   4   6 90.0148 5.91859   8
   5   4   6 81.0042 3.30069   2
   5   4   6 81.3247 3.25494   5
   5   4   6 81.5614 3.12332   7
  -5   4  -6 85.8589 6.49797   8
   5   4   6 81.6369 3.41172  10
   5   4   6 86.9493 3.18998   6
   6  -4   6 14.5852 1.11529   6
  -6  -4  -6 17.0316 2.60804   4
   6  -4   6 13.8447 1.65516  10
   6  -4   6 13.2658 0.99458   7
   6   4   6 14.2630 1.13911   5
   6   4   6 14.5013 1.19197   2
   6   4   6 12.6525 3.80406   8
   6   4   6 14.4655 1.42504  10
   6   4   6 16.2494 1.13160   6
   6   4   6 15.2366 1.03059   7
  -6   4  -6 14.9580 4.29858   8
   7  -4   6 62.1947 2.82338  10
   7  -4   6 54.4144 2.42453   7
   7   4   6 64.8680 2.47603   7
   7   4   6 60.1831 2.80036  10
   7   4   6 62.9109 2.54490   6
   7   4   6 60.9163 2.69359   2
   8  -4   6 0.01783 0.20498   7
   8  -4   6 0.74511 0.58279  10
  -8  -4  -6 -0.2488 0.42430   7
   8  -4   6 0.65617 0.33203   6
   8   4   6 -0.0802 0.36265   5
   8   4   6 -0.4045 0.54878  10
   8   4   6 0.38248 0.32937   2
   9  -4   6 15.9184 0.84079   6
  -9  -4  -6 15.5798 1.01962   7
   9   4   6 14.7047 0.86878   2
  10  -5  -6 3.24882 0.48662   2
  10   5  -6 2.99425 0.38847   5
  10   5  -6 3.14381 0.33602   3
   9  -5  -6 22.1007 1.02853   3
   9  -5  -6 24.5325 1.52830   6
   9  -5  -6 23.2569 1.51967   2
   9  -5  -6 22.0143 1.75329  10
   9   5  -6 21.7870 1.30454   2
   9   5  -6 20.6476 1.16473   5
   9   5  -6 19.6514 1.22682   6
   9   5  -6 22.4209 1.10731   3
   8  -5  -6 30.8938 2.50499   2
   8  -5  -6 30.2527 2.08802  10
   8  -5  -6 31.5844 1.74380   6
   8  -5  -6 30.8816 1.43594   3
   8  -5  -6 30.7939 1.90485   5
   8   5  -6 32.4826 1.72280   6
   8   5  -6 32.1565 1.72965   2
   8   5  -6 34.0574 2.20298  10
   8   5  -6 30.9717 1.78138   3
  -7  -5   6 240.615 8.26468   7
  -7  -5   6 229.027 10.2481   4
   7  -5  -6 245.870 8.07544   5
   7  -5  -6 244.227 7.86957   3
   7  -5  -6 235.922 8.16860   6
   7  -5  -6 227.340 8.21339   2
   7  -5  -6 246.282 8.62050  10
   7   5  -6 250.075 8.63719  10
  -7   5   6 217.193 10.7144   4
   7   5  -6 231.647 11.6078   8
   7   5  -6 233.392 8.07704   5
   7   5  -6 244.571 8.14299   2
   7   5  -6 257.179 8.19642   6
   7   5  -6 226.527 7.98853   3
  -6  -5   6 49.0346 3.91636   4
   6  -5  -6 51.1117 4.59045   4
  -6  -5   6 55.1057 2.63415   7
   6  -5  -6 51.9467 2.14003   3
   6  -5  -6 49.9674 2.28344   5
   6  -5  -6 51.3313 2.48847   6
   6  -5  -6 50.5991 2.74142  10
   6  -5  -6 46.8192 2.22203   9
   6  -5  -6 51.7143 2.50813   2
   6   5  -6 54.3053 2.34372   5
   6   5  -6 50.1820 2.42740   2
   6   5  -6 51.9406 2.27274   3
   6   5  -6 52.4977 2.74399  10
   6   5  -6 56.0282 4.96337   8
   6   5  -6 54.6819 2.49109   6
  -5  -5   6 1.48262 1.29796   4
   5  -5  -6 0.39517 0.40065   9
   5  -5  -6 -0.0763 0.75081  10
   5  -5  -6 0.49763 1.41224   4
  -5  -5   6 2.95570 19.3539   1
   5  -5  -6 0.50397 0.31585   3
   5  -5  -6 1.02986 0.61271   2
   5  -5  -6 0.35741 0.46316   5
   5   5  -6 1.59091 0.89464  10
  -5   5   6 -20.861 20.4812   1
   5   5  -6 0.97445 0.57699   5
   5   5  -6 1.01053 0.60326   3
   5   5  -6 -0.8161 1.65579   8
  -4  -5   6 -4.7848 12.3772   1
   4  -5  -6 3.31703 1.33123   4
   4   5  -6 4.00588 1.59725   8
  -3  -5   6 354.424 25.5140   1
   3  -5  -6 348.801 12.4962   4
   3  -5  -6 355.801 24.7807   1
  -3  -5   6 337.874 11.5462   4
   3   5  -6 354.433 13.1852   8
   2  -5  -6 66.5802 3.57208   4
  -2  -5   6 93.2732 13.4896   1
   2  -5  -6 55.6734 10.6650   1
  -2  -5   6 70.5627 2.75686   4
   2   5  -6 72.9311 4.58506   8
   1  -5  -6 656.099 21.9957   4
  -1  -5   6 638.966 29.9788   1
   1   5  -6 713.740 23.2010   8
   0  -5  -6 322.086 11.0906   4
   0  -5   6 308.647 17.0254   1
   0  -5  -6 290.270 20.1569   1
   0   5  -6 327.239 12.1389   8
  -1  -5  -6 367.590 23.3201   1
   1  -5   6 371.183 16.9693   1
  -1  -5  -6 368.029 12.8183   4
  -1   5  -6 358.620 13.6922   8
  -2  -5  -6 -1.3019 12.4539   1
  -2  -5  -6 1.00087 0.74525   4
  -2   5  -6 -0.8932 1.30106   8
   2   5   6 1.77959 1.32297   8
  -3  -5  -6 59.3622 3.35085   4
   3  -5   6 50.1322 2.37981  10
  -3  -5  -6 69.7515 15.0892   1
  -3   5  -6 52.3306 4.49629   8
   3   5   6 53.0848 2.35317  10
   3   5   6 56.4878 3.78209   8
   4  -5   6 7.67631 0.94223  10
  -4  -5  -6 11.6309 1.95086   4
   4  -5   6 8.36411 0.87342   7
   4  -5   6 7.64598 0.85741   9
  -4  -5  -6 7.08133 19.7863   1
   4  -5   6 9.14881 0.96970   6
  -4   5  -6 7.81232 2.69774   8
   4   5   6 8.48111 0.80797   7
   4   5   6 9.87620 1.08263  10
   4   5   6 7.53260 0.89289   2
   4   5   6 8.22690 2.41029   8
   4   5   6 8.89072 0.91591   5
   5  -5   6 65.9720 2.70829   7
   5  -5   6 60.2051 2.82009  10
  -5  -5  -6 64.3133 4.37651   4
   5  -5   6 63.4869 2.63062   6
   5   5   6 64.2090 2.73362   2
   5   5   6 65.5752 2.59081   7
   5   5   6 64.4603 2.70850   5
   5   5   6 65.6647 5.89943   8
   5   5   6 60.7547 2.60338   6
  -5   5  -6 68.2272 6.50190   8
   5   5   6 66.4017 2.85243  10
   6  -5   6 1.07412 0.62497  10
   6  -5   6 0.59214 0.40165   7
   6  -5   6 0.64014 0.41595   6
   6   5   6 0.42402 0.55195  10
   6   5   6 0.97080 0.52247   2
   6   5   6 1.23001 0.44359   5
   6   5   6 0.26071 0.48039   6
   6   5   6 0.22082 0.35935   7
   7  -5   6 21.7167 1.17860   7
   7  -5   6 20.7353 1.58211  10
   7  -5   6 22.5106 1.26582   6
  -7  -5  -6 23.9638 1.60848   7
   7   5   6 23.0269 1.30687   5
   7   5   6 21.4465 1.24511   6
   7   5   6 21.9535 1.34815   2
   7   5   6 21.0691 1.57867  10
  -8  -5  -6 18.3381 1.24566   7
   8  -5   6 18.4139 1.50648  10
   8  -5   6 17.2930 0.99306   6
   8   5   6 17.0746 0.96572   5
   8   5   6 16.5793 1.05950   6
   9  -6  -6 1.57312 0.39777   5
   9  -6  -6 0.38505 0.47884   2
   9  -6  -6 0.86563 0.70506   6
   9   6  -6 1.01708 0.32437   5
   9   6  -6 0.65145 0.23948   3
   8  -6  -6 105.621 3.90084   5
  -8  -6   6 115.022 4.15181   7
   8  -6  -6 107.258 4.08914   2
   8  -6  -6 109.079 4.43833  10
   8  -6  -6 103.247 3.98520   6
   8  -6  -6 106.961 3.75146   3
   8   6  -6 107.456 3.98517   5
   8   6  -6 115.074 4.05215   6
   8   6  -6 110.042 3.99786   2
   8   6  -6 108.628 3.92043   3
   7  -6  -6 87.0677 3.16888   3
   7  -6  -6 84.4411 3.41740   6
   7  -6  -6 86.6883 3.48877   2
  -7  -6   6 87.9833 3.58770   7
   7  -6  -6 79.9427 3.76600  10
   7  -6  -6 83.7845 3.29267   5
   7   6  -6 82.3369 3.32596   5
   7   6  -6 84.5706 3.79819   2
   7   6  -6 89.2649 3.65076   6
   7   6  -6 84.5129 3.29899   3
   6  -6  -6 111.362 4.64403  10
   6  -6  -6 119.666 4.35243   5
   6  -6  -6 116.676 6.97386   4
   6  -6  -6 107.876 4.12657   9
  -6  -6   6 117.007 6.16610   4
  -6  -6   6 115.773 4.49429   7
   6  -6  -6 113.562 4.18471   3
   6  -6  -6 103.788 4.66128   6
   6  -6  -6 114.231 4.42010   2
   6   6  -6 121.768 4.28810   5
   6   6  -6 111.385 7.18995   8
  -5  -6   6 62.5844 2.90459   7
   5  -6  -6 63.1441 2.57614   9
   5  -6  -6 61.8362 2.46327   3
   5  -6  -6 63.0547 2.62168   5
   5  -6  -6 58.7727 4.66449   4
   5  -6  -6 62.8393 3.10434  10
  -5  -6   6 62.6969 4.01279   4
   5  -6  -6 61.9607 2.80372   2
   5   6  -6 64.2495 2.63528   3
   5   6  -6 64.3249 2.66426   5
   5   6  -6 60.0291 4.99941   8
   4  -6  -6 1.43405 0.51248   5
   4  -6  -6 1.25580 0.49757   9
   4  -6  -6 0.21123 18.2918   1
   4  -6  -6 0.39150 1.41825   4
  -4  -6   6 -20.699 15.6415   1
  -4  -6   6 1.76408 1.23093   4
   4   6  -6 1.79879 0.55884   3
   4   6  -6 1.97352 1.97254   8
   3  -6  -6 182.730 24.0355   1
   3  -6  -6 165.353 7.15068   4
  -3  -6   6 159.532 6.11588   4
  -3  -6   6 185.912 22.3387   1
   3   6  -6 174.968 7.95002   8
  -2  -6   6 23.3016 11.6395   1
   2  -6  -6 34.3597 2.58961   4
   2  -6  -6 40.4856 12.9132   1
   2   6  -6 27.9808 3.24594   8
  -1  -6   6 31.1267 9.90875   1
   1  -6  -6 22.9030 2.19970   4
   1  -6  -6 26.8154 11.0418   1
   1   6  -6 25.1710 3.07824   8
   0  -6  -6 154.928 18.1344   1
   0  -6   6 175.119 16.6406   1
   0  -6  -6 181.667 7.18648   4
   0   6  -6 195.883 8.55497   8
   1  -6   6 74.3875 11.3492   1
  -1  -6  -6 62.2472 3.42823   4
  -1  -6  -6 67.7018 14.3089   1
  -1   6  -6 60.7996 4.51303   8
  -2  -6  -6 13.5886 1.89417   4
  -2  -6  -6 10.6972 12.7379   1
  -2   6  -6 13.9117 2.68987   8
  -3  -6  -6 0.71270 0.56448   7
  -3  -6  -6 2.04026 0.51062   3
  -3  -6  -6 13.0886 17.4805   1
  -3  -6  -6 2.24082 1.27805   4
   3  -6   6 1.70037 0.48973   9
   3   6   6 1.39753 2.10959   8
  -3   6  -6 1.06727 1.89532   8
   3   6   6 1.10176 0.55486   2
  -4  -6  -6 1.98950 0.70522   7
   4  -6   6 1.85682 0.54996   9
  -4  -6  -6 0.20970 1.51597   4
   4  -6   6 2.29938 0.56661   7
   4   6   6 0.53970 2.78613   8
   4   6   6 1.78494 0.52890   2
  -4   6  -6 -2.3806 2.61445   8
   4   6   6 1.45328 0.49670   5
   4   6   6 3.09174 0.80477  10
   4   6   6 1.61589 0.59493   3
   5  -6   6 0.58382 0.41183   7
   5  -6   6 1.05567 0.56825   6
  -5  -6  -6 3.87032 2.10979   4
   5  -6   6 0.82415 0.79474  10
   5  -6   6 0.86812 0.56871   9
  -5  -6  -6 0.40993 0.55115   7
   5   6   6 0.71609 0.39771   5
   5   6   6 -0.0438 0.68078  10
   5   6   6 0.50101 0.47098   2
  -5   6  -6 -5.4140 3.92153   8
   5   6   6 1.61301 0.59780   3
   6  -6   6 52.2798 2.93609   6
   6  -6   6 56.8109 2.36735   7
  -6  -6  -6 58.5735 2.81774   7
   6  -6   6 53.8416 2.62866  10
   6   6   6 54.1492 2.42881   2
   6   6   6 55.9384 2.43457   5
   6   6   6 61.2669 2.71081  10
  -7  -6  -6 30.1822 1.77564   7
   7  -6   6 28.5954 1.69569   6
   7  -6   6 31.3392 1.40692   7
   7   6   6 29.3976 1.48524   5
   7   6   6 30.7283 1.53899   2
   7   6   6 22.6546 1.88843  10
  -8  -6  -6 8.84956 0.86321   7
   8  -6   6 8.78115 0.56096   7
   8   6   6 7.73208 0.68285   2
   8   6   6 8.02318 0.62322   5
   9   7  -6 4.10498 0.42248   3
   9   7  -6 3.30951 0.42715   5
   8  -7  -6 62.0724 2.53472   3
  -8  -7   6 53.1516 2.42296   7
   8  -7  -6 56.7954 2.36978   2
   8   7  -6 57.1464 2.29254   5
   8   7  -6 56.7089 2.26865   3
   7  -7  -6 7.58307 0.85486   5
   7  -7  -6 9.14671 0.82171   3
   7  -7  -6 8.23077 0.99134   2
  -7  -7   6 8.85592 1.05500   7
   7  -7  -6 9.89591 1.03743   9
   7   7  -6 8.09090 0.79946   3
   7   7  -6 9.66479 1.03982   5
   6  -7  -6 57.1448 2.43069   5
   6  -7  -6 53.8306 2.60741   2
   6  -7  -6 58.0913 2.42502   9
   6  -7  -6 53.4790 2.25006   3
  -6  -7   6 55.4519 2.67487   7
   6   7  -6 58.1881 2.45241   5
   6   7  -6 54.5937 2.40516   3
  -5  -7   6 91.0515 3.68795   7
   5  -7  -6 84.0583 3.18671   3
   5  -7  -6 85.5786 3.50500   2
   5  -7  -6 83.5954 3.33433   5
   5  -7  -6 86.5004 6.15480   4
   5  -7  -6 86.9007 3.34519   9
   5   7  -6 86.9043 3.34876   5
   5   7  -6 83.2878 3.33028   3
   5   7  -6 78.9126 6.14028   8
   4  -7  -6 51.7855 2.50889   2
   4  -7  -6 53.0238 2.27709   9
   4  -7  -6 53.2199 2.15190   3
   4  -7  -6 52.6780 2.28478   5
  -4  -7   6 50.8780 2.56816   7
   4  -7  -6 47.2324 4.35019   4
   4   7  -6 48.1913 4.76372   8
   4   7  -6 51.3494 2.27991   3
   3  -7  -6 125.988 6.12891   4
   3  -7  -6 138.256 24.4960   1
   3  -7  -6 121.906 4.30258   3
  -3  -7   6 163.417 23.6800   1
   3  -7  -6 118.245 4.38183   5
   3  -7  -6 122.437 4.41018   9
  -3  -7   6 120.762 4.69979   7
   3   7  -6 117.821 4.37442   3
   3   7  -6 123.191 6.81970   8
   2  -7  -6 15.7513 1.01123   3
   2  -7  -6 16.1738 14.7936   1
   2  -7  -6 18.5848 1.15477   9
   2  -7  -6 16.2353 2.26464   4
  -2  -7   6 8.46613 14.3030   1
   2   7  -6 14.3565 2.79832   8
   1  -7  -6 1.60525 1.19374   4
  -1  -7   6 -4.8447 11.4264   1
   1  -7  -6 -2.6010 13.5826   1
   1   7  -6 1.98745 2.10084   8
   0  -7  -6 -0.3615 12.3419   1
   0  -7  -6 -0.9051 1.15499   4
   0  -7   6 5.97675 12.3064   1
   0   7  -6 1.55345 2.25399   8
  -1  -7  -6 9.18601 0.91569   3
   1  -7   6 11.0519 1.10553   7
  -1  -7  -6 8.73761 1.43270   4
  -1  -7  -6 10.0032 0.98331   5
  -1  -7  -6 17.3318 16.0899   1
   1  -7   6 11.6287 0.99267   9
  -1   7  -6 10.6135 2.64582   8
  -2  -7  -6 32.6390 1.61244   3
   2  -7   6 30.8894 1.81793   7
  -2  -7  -6 33.4686 3.25469   4
   2  -7   6 38.6492 2.12850   9
  -2  -7  -6 32.6325 1.97216   7
  -2  -7  -6 31.4314 18.3060   1
   2   7   6 33.5017 1.71194   5
   2   7   6 32.7394 1.70377   2
  -2   7  -6 33.1019 4.46906   8
  -3  -7  -6 22.8867 1.65835   7
   3  -7   6 22.6122 1.46686   7
   3  -7   6 23.7921 1.40764   9
  -3  -7  -6 21.5316 1.31547   3
  -3  -7  -6 24.9139 2.97785   4
  -3   7  -6 24.1931 4.28400   8
   3   7   6 21.1840 1.38289   5
   3   7   6 23.4946 1.38040   2
  -4  -7  -6 -0.6562 1.87856   4
   4  -7   6 0.08525 0.51650   7
   4  -7   6 0.28185 0.49352   9
   4   7   6 -0.2755 0.46547   3
   4   7   6 0.05492 0.49608   2
   4   7   6 -0.1471 0.52102   5
  -4   7  -6 6.18041 3.87261   8
   5  -7   6 2.85684 0.52032   7
  -5  -7  -6 1.72491 0.64795   7
   5  -7   6 3.97484 0.62714   9
   5   7   6 3.45461 0.55296   5
   5   7   6 2.81620 0.57091   3
   5   7   6 3.03520 0.59797   2
   6  -7   6 43.2991 1.90083   7
  -6  -7  -6 41.9876 2.25795   7
   6   7   6 42.5353 1.98270   2
   6   7   6 41.2936 1.97714   5
   7  -7   6 25.4297 1.20021   7
  -7  -7  -6 26.6087 1.59489   7
   7   7   6 24.8130 1.28905   5
  -8  -7  -6 2.88289 0.47602   7
   8   7   6 3.50439 0.40795   5
   8   7   6 2.74330 0.39891   2
   9   8  -6 15.1325 0.69996   3
   9   8  -6 11.3114 0.81482   5
  -8  -8   6 -0.0394 0.52104   7
   8   8  -6 0.24452 0.33522   3
   8   8  -6 0.71627 0.30525   5
   7  -8  -6 3.06442 0.55318   9
  -7  -8   6 2.85114 0.64226   7
   7  -8  -6 3.28394 0.43589   3
   7  -8  -6 3.34675 0.55545   5
   7   8  -6 3.18561 0.51144   3
   7   8  -6 3.28874 0.54655   5
   6  -8  -6 76.6358 3.03493   5
  -6  -8   6 80.8673 3.38978   7
   6  -8  -6 77.7562 2.94976   3
   6  -8  -6 77.7432 3.10109   9
   6   8  -6 78.3326 3.09843   3
   6   8  -6 80.7649 3.08083   5
   5  -8  -6 123.840 8.64057   4
   5  -8  -6 118.683 4.42654   5
  -5  -8   6 122.645 4.80119   7
   5  -8  -6 122.100 4.49667   9
   5  -8  -6 126.491 4.36403   3
   5   8  -6 123.016 4.48684   3
   5   8  -6 121.109 4.39989   5
   5   8  -6 119.920 8.25688   8
   4  -8  -6 106.135 4.00933   5
  -4  -8   6 109.510 4.36942   7
   4  -8  -6 106.408 3.89006   3
   4  -8  -6 100.053 6.65685   4
   4  -8  -6 107.241 4.03521   9
   4   8  -6 107.085 4.01086   3
   4   8  -6 113.346 7.14230   8
  -3  -8   6 11.1235 1.25579   7
  -3  -8   6 11.3904 1.07521   9
   3  -8  -6 10.6427 0.85365   3
   3  -8  -6 10.8640 1.00915   5
   3  -8  -6 11.1151 0.97739   9
   3  -8  -6 8.47535 2.36167   4
   3   8  -6 7.37000 2.45291   8
   3   8  -6 12.5906 1.03843   3
  -2  -8   6 65.6103 2.72809   9
   2  -8  -6 64.2147 2.69680   9
  -2  -8   6 55.5163 20.3750   1
   2  -8  -6 70.9662 2.64652   3
  -2  -8   6 65.6579 2.99762   7
   2  -8  -6 64.6428 2.74466   5
   2   8  -6 60.3243 5.51435   8
  -1  -8   6 31.9027 1.91599   7
   1  -8  -6 33.5376 1.58433   3
   1  -8  -6 37.0608 1.84557   5
   1  -8  -6 30.1221 3.28456   4
  -1  -8   6 32.6974 1.67355   9
  -1  -8   6 20.5958 18.6901   1
   1  -8  -6 31.1260 1.63192   9
   1   8  -6 26.5473 1.79177   3
   1   8  -6 32.1890 4.40579   8
   0  -8   6 26.2773 1.46579   9
   0  -8  -6 26.5367 1.36781   3
   0  -8   6 21.8959 1.59899   7
   0  -8  -6 27.8395 3.93345   4
   0  -8  -6 21.4867 1.42657   5
   0   8  -6 20.9228 3.73720   8
  -1  -8  -6 2.64945 1.47282   4
  -1  -8  -6 3.12044 0.55774   3
  -1  -8  -6 1.69928 0.49604   5
   1  -8   6 3.75411 0.64610   9
   1  -8   6 3.44649 0.74095   7
  -1   8  -6 5.89350 3.01177   8
  -2  -8  -6 216.167 7.54938   7
   2  -8   6 216.420 7.23754   9
   2  -8   6 209.570 7.41726   7
  -2  -8  -6 208.257 7.13524   3
  -2  -8  -6 210.942 8.96335   4
   2   8   6 200.957 7.09452   2
  -2   8  -6 208.010 11.0322   8
   2   8   6 216.798 7.20504   5
  -3  -8  -6 56.1182 2.46888   3
  -3  -8  -6 54.4589 2.86370   7
  -3  -8  -6 47.2263 4.31268   4
  -3   8  -6 51.0187 7.13348   8
   3   8   6 55.4037 2.38219   2
   4  -8   6 29.3237 1.57918   9
  -4  -8  -6 28.9571 1.89982   7
   4  -8   6 27.8185 1.65428   7
   4   8   6 29.9992 1.59228   3
   4   8   6 31.9813 1.65020   2
   4   8   6 29.0841 1.64028   5
   5  -8   6 16.2096 1.08456   9
   5  -8   6 15.7399 1.10763   7
  -5  -8  -6 16.3173 1.41435   7
   5   8   6 14.5010 1.10852   2
   5   8   6 18.2030 1.19088   5
   5   8   6 16.0221 1.10397   3
  -6  -8  -6 0.62792 0.43272   7
   6  -8   6 0.58161 0.29876   7
   6   8   6 0.23754 0.35328   5
   6   8   6 0.05127 0.39062   2
   6   8   6 0.01795 0.48931   3
   7  -8   6 1.49088 0.28464   7
  -7  -8  -6 1.40894 0.46809   7
   7   8   6 2.07474 0.42267   2
   7   8   6 1.67054 0.36161   5
   8   9  -6 0.10205 0.51496   5
   8   9  -6 2.76332 0.35200   3
   7  -9  -6 6.41512 0.60462   3
   7  -9  -6 6.47649 0.72868   9
  -7  -9   6 6.47459 0.78491   7
   7   9  -6 5.30976 0.59314   5
   7   9  -6 6.39553 0.60774   3
   6  -9  -6 8.26272 0.91376   5
   6  -9  -6 9.87835 0.88275   9
  -6  -9   6 9.67694 1.05054   7
   6  -9  -6 9.30669 0.76117   3
   6   9  -6 9.45539 0.82511   3
   6   9  -6 9.57518 0.96972   5
   5  -9  -6 3.42561 0.61577   5
  -5  -9   6 2.93296 0.76250   7
   5  -9  -6 3.10561 0.49517   3
   5  -9  -6 3.27995 0.58695   9
   5   9  -6 3.11946 0.59006   3
   4  -9  -6 186.539 6.35452   9
   4  -9  -6 178.879 6.22716   5
   4  -9  -6 184.052 6.16961   3
  -4  -9   6 170.906 6.59088   7
   4   9  -6 181.971 6.27656   3
  -3  -9   6 3.91311 0.80459   7
   3  -9  -6 4.29734 0.57086   3
  -3  -9   6 6.17954 0.90956   9
   3  -9  -6 4.55835 0.69112   9
   3  -9  -6 5.19572 3.41439   4
   3  -9  -6 5.71786 1.01654   5
   3   9  -6 4.16277 3.31982   8
   3   9  -6 4.66812 0.72204   3
  -2  -9   6 53.7941 2.27899   9
  -2  -9   6 48.2856 2.56628   7
   2  -9  -6 49.2149 5.11598   4
   2  -9  -6 50.5886 2.29520   9
   2  -9  -6 50.4586 2.19573   3
   2  -9  -6 50.0942 2.29771   5
   2   9  -6 46.7665 5.78761   8
   2   9  -6 51.7203 2.28786   3
   1  -9  -6 1.30452 0.47216   5
  -1  -9   6 0.63783 0.42903   9
  -1  -9   6 0.68363 0.60429   7
   1  -9  -6 5.83121 2.43246   4
   1  -9  -6 0.63372 0.41466   9
   1  -9  -6 1.13257 0.42291   3
   1   9  -6 1.96285 0.63160   3
   1   9  -6 2.24083 3.27975   8
   0  -9  -6 46.6853 2.14470   9
   0  -9  -6 47.8098 2.11177   3
   0  -9   6 48.5084 2.47648   7
   0  -9  -6 43.2864 4.45704   4
   0  -9   6 49.0510 2.22390   9
   0  -9  -6 47.2570 2.24228   5
   0  -9  -6 47.7953 2.52475   7
   0   9  -6 49.3260 6.38898   8
  -1  -9  -6 43.0410 2.38861   7
   1  -9   6 44.7610 2.12998   9
  -1  -9  -6 43.5360 2.09099   9
  -1  -9  -6 49.3806 4.43591   4
   1  -9   6 45.0121 2.37677   7
  -1  -9  -6 45.8918 2.04925   3
  -1   9  -6 51.8234 6.43208   8
   1   9   6 44.3602 2.08773   5
  -2  -9  -6 22.5178 1.69473   7
  -2  -9  -6 24.3640 1.40949   3
   2  -9   6 24.2397 1.48176   9
  -2  -9  -6 25.6025 3.50835   4
   2  -9   6 25.5973 1.65720   7
   2   9   6 26.4207 1.50351   5
  -2   9  -6 21.9046 5.28098   8
   3  -9   6 113.937 4.30189   7
   3  -9   6 108.735 4.11844   9
  -3  -9  -6 101.761 4.37226   7
   3   9   6 110.470 4.13452   5
   3   9   6 113.650 4.10257   3
   3   9   6 112.239 4.15782   2
  -4  -9  -6 11.5450 1.19605   7
   4  -9   6 12.5443 0.99830   9
   4  -9   6 10.0423 0.97252   7
   4   9   6 10.3466 1.04135   2
   4   9   6 11.0649 1.00002   5
   4   9   6 11.6627 1.02996   3
   5  -9   6 13.2346 0.93204   7
   5  -9   6 11.1956 0.87305   9
  -5  -9  -6 11.6218 1.15338   7
   5   9   6 11.0591 0.98174   2
   5   9   6 11.1433 0.91236   5
   5   9   6 10.4839 0.84301   3
   6   9   6 0.34030 0.26811   5
   6   9   6 0.00553 0.60959   2
   6   9   6 -0.5377 0.60785   3
  -7  -9  -6 3.15676 0.48495   7
   7  -9   6 3.23951 0.35193   7
   7   9   6 3.24467 0.39767   5
   7 -10  -6 -0.7118 0.37386   9
  -7 -10   6 0.54983 0.43715   7
   7 -10  -6 -0.1084 0.37028   3
   7  10  -6 -0.2250 0.21312   3
   6 -10  -6 41.8745 1.81909   9
  -6 -10   6 42.2062 1.99644   7
   6  10  -6 40.4896 1.75956   3
   5 -10  -6 11.7936 0.99275   5
  -5 -10   6 11.4664 1.07434   7
   5 -10  -6 11.8681 0.83392   3
   5 -10  -6 12.0716 0.95122   9
   5  10  -6 10.6326 0.90175   3
   4 -10  -6 2.38437 0.45651   3
  -4 -10   6 1.53211 0.52958   7
   4 -10  -6 1.75991 0.46636   9
   4 -10  -6 2.34262 0.61772   5
   4  10  -6 1.94249 0.49802   3
  -3 -10   6 7.94804 0.90579   9
   3 -10  -6 6.09629 0.78083   5
   3 -10  -6 6.80798 0.75720   3
   3 -10  -6 6.86868 0.82666   9
  -3 -10   6 6.34276 0.99464   7
   3  10  -6 6.41367 0.70835   3
  -2 -10   6 10.9322 1.22257   7
   2 -10  -6 13.4869 1.14910   5
  -2 -10   6 13.6858 1.07033   9
   2 -10  -6 14.2420 1.03845   3
   2 -10  -6 11.6383 1.05367   9
   2  10  -6 12.8433 1.09458   3
   1 -10  -6 70.1813 2.92371   9
  -1 -10   6 68.9053 2.87301   9
   1 -10  -6 69.3208 2.91148   5
   1 -10  -6 73.9954 2.86535   3
  -1 -10   6 68.7802 3.18495   7
   1  10  -6 69.4540 2.82507   3
   0 -10  -6 166.969 5.95477   3
   0 -10  -6 172.793 6.21857   7
   0 -10   6 169.908 6.03769   9
   0 -10  -6 176.368 6.04507   9
   0  10   6 173.729 5.97809   5
  -1 -10  -6 16.9282 1.21932   9
   1 -10   6 17.3085 1.39016   7
  -1 -10  -6 17.0082 1.15482   3
   1 -10   6 18.3228 1.23396   9
  -1 -10  -6 16.5632 1.48021   7
   1  10   6 16.8004 1.20591   5
   2 -10   6 9.95062 0.89486   9
  -2 -10  -6 8.98725 0.89907   3
   2 -10   6 10.7167 1.04628   7
  -2 -10  -6 9.57758 1.15781   7
   2  10   6 8.22332 0.88478   5
   3 -10   6 122.951 5.28525   7
  -3 -10  -6 125.968 4.84360   7
   3  10   6 130.309 5.17869   3
  -4 -10  -6 0.37633 0.46201   7
   4 -10   6 0.02703 0.27442   7
   4 -10   6 0.56789 0.36075   9
   4  10   6 0.09774 0.29248   5
   4  10   6 0.12028 0.32736   3
   5 -10   6 7.42923 0.65702   7
   5 -10   6 7.20578 0.66326   9
   5  10   6 8.20263 0.68943   5
   5  10   6 8.42296 0.67956   3
   6 -10   6 2.49079 0.35938   7
  -6 -10  -6 2.77285 0.52237   7
   6  10   6 2.31428 0.36826   5
  -6 -11   6 2.62960 0.49575   7
   6 -11  -6 2.48640 0.37316   3
   6 -11  -6 2.50537 0.41013   9
   6  11  -6 3.11318 0.37857   3
   5 -11  -6 6.66125 0.83528   3
   5 -11  -6 6.23561 0.68946   9
  -5 -11   6 7.57863 0.83350   7
   5  11  -6 5.97299 0.64320   3
   4 -11  -6 0.77275 0.33881   3
  -4 -11   6 0.80245 0.48063   7
   4 -11  -6 0.18078 0.67000   5
   4 -11  -6 0.78546 0.37011   9
   4  11  -6 1.45074 0.37195   3
   3 -11  -6 17.3460 1.17410   5
  -3 -11   6 16.0772 1.07718   9
  -3 -11   6 16.1163 1.27590   7
   3 -11  -6 17.9422 1.04826   3
   3 -11  -6 15.5782 1.11138   9
   3  11  -6 14.0385 1.06154   3
  -2 -11   6 40.0665 1.80434   9
   2 -11  -6 38.6766 1.83673   5
   2  11  -6 36.4712 1.76032   3
   1 -11  -6 2.88432 0.53081   3
  -1 -11   6 2.72943 0.55001   9
   1 -11  -6 1.78353 0.47425   9
  -1 -11   6 1.49103 0.51038   7
   1  11  -6 3.39985 0.65061   3
   0 -11   6 1.13122 0.49161   7
   0 -11  -6 1.09579 0.70167   7
   0 -11   6 0.63852 0.45452   9
   0 -11  -6 0.16315 0.30467   3
  -1 -11  -6 98.6539 3.94277   7
  -1 -11  -6 100.725 3.73696   9
   1  11   6 103.864 3.77895   5
  -2 -11  -6 1.87560 0.42812   3
  -2 -11  -6 2.57347 0.66352   7
   2 -11   6 0.98565 0.40294   9
   2 -11   6 2.05783 0.52135   7
   2  11   6 1.43606 0.39051   3
   2  11   6 1.33211 0.43615   5
   3 -11   6 52.9958 2.26382   9
  -3 -11  -6 54.3045 2.50024   7
   3 -11   6 56.8553 2.38176   7
   3  11   6 58.5698 2.30135   3
   3  11   6 55.8953 2.30319   5
   4 -11   6 1.26406 0.34014   9
  -4 -11  -6 0.28235 0.43861   7
   4 -11   6 0.90524 0.33000   7
   4  11   6 0.37864 0.38601   5
   4  11   6 1.37402 0.36537   3
   5 -11   6 -0.0952 0.27799   9
   5 -11   6 0.39933 0.21975   7
  -5 -11  -6 0.13764 0.36811   7
   5  11   6 0.46177 0.27884   5
   5  11   6 0.21409 0.29673   3
   5 -12  -6 2.08648 0.34784   3
  -5 -12   6 2.82526 0.47423   7
   5 -12  -6 1.94675 0.37624   9
   5  12  -6 2.20984 0.36235   3
  -4 -12   6 5.49750 0.68050   7
   4 -12  -6 5.17039 0.54356   3
   4  12  -6 5.01036 0.57225   3
  -3 -12   6 0.40621 0.36422   7
   3 -12  -6 0.29731 0.26703   3
   3 -12  -6 0.29314 0.30159   9
   3  12  -6 0.37048 0.32594   3
   2 -12  -6 1.89907 0.40141   9
  -2 -12   6 1.98242 0.47776   9
  -2 -12   6 2.62990 0.57252   7
   2 -12  -6 1.91079 0.36390   3
   2  12  -6 2.78913 0.59971   3
  -2  12   6 0.91231 0.49684   5
   1 -12  -6 7.05445 0.69038   3
  -1 -12   6 4.93074 0.75493   7
  -1 -12   6 6.06487 0.67000   9
   1 -12  -6 6.90303 0.73530   9
  -1  12   6 5.81157 0.64931   5
   0 -12   6 144.052 4.90647   9
   0 -12   6 140.719 5.14231   7
   0 -12  -6 137.199 4.87464   9
   0 -12  -6 139.100 4.88392   3
   0  12   6 140.005 4.81928   5
   1 -12   6 2.94965 0.53005   7
  -1 -12  -6 2.30164 0.40639   3
  -1 -12  -6 3.15646 0.50126   9
   1 -12   6 2.75018 0.42359   9
  -1 -12  -6 2.00963 0.59695   7
   1  12   6 2.67255 0.44962   3
   1  12   6 3.16197 0.50302   5
  -2 -12  -6 3.98256 0.61409   7
   2 -12   6 1.92794 0.42032   7
   2 -12   6 2.07183 0.38517   9
   2  12   6 2.80395 0.47795   5
   2  12   6 3.20125 0.46793   3
   3 -12   6 0.34235 0.24547   7
  -3 -12  -6 -0.3626 0.40801   7
   3 -12   6 0.08055 0.24102   9
   3  12   6 -0.0767 0.26117   3
   3  12   6 0.07823 0.27720   5
   4 -12   6 3.59954 0.40436   9
   4 -12   6 3.76875 0.44627   7
  -4 -12  -6 2.68527 0.49553   7
   4  12   6 3.50303 0.44777   5
   4 -13  -6 14.9856 0.74680   3
   4 -13  -6 16.4444 0.85406   9
  -4 -13   6 15.5690 1.05177   7
   3 -13  -6 0.45506 0.24831   3
  -3 -13   6 0.39716 0.31500   7
   3 -13  -6 0.16931 0.25867   9
   3  13  -6 -0.1542 0.32472   3
   2 -13  -6 0.27983 0.23233   3
  -2 -13   6 -0.1882 0.28520   7
  -2 -13   6 0.41510 0.33909   9
   2 -13  -6 -0.0781 0.26319   9
  -1 -13   6 18.0079 1.10733   7
   1 -13  -6 17.6789 0.96126   3
   1 -13  -6 18.2088 0.98593   9
  -1 -13   6 17.0216 0.92843   9
   0 -13  -6 1.24725 0.37841   9
   0 -13   6 0.69002 0.33879   7
   0 -13   6 1.32925 0.32109   9
   0  13   6 1.20746 0.45556   5
   0  13   6 0.91334 0.28359   3
   1 -13   6 4.44398 0.48523   9
   1 -13   6 4.05577 0.52321   7
   1  13   6 5.24650 0.53746   3
   2 -13   6 5.91773 0.56626   7
   2 -13   6 5.08182 0.49410   9
   2  13   6 5.16194 0.52329   3
  10   0  -7 0.12482 0.32495   6
  10   0  -7 0.41990 0.25618   3
  10   0  -7 0.25788 0.35071   2
  10   0  -7 -0.1065 0.26160   5
  10   0  -7 -0.1584 0.55539  10
   9   0  -7 7.93643 1.25329  10
   9   0  -7 7.90212 0.85397   5
   9   0  -7 7.55648 0.96509   2
   9   0  -7 6.21802 0.68160   3
   9   0  -7 6.35061 0.90280   6
   8   0  -7 -1.0491 0.54437  10
   8   0  -7 0.46306 0.54161   6
   8   0  -7 -0.1628 0.39651   5
   8   0  -7 -0.3547 0.44076   2
   8   0  -7 0.08425 0.30327   3
   7   0  -7 44.6721 5.04519   8
   7   0  -7 35.3931 1.66371   3
  -7   0   7 30.9201 3.67131   4
   7   0  -7 36.0730 1.83177   5
   7   0  -7 34.2832 1.93272   6
   7   0  -7 31.9725 2.13779  10
   7   0  -7 33.9331 1.91416   2
  -6   0   7 -15.899 17.9717   1
   6   0  -7 -0.2776 0.49708   6
   6   0  -7 -0.3746 0.42879   2
   6   0  -7 0.22018 0.44184   5
   6   0  -7 2.19283 1.68952   8
   6   0  -7 -0.5310 0.31710   3
  -6   0   7 1.82894 1.47572   4
   6   0  -7 0.10426 0.59270  10
   5   0  -7 486.072 17.2490   4
  -5   0   7 515.833 33.5940   1
   5   0  -7 514.535 16.3321  10
   5   0  -7 490.913 17.0780   8
  -4   0   7 9.74302 8.58711   1
   3   0  -7 191.243 7.15707   4
  -3   0   7 174.792 15.0237   1
   3   0  -7 197.342 6.98860   8
   2   0  -7 -0.1906 0.50232   4
   2   0  -7 0.62205 0.57218   8
   1   0  -7 26.4893 1.73612   8
   1   0  -7 24.2621 1.51684   4
  -1   0   7 25.2385 5.91817   1
   0   0  -7 -0.6173 0.55324   8
   0   0   7 0.32470 3.16393   1
   0   0   7 3.78324 4.59118   1
   0   0  -7 0.06681 0.42313   4
   1   0   7 2870.20 82.6897   1
   1   0   7 2600.23 82.5497   1
  -1   0  -7 2575.50 81.2393   4
  -1   0  -7 2523.42 81.9141   8
   2   0   7 1.43383 0.80616   8
  -2   0  -7 0.58298 0.48254   4
   3   0   7 1244.42 39.4355   8
   3   0   7 1199.39 37.9524  10
  -3   0  -7 1223.16 38.3547   4
  -4   0  -7 0.42496 0.91593   4
   4   0   7 3.04775 0.61989  10
   4   0   7 1.35030 1.24022   8
   5   0   7 215.805 7.52899   6
  -5   0  -7 232.241 8.73646   4
   5   0   7 223.160 7.81705  10
   5   0   7 235.905 7.50355   7
   5   0   7 221.807 7.64285   2
   5   0   7 225.491 10.0803   8
   6   0   7 -1.1267 2.65049   8
   6   0   7 0.30483 0.46998  10
   6   0   7 0.08009 0.32557   7
  -6   0  -7 1.77695 2.25131   4
   6   0   7 0.05659 0.37217   6
   7   0   7 64.7848 2.74858   2
   7   0   7 63.2934 2.95428  10
   7   0   7 66.4845 2.57524   7
   8   0   7 -0.0357 0.20598   7
   8   0   7 -0.2387 0.32459   2
   8   0   7 -0.0091 0.43319  10
   8   0   7 0.36280 0.31401   6
   9   0   7 23.0388 1.03783   7
   9   0   7 22.8911 1.13111   2
   9   0   7 24.3133 1.38504  10
   9   0   7 23.8652 1.14249   6
  10  -1  -7 25.1236 1.72230  10
  10  -1  -7 23.2740 1.07901   3
  10  -1  -7 24.8154 1.53607   6
  10  -1  -7 25.3469 1.67968   2
  10   1  -7 26.1027 1.40188   5
  10   1  -7 23.7990 1.09134   3
  10   1  -7 25.0223 1.69687  10
   9  -1  -7 60.8827 2.73343   6
   9  -1  -7 60.2361 2.58150   5
   9  -1  -7 62.4685 2.76504   2
   9  -1  -7 61.0978 3.09325  10
   9  -1  -7 64.1557 2.40414   3
   9   1  -7 65.0201 3.13350  10
   9   1  -7 60.2419 2.71234   2
   9   1  -7 62.2885 2.42361   3
   9   1  -7 63.5072 2.61972   5
   9   1  -7 56.6729 2.69212   6
   8  -1  -7 9.27457 1.11162   6
   8  -1  -7 7.98731 1.06454   2
   8  -1  -7 8.35761 1.26323  10
   8  -1  -7 9.62793 0.98190   5
   8  -1  -7 8.77439 0.80507   3
   8   1  -7 9.42239 1.02645   2
   8   1  -7 6.36619 1.00905  10
   8   1  -7 9.64774 0.95168   5
   8   1  -7 9.35332 0.81316   3
   8   1  -7 8.67713 1.05099   6
   7  -1  -7 11.0002 3.30509   8
   7  -1  -7 13.0113 1.21709   6
   7  -1  -7 10.7734 1.15963   2
   7  -1  -7 12.5758 1.07819   5
   7  -1  -7 11.1245 0.89924   3
   7  -1  -7 11.9813 1.41184  10
  -7  -1   7 13.1540 2.40257   4
   7   1  -7 12.7538 1.21271   6
  -7   1   7 10.6670 2.21251   4
   7   1  -7 12.3002 1.17244   2
   7   1  -7 11.8679 0.89552   3
   7   1  -7 12.4645 1.03979   5
   7   1  -7 13.3843 3.08510   8
   7   1  -7 12.4054 1.40616  10
   6  -1  -7 43.9989 3.66037   4
   6  -1  -7 43.6972 3.82047   8
   6  -1  -7 43.2562 2.02245   5
   6  -1  -7 39.9644 2.10692   2
  -6  -1   7 42.8465 3.32465   4
   6  -1  -7 42.4111 2.49996  10
  -6  -1   7 48.1232 21.1657   1
   6  -1  -7 43.5277 1.86485   3
   6  -1  -7 42.4503 2.11415   6
  -6   1   7 54.4728 22.6209   1
   6   1  -7 40.1350 2.09581   6
   6   1  -7 41.8793 2.33951  10
   6   1  -7 39.8015 2.09548   2
   6   1  -7 46.1998 3.94869   8
   6   1  -7 42.9442 1.88084   3
   6   1  -7 41.3704 1.96778   5
  -5  -1   7 16.2033 1.93974   4
   5  -1  -7 13.2310 1.95328   4
   5  -1  -7 13.6692 1.85379   8
   5  -1  -7 15.0777 1.28926  10
  -5  -1   7 18.0179 12.2510   1
   5   1  -7 12.3141 1.24304  10
   5   1  -7 11.5354 1.85789   8
   5   1  -7 9.66416 1.60703   4
  -5   1   7 10.3176 11.6863   1
   4  -1  -7 234.857 8.21829   8
   4  -1  -7 228.220 8.03896  10
  -4  -1   7 233.425 20.9982   1
   4  -1  -7 228.986 8.69140   4
   4   1  -7 226.049 8.56454   8
  -4   1   7 222.815 19.8022   1
   4   1  -7 221.915 8.50814   4
   3  -1  -7 827.917 26.3920   8
   3  -1  -7 848.232 27.0074   4
  -3  -1   7 843.879 37.3329   1
   3   1  -7 851.640 26.8787   4
   3   1  -7 848.701 26.9839   8
  -3   1   7 796.867 36.5135   1
   2  -1  -7 592.016 19.3515   8
   2  -1  -7 620.538 19.9569   4
   2   1  -7 626.377 19.8047   4
   2   1  -7 628.197 20.1616   8
  -2   1   7 617.659 27.8516   1
  -1  -1   7 -1.3036 3.70557   1
   1  -1  -7 1.10478 0.47785   4
   1   1  -7 0.74469 0.55321   4
   1   1  -7 1.39288 0.75499   8
   0  -1   7 267.234 12.3101   1
   0  -1   7 267.591 12.6468   1
   0  -1  -7 265.997 8.90341   4
   0  -1  -7 252.269 13.5660   1
   0  -1  -7 267.890 8.87890   8
   0   1  -7 262.284 9.31415   8
   0   1  -7 262.651 8.68525   4
  -1  -1  -7 139.408 5.10436   4
  -1  -1  -7 138.984 9.25894   1
  -1   1  -7 138.064 5.69691   8
  -1   1  -7 140.167 4.88198   4
   1   1   7 131.235 11.4560   1
   1   1   7 144.626 5.39735   8
   2  -1   7 32.1345 2.45684   8
  -2  -1  -7 40.9767 5.60450   1
  -2  -1  -7 31.9810 1.89592   4
   2   1   7 42.0420 7.59428   1
  -2   1  -7 32.8280 1.71238   4
   2   1   7 31.2898 2.26865   8
   3  -1   7 488.420 16.1742  10
  -3  -1  -7 517.548 16.6989   4
  -3   1  -7 490.637 16.3558   4
   3   1   7 540.484 16.6550  10
   3   1   7 494.975 17.3932   8
   4  -1   7 1.81427 0.49716  10
  -4  -1  -7 1.14345 0.89005   4
   4  -1   7 0.69571 1.18699   8
  -4   1  -7 0.10782 0.93416   4
   4   1   7 -0.6641 1.31819   8
  -5  -1  -7 821.542 26.7006   4
   5  -1   7 822.599 28.3185   8
   5  -1   7 811.109 25.7584  10
   5  -1   7 792.245 25.3927   7
   5  -1   7 803.685 25.4532   6
   5  -1   7 830.359 25.5629   2
   5   1   7 826.893 25.4586   5
  -5   1  -7 812.946 26.3831   4
   5   1   7 820.902 28.1164   8
   5   1   7 780.763 25.4249   6
   5   1   7 849.397 25.6077   2
   5   1   7 797.190 25.3564   7
   5   1   7 795.198 25.7266  10
   6  -1   7 74.9474 2.83374   7
   6  -1   7 71.0586 2.89212   6
  -6  -1  -7 65.8198 4.89784   4
   6  -1   7 70.5445 3.20892  10
   6   1   7 70.6431 2.90526   5
   6   1   7 73.3586 3.20185  10
   6   1   7 68.6901 2.77562   7
   6   1   7 73.1234 2.99495   2
   6   1   7 74.3865 2.91569   6
   7  -1   7 1.54643 0.54608  10
   7  -1   7 2.29012 0.51657   6
   7  -1   7 1.51492 0.50344   2
   7  -1   7 1.12448 0.34406   7
   7   1   7 1.55953 0.48477   6
   7   1   7 1.51550 0.33225   7
   7   1   7 1.17355 0.55431  10
   7   1   7 1.32666 0.48555   2
   8  -1   7 13.1840 0.80597   7
   8  -1   7 14.1575 0.99839   2
   8  -1   7 13.8136 1.20760  10
   8  -1   7 13.3494 0.93592   6
   8   1   7 12.6020 0.92178   6
   8   1   7 13.3219 0.83998   7
   8   1   7 13.2721 0.97709   2
   8   1   7 12.1521 1.16134  10
   9  -1   7 1.39968 0.34882   6
   9  -1   7 1.53935 0.37356   2
   9  -1   7 1.40003 0.50900  10
   9  -1   7 1.26759 0.27396   7
   9   1   7 1.26092 0.34221   2
   9   1   7 1.57372 0.28880   7
   9   1   7 1.15992 0.31159   6
   9   1   7 0.96228 0.47994  10
  10  -2  -7 0.14596 0.27468   5
  10  -2  -7 0.60774 0.57497  10
  10  -2  -7 0.64067 0.38140   2
  10  -2  -7 0.36122 0.27524   3
  10  -2  -7 -0.1054 0.29617   6
  10   2  -7 -0.0120 0.35483   6
  10   2  -7 0.47858 0.32881   2
  10   2  -7 0.19196 0.21536   3
  10   2  -7 0.24739 0.30112   5
   9  -2  -7 -0.0914 0.26490   3
   9  -2  -7 -0.4691 0.35803   6
   9  -2  -7 -0.2494 0.31940   5
   9  -2  -7 0.03555 0.60448  10
   9  -2  -7 0.41782 0.45867   2
   9   2  -7 0.22078 0.42543   6
   9   2  -7 0.60836 0.42560   2
   9   2  -7 -0.2456 0.23105   3
   9   2  -7 0.49941 0.37042   5
   8  -2  -7 263.420 9.46063  10
   8  -2  -7 265.675 8.87042   5
   8  -2  -7 254.416 8.97262   6
   8  -2  -7 261.723 9.05348   2
   8  -2  -7 270.979 8.65396   3
   8   2  -7 259.256 8.97767   2
   8   2  -7 265.891 9.01181   6
   8   2  -7 252.767 8.80651   5
   8   2  -7 259.299 8.66966   3
   8   2  -7 275.575 9.49540  10
  -7  -2   7 88.0654 5.30070   4
   7  -2  -7 81.7038 3.80801  10
   7  -2  -7 81.9835 3.32400   5
   7  -2  -7 81.5304 3.14623   3
   7  -2  -7 86.0283 3.47982   6
   7  -2  -7 84.2056 3.51612   2
   7   2  -7 77.5159 3.74588  10
   7   2  -7 85.9764 3.48807   6
   7   2  -7 86.9524 6.17684   8
   7   2  -7 85.2059 3.48313   2
   7   2  -7 83.4364 3.31856   5
   7   2  -7 81.1197 3.19493   3
  -7   2   7 78.9964 5.45232   4
   6  -2  -7 84.7216 3.50477   6
   6  -2  -7 87.9249 3.18341   3
  -6  -2   7 84.5068 4.83086   4
   6  -2  -7 87.2365 5.07507   4
   6  -2  -7 79.9813 3.84003  10
  -6  -2   7 63.9317 23.2913   1
   6  -2  -7 91.2689 5.33285   8
   6   2  -7 78.0196 3.39276   6
   6   2  -7 83.1558 3.34955   5
   6   2  -7 80.0016 3.38687   2
  -6   2   7 105.458 25.8067   1
   6   2  -7 86.9192 5.23479   8
   5  -2  -7 42.4344 3.03299   8
   5  -2  -7 37.2703 2.16094  10
  -5  -2   7 44.5799 15.0424   1
  -5  -2   7 39.7681 2.83285   4
   5  -2  -7 40.0622 3.05248   4
  -5   2   7 44.3755 16.0750   1
   5   2  -7 41.5361 3.23463   8
   5   2  -7 37.6492 2.13487  10
  -4  -2   7 18.9497 9.93782   1
   4  -2  -7 14.2651 1.66532   8
   4  -2  -7 10.6436 2.31172   4
  -4  -2   7 17.8254 1.73841   4
   4  -2  -7 15.2355 1.33972  10
   4   2  -7 15.1132 2.00894   8
  -4   2   7 31.7412 11.8676   1
   4   2  -7 16.0483 1.86468   4
   3  -2  -7 486.976 16.1438   4
  -3  -2   7 486.006 26.2275   1
   3   2  -7 482.530 16.2849   8
  -3   2   7 447.087 25.9901   1
   3   2  -7 475.495 15.8114   4
   2  -2  -7 294.364 10.6532   4
   2  -2  -7 326.603 18.4725   1
  -2  -2   7 317.379 18.3125   1
   2   2  -7 314.384 11.0908   8
   2   2  -7 314.494 10.4159   4
   1  -2  -7 855.817 26.9239   4
  -1  -2   7 843.102 32.7915   1
   1  -2  -7 793.787 37.7567   1
   1   2  -7 856.115 27.4426   8
   1   2  -7 862.431 26.4875   4
   0  -2   7 53.9832 5.80340   1
   0  -2  -7 48.8140 2.11766   8
   0  -2  -7 50.4063 2.44584   4
   0  -2  -7 46.1785 7.01547   1
   0  -2   7 55.0111 6.57657   1
   0   2  -7 52.2833 2.98137   8
  -1  -2  -7 361.023 17.6600   1
  -1  -2  -7 328.641 11.3648   4
   1   2   7 346.395 11.4145   8
  -1   2  -7 338.117 12.1188   8
  -2  -2  -7 26.0688 6.56601   1
  -2  -2  -7 23.3198 1.65407   4
  -2   2  -7 22.9132 2.30425   8
   2   2   7 23.6069 1.95908   8
  -2   2  -7 16.5115 1.29343   4
  -3  -2  -7 22.0419 8.47475   1
  -3  -2  -7 13.2674 1.46758   4
   3  -2   7 15.1436 2.11863   8
  -3   2  -7 14.4414 1.37396   4
   3   2   7 13.0590 1.94921   8
   3   2   7 13.5632 1.06700  10
  -4  -2  -7 62.6856 3.55665   4
   4  -2   7 62.5301 2.76020  10
   4  -2   7 61.8563 4.41912   8
   4   2   7 67.8855 4.34851   8
   4   2   7 68.4865 2.80624  10
  -4   2  -7 64.8752 3.39498   4
   5  -2   7 0.12183 0.53103   2
   5  -2   7 -0.7065 1.64884   8
   5  -2   7 0.11518 0.43765  10
   5  -2   7 0.11312 0.33185   7
  -5  -2  -7 0.24761 1.25457   4
   5  -2   7 0.56378 0.38247   6
   5   2   7 0.60119 0.33827   7
   5   2   7 -1.9230 1.99639   8
   5   2   7 1.00535 0.46521  10
   5   2   7 0.32580 0.35770   6
   5   2   7 0.72561 0.49545   5
   5   2   7 0.63481 0.46865   2
  -6  -2  -7 103.236 5.99157   4
   6  -2   7 111.645 4.06773   2
   6  -2   7 106.039 3.97749   6
   6  -2   7 106.417 3.92906   7
   6  -2   7 114.549 4.43046  10
   6   2   7 98.3696 4.06296   2
   6   2   7 127.254 7.82272   8
   6   2   7 96.3406 4.62774  10
   6   2   7 107.735 4.01011   5
   6   2   7 107.571 3.98447   6
   6   2   7 111.186 3.91475   7
   7  -2   7 95.1143 3.85332  10
   7  -2   7 94.3648 3.60398   6
   7  -2   7 93.6331 3.47497   7
   7   2   7 93.2042 3.46585   7
   7   2   7 89.8303 3.63090   5
   7   2   7 93.5884 3.68738   2
   7   2   7 95.0935 3.87553  10
   7   2   7 97.8846 3.60809   6
   8  -2   7 -0.7245 0.43968  10
   8  -2   7 0.09021 0.27426   6
   8  -2   7 0.36047 0.22268   7
   8   2   7 0.06342 0.32045   6
   8   2   7 0.38799 0.25301   7
   8   2   7 1.13663 0.36647   2
   8   2   7 0.01381 0.48059   5
   8   2   7 -0.1623 0.44969  10
   9  -2   7 3.51455 0.37354   7
  -9  -2  -7 3.06809 0.48439   7
   9  -2   7 4.44116 0.50343   6
   9  -2   7 2.95180 0.58315  10
   9   2   7 2.45028 0.38519   6
   9   2   7 3.04612 0.57873  10
   9   2   7 3.16969 0.44040   2
   9   2   7 3.77340 0.40457   7
  10  -3  -7 3.87361 0.57352   2
  10  -3  -7 3.96447 0.41186   3
  10  -3  -7 3.52155 0.53677   6
  10  -3  -7 4.43476 0.51395   5
  10  -3  -7 5.13938 0.82140  10
  10   3  -7 4.04116 0.80266  10
  10   3  -7 4.30448 0.45657   3
  10   3  -7 3.92849 0.55827   2
  10   3  -7 4.98770 0.61155   6
  10   3  -7 4.98709 0.56097   5
   9  -3  -7 55.9800 2.48130   6
   9  -3  -7 56.5029 2.35645   5
   9  -3  -7 55.0911 2.15383   3
   9  -3  -7 50.6652 2.77675  10
   9  -3  -7 56.2696 2.54425   2
   9   3  -7 59.1130 2.87825  10
   9   3  -7 54.5761 2.45126   2
   9   3  -7 57.3557 2.23707   3
   9   3  -7 57.0421 2.48581   6
   9   3  -7 54.4390 2.35981   5
   8  -3  -7 9.58951 0.94099   5
   8  -3  -7 6.68341 0.71381   3
   8  -3  -7 9.53551 1.04527   2
   8  -3  -7 7.36366 1.21741  10
   8  -3  -7 5.21151 0.79779   6
   8   3  -7 7.21153 0.77736   3
   8   3  -7 6.39174 0.86080   6
   8   3  -7 5.56433 0.98607  10
   8   3  -7 6.95405 0.79965   5
   8   3  -7 7.69534 0.98828   2
  -7  -3   7 1.20672 2.03486   4
   7  -3  -7 1.98946 0.66362   2
   7  -3  -7 1.58836 0.73465  10
   7  -3  -7 2.29313 0.43566   3
   7  -3  -7 2.46888 0.65551   5
   7  -3  -7 1.94094 0.60631   6
   7   3  -7 -0.4908 2.57022   8
   7   3  -7 2.14534 0.55761   6
  -7   3   7 3.23394 2.27946   4
   7   3  -7 1.95058 0.47913   3
   7   3  -7 2.39852 0.69441  10
   7   3  -7 1.34361 0.49977   5
   7   3  -7 1.91748 0.62893   2
   6  -3  -7 101.195 4.36499  10
   6  -3  -7 100.906 5.86777   4
   6  -3  -7 99.9137 4.08229   2
   6  -3  -7 108.116 3.99921   5
   6  -3  -7 102.862 4.10120   6
   6  -3  -7 107.872 3.79929   3
   6   3  -7 108.852 4.41627  10
   6   3  -7 96.3920 7.37809   8
   6   3  -7 110.551 4.20715   6
   6   3  -7 108.970 3.88851   3
   6   3  -7 104.281 3.95698   5
  -5  -3   7 170.902 25.6757   1
   5  -3  -7 151.485 5.53297  10
  -5  -3   7 139.118 6.12311   4
   5  -3  -7 148.176 6.68292   4
  -5   3   7 109.078 19.3343   1
   5   3  -7 139.994 6.71495   8
   5   3  -7 144.073 5.46793  10
  -4  -3   7 398.087 13.5133   4
   4  -3  -7 400.931 14.0794   4
   4  -3  -7 388.927 13.0694  10
  -4  -3   7 391.391 27.4833   1
   4   3  -7 407.642 14.3183   8
  -4   3   7 404.231 27.3531   1
   4   3  -7 385.121 13.0551  10
  -3  -3   7 35.3266 2.10035   4
   3  -3  -7 37.4751 2.51831   4
  -3  -3   7 40.1412 10.5761   1
   3   3  -7 37.3215 2.82521   8
   2  -3  -7 147.054 13.1053   1
  -2  -3   7 138.842 13.6414   1
   2  -3  -7 151.026 5.87748   4
  -2  -3   7 147.558 5.26099   4
   2   3  -7 148.134 6.38766   8
   1  -3  -7 164.520 13.5118   1
  -1  -3   7 177.769 12.1053   1
   1  -3  -7 153.466 6.02304   4
   1   3  -7 159.261 6.69359   8
   0  -3  -7 21.4725 1.63254   4
   0  -3   7 21.7573 4.58049   1
   0  -3  -7 24.6385 6.92408   1
   0   3  -7 22.4883 2.19816   8
  -1  -3  -7 549.237 25.4505   1
  -1  -3  -7 525.918 17.6403   4
  -1   3  -7 556.517 18.6183   8
   1   3   7 535.995 17.3734   8
  -2  -3  -7 96.8789 12.1633   1
  -2  -3  -7 86.7202 3.86545   4
   2   3   7 88.9280 4.00092   8
  -2   3  -7 75.2831 4.52552   8
  -3  -3  -7 5.92776 10.4808   1
   3  -3   7 12.7409 1.03662  10
  -3  -3  -7 13.5773 1.67350   4
   3   3   7 12.6114 1.00439  10
  -3   3  -7 10.3496 2.02103   8
   3   3   7 12.6384 1.94965   8
   4  -3   7 1.05535 1.32371   8
   4  -3   7 0.08628 0.40353  10
   4  -3   7 2.19835 0.51986   7
   4  -3   7 0.79025 0.41052   6
  -4  -3  -7 0.35999 1.00048   4
  -4   3  -7 1.01759 1.83585   8
   4   3   7 -0.8933 1.53719   8
   4   3   7 1.59012 0.47259   2
   4   3   7 1.27595 0.58366  10
   4   3   7 2.53108 0.41646   7
  -5  -3  -7 23.5479 2.80765   4
   5  -3   7 21.3422 1.48971  10
   5  -3   7 20.6667 1.25476   6
   5  -3   7 19.2986 3.01373   8
   5  -3   7 20.4523 1.21826   7
   5  -3   7 21.4341 1.50609   2
   5   3   7 19.3952 1.14812   7
   5   3   7 25.3841 3.69220   8
   5   3   7 19.7237 1.43397  10
   5   3   7 18.0901 1.15700   6
   5   3   7 19.7827 1.31311   5
  -5   3  -7 21.4649 3.47819   8
   5   3   7 19.3658 1.32376   2
   6  -3   7 2.36149 0.52401   6
   6  -3   7 2.45685 0.70141   2
  -6  -3  -7 0.23942 2.07105   4
   6  -3   7 3.47651 0.78328  10
   6  -3   7 2.25259 0.49268   7
   6   3   7 7.49334 3.82104   8
   6   3   7 2.68406 0.55190   5
   6   3   7 2.95920 0.53957   7
  -6   3  -7 -0.3819 3.96926   8
   6   3   7 3.27862 0.60224   6
   6   3   7 2.97849 0.64679   2
   6   3   7 3.25037 0.74947  10
   7  -3   7 29.8038 1.79818  10
   7  -3   7 30.2085 1.63394   2
   7   3   7 29.0989 1.53384   6
   7   3   7 31.2972 1.81231  10
   7   3   7 29.2045 1.54405   5
   8  -3   7 4.68116 0.74365  10
   8  -3   7 5.64681 0.64914   6
   8  -3   7 4.92661 0.50606   7
   8  -3   7 5.43221 0.74082   2
   8   3   7 5.57039 0.69371   2
   8   3   7 4.99558 0.53374   7
   8   3   7 5.34999 0.81751  10
   8   3   7 5.88447 0.68815   5
   8   3   7 4.87887 0.57883   6
  -9  -3  -7 0.42633 0.32015   7
   9  -3   7 0.04268 0.24653   7
   9  -3   7 -0.0090 0.24727   6
   9   3   7 -0.2588 0.26053   6
   9   3   7 0.15692 0.24364   2
  10  -4  -7 1.25642 0.74695  10
  10  -4  -7 1.13023 0.31213   5
  10  -4  -7 0.92588 0.41199   6
  10  -4  -7 0.91098 0.40763   2
  10   4  -7 1.63887 0.32802   5
  10   4  -7 -1.1326 1.18738  10
  10   4  -7 1.65994 0.28497   3
   9  -4  -7 33.8636 1.40984   3
   9  -4  -7 34.7227 1.75714   2
   9  -4  -7 33.1551 1.69944   6
   9  -4  -7 32.9757 2.02577  10
   9  -4  -7 34.3529 1.58853   5
   9   4  -7 31.2884 1.65721   2
   9   4  -7 30.8615 1.55274   5
   9   4  -7 31.3510 1.47253   3
   9   4  -7 32.0168 1.67012   6
   9   4  -7 30.8010 2.04594  10
   8  -4  -7 19.2647 1.37963   2
   8  -4  -7 15.7265 1.14370   5
   8  -4  -7 15.4328 1.53418  10
   8  -4  -7 15.9410 1.30620   6
   8  -4  -7 16.5964 1.00923   3
   8   4  -7 15.9214 1.68028  10
   8   4  -7 17.3664 1.31743   6
   8   4  -7 15.5623 1.14427   5
   8   4  -7 15.0236 1.03942   3
   8   4  -7 16.4322 1.29386   2
   7  -4  -7 64.3597 3.18007  10
  -7  -4   7 56.0123 4.84447   4
   7  -4  -7 61.5156 2.65228   5
   7  -4  -7 62.9464 2.50176   3
   7  -4  -7 62.3461 5.65628   4
   7  -4  -7 58.8279 2.80941   2
   7  -4  -7 62.1559 2.80670   6
   7   4  -7 61.6224 2.66635   5
  -7   4   7 55.9154 5.43149   4
   7   4  -7 63.1912 2.77141   2
   7   4  -7 63.9054 2.59106   3
   7   4  -7 63.1636 2.79470   6
   7   4  -7 62.6136 3.16217  10
   7   4  -7 58.6610 6.11224   8
   6  -4  -7 4.34541 2.02496   4
  -6  -4   7 6.02808 1.89212   4
   6  -4  -7 6.44742 0.93545   2
   6  -4  -7 5.58165 0.76897   5
   6  -4  -7 5.94507 1.12730  10
   6  -4  -7 6.05517 0.86967   6
   6  -4  -7 5.51529 0.65819   3
   6   4  -7 5.69773 0.79319   5
   6   4  -7 6.52602 0.96650   2
   6   4  -7 5.24395 0.98256  10
   6   4  -7 6.70364 0.78702   3
   6   4  -7 8.11411 1.07018   6
   6   4  -7 8.48602 2.57152   8
  -5  -4   7 17.8785 2.20634   4
   5  -4  -7 15.2383 1.45468  10
   5  -4  -7 14.6288 1.09483   5
   5  -4  -7 13.0428 2.35065   4
   5  -4  -7 13.3874 1.24412   2
  -5   4   7 19.6679 32.0130   1
   5   4  -7 10.9855 2.07467   8
   5   4  -7 15.8461 1.54108  10
   5   4  -7 16.0042 1.06942   3
  -4  -4   7 265.047 9.35603   4
   4  -4  -7 258.188 10.0393   4
  -4  -4   7 254.700 24.5981   1
   4   4  -7 273.786 10.5197   8
  -4   4   7 241.291 24.9394   1
   4   4  -7 252.537 8.92336  10
  -3  -4   7 1688.97 67.0986   1
   3  -4  -7 1707.82 54.5189   4
   3  -4  -7 1735.40 67.8893   1
  -3  -4   7 1766.21 53.6587   4
  -2  -4   7 114.407 4.09181   4
   2  -4  -7 112.159 4.92200   4
  -2  -4   7 124.430 14.1317   1
   2  -4  -7 149.388 16.9089   1
   2   4  -7 105.405 5.43438   8
  -1  -4   7 10.7641 6.09314   1
   1  -4  -7 16.2773 1.59777   4
   1  -4  -7 16.0169 8.32918   1
   1   4  -7 17.2192 2.30797   8
   0  -4   7 1418.21 49.3293   1
   0  -4  -7 1472.93 45.3845   4
   0  -4  -7 1408.41 55.5931   1
   0   4  -7 1458.70 46.2956   8
  -1  -4  -7 141.980 5.38917   4
  -1  -4  -7 142.445 14.4643   1
   1   4   7 109.884 4.78915   8
  -1   4  -7 146.510 6.36991   8
  -2  -4  -7 361.569 12.8269   4
  -2  -4  -7 343.355 23.7307   1
  -2   4  -7 370.317 14.0722   8
   2   4   7 369.852 12.0019  10
   2   4   7 398.092 12.9296   8
  -3  -4  -7 24.3919 2.23225   4
  -3  -4  -7 38.9594 13.7561   1
   3  -4   7 21.1161 1.41317  10
   3   4   7 25.6251 2.79833   8
  -3   4  -7 23.4423 3.20708   8
   3   4   7 24.5245 1.44158  10
   4  -4   7 39.3069 1.88156   7
   4  -4   7 39.4569 1.84057   6
   4  -4   7 40.9259 2.04777  10
  -4   4  -7 40.7813 4.48701   8
   4   4   7 39.7000 1.92692   2
   4   4   7 39.4813 1.81344   6
   4   4   7 40.7230 3.97477   8
  -5  -4  -7 34.7289 3.41088   4
   5  -4   7 27.4990 1.48084   7
   5  -4   7 24.9847 1.43838   6
   5  -4   7 27.5380 1.74167  10
   5   4   7 26.1297 1.66293  10
   5   4   7 26.4257 1.55536   2
  -5   4  -7 39.3759 5.17474   8
   5   4   7 27.0210 1.51080   5
   5   4   7 32.1351 4.06972   8
   5   4   7 27.6708 1.45400   6
   5   4   7 26.8321 1.40285   7
   6  -4   7 8.99493 1.07238  10
   6  -4   7 9.43927 0.91635   6
   6  -4   7 8.48613 0.81512   7
   6   4   7 9.65543 0.93099   6
   6   4   7 7.86243 0.89493   5
   6   4   7 6.95891 0.92716  10
   6   4   7 11.5405 1.02912   2
   6   4   7 9.18371 0.81216   7
   7  -4   7 0.40763 0.34656   6
   7  -4   7 0.19308 0.24954   7
   7  -4   7 -0.6940 0.63527  10
   7   4   7 0.19384 0.37007   5
   7   4   7 0.20645 0.37030   2
   7   4   7 0.41847 0.38274   6
   7   4   7 -0.2778 0.25225   7
   8  -4   7 12.8876 1.23814  10
   8  -4   7 13.9404 0.87084   6
  -8  -4  -7 14.1914 1.25444   7
   8   4   7 13.6306 1.05066   2
   8   4   7 13.0795 0.85823   5
   8   4   7 11.7117 1.20609  10
   8   4   7 14.9874 0.89209   6
  10  -5  -7 3.93470 0.50006   2
  10  -5  -7 3.47117 0.67877   6
  10  -5  -7 3.99278 0.54249   5
  10   5  -7 4.68207 0.48695   5
  10   5  -7 3.20340 0.40448   3
   9  -5  -7 2.22175 1.04516  10
   9  -5  -7 1.91816 0.35464   3
   9  -5  -7 1.77124 0.50660   6
   9   5  -7 1.74414 0.40295   5
   9   5  -7 1.50251 0.95422  10
   9   5  -7 2.18608 0.37189   3
   9   5  -7 1.92523 0.50233   2
   9   5  -7 1.30545 0.48628   6
   8  -5  -7 51.6905 2.12699   3
   8  -5  -7 51.1382 2.76750  10
   8  -5  -7 52.5931 2.42061   6
   8  -5  -7 53.9254 2.49227   2
   8  -5  -7 52.3635 2.29375   5
   8   5  -7 55.7565 2.40808   2
   8   5  -7 55.2606 2.42233   3
   8   5  -7 56.4623 2.35266   5
   8   5  -7 54.5967 2.40081   6
   7  -5  -7 259.676 8.54600   3
   7  -5  -7 267.715 8.75456   5
   7  -5  -7 242.627 8.78589   6
   7  -5  -7 267.441 8.97138   2
   7  -5  -7 257.723 9.24700  10
   7   5  -7 263.856 9.19176  10
   7   5  -7 258.171 8.72828   5
   7   5  -7 261.866 8.78860   2
   7   5  -7 269.898 8.85040   6
   7   5  -7 255.804 8.65613   3
  -6  -5   7 75.5487 3.29044   7
   6  -5  -7 57.6804 5.14267   4
   6  -5  -7 58.8951 3.04598  10
   6  -5  -7 59.6970 2.81898   6
   6  -5  -7 61.0984 2.50655   3
   6  -5  -7 60.2609 2.58247   9
  -6  -5   7 68.2920 4.52466   4
   6  -5  -7 58.7301 2.84168   2
   6  -5  -7 63.1268 2.69710   5
   6   5  -7 63.7206 2.71095   5
   6   5  -7 67.7392 3.20248  10
   6   5  -7 66.5892 2.84942   2
   6   5  -7 70.9670 5.59785   8
   6   5  -7 66.9360 2.88244   6
   6   5  -7 63.8749 2.64129   3
   5  -5  -7 23.4895 1.85512  10
   5  -5  -7 23.7656 1.36858   9
   5  -5  -7 24.3831 1.29254   3
   5  -5  -7 24.8546 2.36626   6
  -5  -5   7 24.9289 2.79376   4
   5  -5  -7 24.7423 1.44549   5
   5   5  -7 26.0730 1.55752   5
   5   5  -7 28.7764 3.65121   8
   5   5  -7 25.6339 1.40533   3
   5   5  -7 24.4389 1.89903  10
  -5   5   7 51.1734 24.8948   1
   4  -5  -7 45.2567 2.43140  10
  -4  -5   7 62.1616 18.3370   1
   4  -5  -7 49.2705 3.57847   4
  -4  -5   7 43.7927 2.84668   4
   4   5  -7 44.3212 2.51384  10
  -4   5   7 57.4383 17.6928   1
   4   5  -7 51.4234 4.00540   8
  -3  -5   7 82.3097 3.49332   4
   3  -5  -7 81.2148 4.33501   4
   3  -5  -7 68.6765 14.9603   1
  -3  -5   7 97.2974 16.5123   1
   3   5  -7 73.7344 4.71714   8
   2  -5  -7 87.1374 4.37653   4
   2  -5  -7 84.9592 13.6385   1
  -2  -5   7 99.5190 14.2640   1
   2   5  -7 90.9007 5.13610   8
   1  -5  -7 514.898 17.4231   4
  -1  -5   7 539.362 26.1873   1
   1   5  -7 507.589 18.4578   8
   0  -5   7 257.774 15.7921   1
   0  -5  -7 249.843 9.20830   4
   0  -5  -7 238.252 20.1508   1
   0   5  -7 254.377 10.3104   8
  -1  -5  -7 143.110 22.4451   1
  -1  -5  -7 128.339 5.49330   4
  -1   5  -7 133.119 6.56538   8
  -2  -5  -7 0.99997 11.5992   1
  -2  -5  -7 13.7567 1.78344   4
   2   5   7 13.5815 1.18516  10
   2   5   7 21.6344 3.51459   8
  -2   5  -7 13.1313 2.46160   8
   3  -5   7 92.7773 3.60358  10
  -3  -5  -7 116.174 19.4135   1
  -3  -5  -7 92.1214 4.72569   4
   3  -5   7 86.9892 3.55817   7
   3   5   7 107.070 4.21019   7
   3   5   7 90.6532 3.52208   5
   3   5   7 97.8141 3.62808  10
  -3   5  -7 88.7821 5.96358   8
   3   5   7 90.5788 3.51302   2
  -4  -5  -7 41.9974 3.58924   4
   4  -5   7 45.4438 2.11009   7
   4  -5   7 44.1973 2.24662  10
   4  -5   7 42.4320 2.01501   6
   4  -5   7 47.1418 2.05147   9
   4   5   7 48.8149 2.40286   6
   4   5   7 47.2917 2.11748   5
   4   5   7 45.3397 2.10510   2
   4   5   7 45.4697 1.98576   7
   4   5   7 46.7885 4.78920   8
   4   5   7 48.1294 2.25241  10
  -4   5  -7 46.1656 5.23177   8
  -5  -5  -7 -1.0620 1.97665   4
   5  -5   7 0.23310 0.35043   7
   5  -5   7 -0.7558 0.58342  10
   5  -5   7 -0.1032 0.55913   6
   5   5   7 0.31324 0.39034   5
   5   5   7 -0.0544 0.45330   2
   5   5   7 0.19122 0.60690  10
   5   5   7 0.18906 0.36813   7
  -5   5  -7 3.06759 3.86454   8
   6  -5   7 2.65063 0.74203  10
   6  -5   7 2.90058 0.58330   6
   6  -5   7 2.48819 0.48099   7
   6   5   7 2.37580 0.54342   6
   6   5   7 1.92554 0.47660   5
   6   5   7 1.84221 0.40946   7
   6   5   7 3.08549 0.68947  10
   6   5   7 2.99008 0.59650   2
   7  -5   7 11.8463 0.90785   6
   7  -5   7 11.9115 0.84069   7
   7  -5   7 13.1696 1.32455  10
  -7  -5  -7 11.8558 1.20255   7
   7   5   7 10.7175 0.87951   6
   7   5   7 13.2388 1.26470  10
   7   5   7 12.0660 0.95802   2
   7   5   7 11.3642 0.90362   5
  -8  -5  -7 1.42481 0.45165   7
   8  -5   7 1.64141 0.40203   6
   8  -5   7 1.40782 0.27032   7
   8   5   7 1.46931 0.37195   2
   8   5   7 -0.2928 0.42942   6
   8   5   7 1.46797 0.85047  10
   8   5   7 2.19955 0.38701   5
   9  -6  -7 18.5519 1.14225   2
   9  -6  -7 19.0450 0.97807   5
   9  -6  -7 16.8885 1.05436   3
   9   6  -7 18.2664 0.92671   3
   9   6  -7 18.1140 1.00492   5
   8  -6  -7 66.5348 2.72937   2
   8  -6  -7 62.1764 2.63552   6
   8  -6  -7 65.2409 3.06286  10
   8  -6  -7 62.9320 2.52910   5
   8  -6  -7 62.5560 2.38557   3
   8   6  -7 58.2443 2.52360   5
   8   6  -7 66.1364 2.78409   6
   8   6  -7 64.4326 2.50745   3
   7  -6  -7 5.75641 0.74937   9
   7  -6  -7 4.54322 1.10312  10
   7  -6  -7 5.86530 0.74525   5
  -7  -6   7 6.90447 0.96015   7
   7  -6  -7 6.30980 0.92009   2
   7  -6  -7 5.73611 0.65424   3
   7  -6  -7 6.77982 0.87906   6
   7   6  -7 6.44629 0.77508   5
   7   6  -7 5.81689 0.90720   6
   7   6  -7 6.28473 0.75323   3
   6  -6  -7 31.4356 1.98812   2
   6  -6  -7 30.8031 1.66185   5
  -6  -6   7 32.6972 4.13854   4
   6  -6  -7 36.2899 2.42631   6
   6  -6  -7 26.4308 4.12583   4
   6  -6  -7 31.1545 1.50681   3
   6  -6  -7 29.8343 2.22387  10
   6   6  -7 44.3072 4.99100   8
   6   6  -7 31.0490 1.65039   3
   6   6  -7 31.9048 2.08101   5
   5  -6  -7 66.4859 3.04180   2
   5  -6  -7 69.3165 2.80883   9
  -5  -6   7 73.1121 3.16214   7
   5  -6  -7 68.4715 2.70706   3
   5  -6  -7 75.3947 5.28253   4
   5  -6  -7 66.8484 3.31595  10
   5  -6  -7 68.4648 2.85519   5
   5   6  -7 71.0748 5.51699   8
   5   6  -7 72.2597 2.90865   5
   5   6  -7 74.2040 2.87430   3
  -4  -6   7 1.14231 0.73630   7
   4  -6  -7 2.18721 1.52222   4
  -4  -6   7 12.5522 18.6936   1
   4  -6  -7 2.18253 1.05106  10
   4  -6  -7 1.47454 0.51995   9
   4  -6  -7 0.68467 0.68043   2
  -4  -6   7 0.37541 1.50003   4
   4  -6  -7 0.31204 0.40054   5
   4   6  -7 0.97151 1.98024   8
   4   6  -7 0.82350 0.46212   3
  -3  -6   7 16.2502 12.7192   1
   3  -6  -7 16.6061 2.41070   4
   3  -6  -7 22.5925 14.2820   1
   3   6  -7 13.4072 2.45433   8
   2  -6  -7 208.942 8.32547   4
   2  -6  -7 205.002 23.5968   1
  -2  -6   7 216.080 22.2370   1
   2   6  -7 204.010 9.29110   8
   1  -6  -7 243.850 9.13409   4
  -1  -6   7 220.575 20.2461   1
   1  -6  -7 216.413 23.1695   1
   1   6  -7 234.158 10.2330   8
   0  -6   7 14.1330 9.58784   1
   0  -6  -7 32.2354 12.0629   1
   0  -6  -7 19.8015 2.10554   4
   0   6  -7 21.5420 3.03705   8
  -1  -6  -7 20.5455 2.28927   4
  -1  -6  -7 18.4985 12.7706   1
  -1   6  -7 22.9527 3.28452   8
  -2  -6  -7 74.5389 3.06110   5
  -2  -6  -7 72.8011 17.6570   1
   2  -6   7 74.1396 3.09461   7
  -2  -6  -7 78.4149 4.20748   4
   2  -6   7 75.5412 2.97524   9
  -2   6  -7 81.6105 5.61228   8
   2   6   7 73.7506 2.95513   5
   3  -6   7 123.106 4.44272   7
  -3  -6  -7 108.062 24.4632   1
  -3  -6  -7 120.118 5.75459   4
   3  -6   7 115.049 4.27158   9
  -3  -6  -7 117.526 4.28820   3
  -3  -6  -7 111.959 4.61832   7
  -3   6  -7 124.179 7.41927   8
   3   6   7 115.679 4.32244   5
   3   6   7 119.555 4.32852   2
   3   6   7 120.469 4.39546  10
   4  -6   7 32.2363 1.75938   7
   4  -6   7 33.2697 1.72802   6
  -4  -6  -7 30.3813 2.01208   7
   4  -6   7 32.8852 1.68410   9
  -4  -6  -7 36.4084 3.53471   4
   4   6   7 35.4724 1.80208   2
  -4   6  -7 36.3253 5.15081   8
   4   6   7 34.2204 1.94422  10
   4   6   7 32.5079 1.75119   3
   4   6   7 33.4171 1.72947   5
   5  -6   7 17.6972 1.18282   7
   5  -6   7 17.0843 1.24288   9
   5  -6   7 18.2248 1.26008   6
  -5  -6  -7 17.0549 1.51152   7
   5  -6   7 15.6624 1.58995  10
   5   6   7 17.4028 1.21899   5
   5   6   7 16.2368 1.23108   2
   5   6   7 16.9112 1.49586  10
   6  -6   7 50.2781 2.18849   6
   6  -6   7 53.8030 3.02822  10
   6   6   7 44.2794 2.92520  10
   6   6   7 63.6421 2.97980   5
   6   6   7 55.4822 2.64624   2
  -7  -6  -7 10.2956 1.02247   7
   7  -6   7 12.1031 0.90774   6
   7  -6   7 9.89481 0.71105   7
   7   6   7 11.1159 0.88062   2
   7   6   7 10.3377 0.81156   5
   8  -6   7 9.67230 0.58632   7
  -8  -6  -7 9.89319 0.85321   7
   8   6   7 10.6869 0.72865   2
   9   7  -7 18.1749 0.86459   3
   9   7  -7 16.4007 0.97674   5
   8  -7  -7 13.6976 1.11398   2
   8   7  -7 13.9858 0.91428   5
   8   7  -7 15.5277 0.90722   3
   7  -7  -7 9.51508 0.88647   5
  -7  -7   7 11.3449 1.17458   7
   7  -7  -7 8.86302 1.11099   2
   7  -7  -7 9.74550 0.73672   3
   7  -7  -7 8.44231 0.94887   9
   7   7  -7 9.82349 1.29295   3
   7   7  -7 10.0849 0.91360   5
  -6  -7   7 33.0960 1.90426   7
   6  -7  -7 31.1795 1.50697   3
   6  -7  -7 31.5884 1.85299   2
   6  -7  -7 31.9859 1.64313   9
   6  -7  -7 30.7379 1.64954   5
   6   7  -7 32.2647 1.63313   3
   6   7  -7 29.2588 1.64821   5
   5  -7  -7 -0.1308 0.39470   5
   5  -7  -7 0.23866 0.38166   9
   5  -7  -7 1.12501 0.68400   2
  -5  -7   7 0.08887 0.60602   7
   5  -7  -7 5.35983 3.00376   4
   5   7  -7 -0.6437 0.59070   5
   5   7  -7 0.04181 2.84795   8
  -4  -7   7 0.49666 0.59195   7
   4  -7  -7 -1.4878 1.89803   4
   4  -7  -7 0.85121 0.68578   2
   4  -7  -7 0.33540 0.34429   9
   4  -7  -7 0.17242 0.29475   3
   4  -7  -7 0.26358 0.36705   5
   4   7  -7 -3.1153 2.34655   8
  -3  -7   7 36.8456 2.64742   7
   3  -7  -7 44.2331 2.40048   2
   3  -7  -7 45.0049 3.90028   4
   3  -7  -7 46.6004 2.08603   9
  -3  -7   7 51.2944 19.3622   1
   3  -7  -7 52.5210 2.20967   5
  -3  -7   7 49.9198 2.12607   9
   3  -7  -7 49.5728 2.01545   3
   3   7  -7 45.2261 2.42496   3
   3   7  -7 51.8829 4.72094   8
  -2  -7   7 52.4911 2.22756   9
  -2  -7   7 49.1115 2.45140   7
   2  -7  -7 50.8874 2.16861   9
   2  -7  -7 47.8976 2.07578   3
  -2  -7   7 31.7953 17.2669   1
   2  -7  -7 54.8988 17.1873   1
   2  -7  -7 48.9992 2.21339   5
   2  -7  -7 53.9040 3.78051   4
   2   7  -7 51.9034 4.86874   8
   1  -7  -7 5.33416 1.51727   4
   1  -7  -7 7.12645 0.82988   9
   1  -7  -7 9.51497 21.7796   1
  -1  -7   7 10.1095 1.20543   7
  -1  -7   7 8.92674 0.90292   9
   1  -7  -7 8.41766 0.73258   3
  -1  -7   7 1.82781 14.2534   1
   1  -7  -7 7.80472 0.89026   5
   1   7  -7 4.49687 2.28824   8
   0  -7  -7 0.65505 1.14798   4
   0  -7   7 0.96100 0.45024   9
   0  -7  -7 1.35863 0.48898   5
   0  -7  -7 1.15048 0.41847   3
   0  -7  -7 2.46248 17.8673   1
   0  -7   7 1.51338 0.61388   7
   0   7  -7 -0.3994 2.23727   8
  -1  -7  -7 29.1631 17.1987   1
  -1  -7  -7 30.2481 1.54479   3
  -1  -7  -7 30.8780 2.93158   4
  -1   7  -7 34.9862 4.39906   8
  -2  -7  -7 109.078 4.62251   7
   2  -7   7 111.774 4.21312   9
  -2  -7  -7 114.494 4.13779   3
   2  -7   7 117.976 4.41092   7
  -2   7  -7 117.224 7.55575   8
   2   7   7 115.063 4.22805   5
   2   7   7 117.771 4.18759   2
   3  -7   7 2.53933 0.64824   7
  -3  -7  -7 -1.1018 1.51113   4
   3  -7   7 1.04855 0.49061   9
  -3  -7  -7 0.76964 0.47640   3
  -3  -7  -7 1.12966 0.68609   7
   3   7   7 1.69125 0.52677   5
  -3   7  -7 1.23963 3.19783   8
   3   7   7 1.74953 0.60059   2
  -4  -7  -7 88.4344 3.84298   7
   4  -7   7 92.8539 3.60121   7
  -4  -7  -7 87.9097 5.64102   4
   4  -7   7 86.7720 3.43486   9
   4   7   7 90.6866 3.49790   2
   4   7   7 92.3947 3.57229   5
   4   7   7 92.7805 3.41710   3
  -4   7  -7 93.6030 8.63110   8
   5  -7   7 79.6457 3.04799   9
  -5  -7  -7 83.8031 3.57585   7
   5  -7   7 81.6021 3.22017   7
   5   7   7 82.0837 3.23631   2
   5   7   7 81.0590 3.24939   5
  -6  -7  -7 19.5744 1.45371   7
   6  -7   7 17.9492 1.09606   7
   6   7   7 17.8486 1.19780   2
   6   7   7 18.6293 1.15889   5
   7  -7   7 7.20977 0.55239   7
  -7  -7  -7 5.94417 0.71954   7
   7   7   7 7.39278 0.68027   2
   7   7   7 5.34746 0.59693   5
   8  -8  -7 1.06933 0.32400   3
   8   8  -7 0.79380 0.35702   5
   8   8  -7 0.41027 0.26225   3
   7  -8  -7 2.73634 0.51439   5
   7  -8  -7 2.74546 0.51682   9
   7  -8  -7 3.18923 0.45206   3
  -7  -8   7 4.65202 0.72614   7
   7   8  -7 3.34015 0.53804   5
   7   8  -7 2.81121 0.46645   3
   6  -8  -7 2.81611 0.87206   2
   6  -8  -7 2.91389 0.48926   3
   6  -8  -7 3.01489 0.69772   5
   6  -8  -7 2.28905 0.51905   9
   6   8  -7 2.80729 0.51897   3
   6   8  -7 2.38492 0.56300   5
  -5  -8   7 2.33189 0.70813   7
   5  -8  -7 3.53750 0.91714   2
   5  -8  -7 3.18546 0.57163   9
   5  -8  -7 4.12937 0.67506   5
   5  -8  -7 3.53960 0.53106   3
   5   8  -7 3.63919 0.60245   3
  -4  -8   7 29.8250 2.72616   7
   4  -8  -7 19.0548 2.26383   2
   4  -8  -7 20.6821 3.39072   4
   4   8  -7 30.6075 4.77021   8
   3  -8  -7 2.19039 2.14933   4
   3  -8  -7 0.40820 0.32445   3
  -3  -8   7 1.10543 0.51601   9
   3  -8  -7 -0.0216 0.39809   9
   3  -8  -7 -0.2520 0.38904   5
  -3  -8   7 1.51425 0.64763   7
   3   8  -7 0.82700 0.48156   3
   3   8  -7 0.05817 2.34307   8
   2  -8  -7 100.076 5.87772   4
  -2  -8   7 99.4016 4.11992   7
  -2  -8   7 104.445 3.79931   9
   2  -8  -7 94.9973 3.81403   5
   2  -8  -7 105.183 3.72849   3
   2  -8  -7 101.752 3.80587   9
   2   8  -7 99.7354 3.77626   3
   2   8  -7 100.297 6.91898   8
  -1  -8   7 0.64402 0.41330   9
  -1  -8   7 -0.0534 0.49886   7
   1  -8  -7 2.27779 1.79424   4
   1  -8  -7 0.04927 0.34688   3
   1  -8  -7 1.18831 0.49429   5
   1  -8  -7 0.11322 0.37767   9
   1   8  -7 -2.2269 2.42859   8
   0  -8   7 2.29829 0.51302   9
   0  -8  -7 2.55804 0.64660   5
   0  -8  -7 1.60024 0.44570   3
   0  -8   7 2.76788 0.69487   7
   0  -8  -7 2.48313 1.55821   4
   0  -8  -7 1.25470 0.48891   9
   0   8   7 2.32410 1.10221   2
   0   8  -7 2.04315 2.74477   8
  -1  -8  -7 251.326 10.4557   4
  -1  -8  -7 259.706 8.57650   3
  -1  -8  -7 268.675 8.59153   9
  -1  -8  -7 268.819 8.81312   5
  -1  -8  -7 249.566 8.89002   7
   1  -8   7 266.095 8.69949   9
   1  -8   7 261.731 8.93548   7
   1   8   7 247.005 8.52371   2
  -1   8  -7 252.219 12.3553   8
   2  -8   7 393.910 12.9555   7
   2  -8   7 392.372 12.7602   9
  -2  -8  -7 369.081 12.9831   7
  -2  -8  -7 406.193 12.6973   3
  -2  -8  -7 380.432 14.6214   4
   2   8   7 389.293 12.7243   5
  -2   8  -7 376.919 16.7422   8
   2   8   7 421.957 12.7013   2
   3  -8   7 0.53930 0.42238   9
  -3  -8  -7 0.74184 0.41203   3
  -3  -8  -7 0.48922 0.56214   7
  -3  -8  -7 1.47151 2.17927   4
   3  -8   7 0.09425 0.44005   7
  -3   8  -7 -0.7037 4.39711   8
   3   8   7 -0.1051 0.39331   3
   3   8   7 -0.1096 0.49701   2
   3   8   7 0.26375 0.40702   5
   4  -8   7 149.389 5.31192   7
   4  -8   7 145.495 5.14780   9
  -4  -8  -7 139.502 5.51216   7
   4   8   7 144.185 5.17842   2
   4   8   7 152.136 5.30140   5
   4   8   7 148.214 5.11085   3
  -5  -8  -7 40.0016 2.14437   7
   5  -8   7 41.0951 1.75972   9
   5  -8   7 41.8873 1.89900   7
   5   8   7 37.9711 1.88448   5
   5   8   7 40.2584 1.73436   3
   5   8   7 38.4209 1.84038   2
   6  -8   7 5.80666 0.59710   7
  -6  -8  -7 6.08349 0.81242   7
   6   8   7 6.47408 0.66638   5
  -7  -8  -7 3.48100 0.54519   7
   7  -8   7 3.12385 0.38325   7
   7   8   7 3.27655 0.46012   2
   7   8   7 3.54764 0.45227   5
   8   9  -7 6.28415 0.51353   3
   7  -9  -7 -0.0024 0.36644   9
   7  -9  -7 -0.1635 0.25860   3
  -7  -9   7 0.06966 0.44040   7
   7  -9  -7 0.88756 0.43686   5
   7   9  -7 -0.1203 0.20961   3
   6  -9  -7 3.33223 0.55573   9
   6  -9  -7 3.34023 0.54263   5
  -6  -9   7 3.13581 0.65042   7
   6  -9  -7 3.33881 0.47191   3
   6   9  -7 3.07906 0.48627   3
   5  -9  -7 10.6184 0.92872   9
   5  -9  -7 10.7140 1.14723   5
   5  -9  -7 9.23493 0.80982   3
  -5  -9   7 10.6771 1.16279   7
   5   9  -7 10.0603 0.90179   3
  -4  -9   7 48.8499 2.47130   7
   4  -9  -7 48.5427 2.20652   5
   4  -9  -7 49.3436 2.24478   9
   4  -9  -7 50.7908 2.13740   3
   4   9  -7 49.0203 2.20034   3
   3  -9  -7 19.4739 3.81048   4
   3  -9  -7 27.4277 1.40909   3
  -3  -9   7 26.5817 1.45847   9
  -3  -9   7 23.9340 1.71717   7
   3  -9  -7 26.5235 1.50971   5
   3   9  -7 24.6784 1.48596   3
   3   9  -7 27.7035 4.42645   8
   2  -9  -7 2.82828 0.51130   3
   2  -9  -7 -0.3111 2.67570   4
  -2  -9   7 2.61388 0.97231   7
   2  -9  -7 2.93933 0.59481   9
   2   9  -7 3.51759 0.68945   3
   2   9  -7 2.77295 5.04312   8
   1  -9  -7 45.5212 4.93086   4
   1  -9  -7 45.0208 2.34091   3
   1  -9  -7 43.1217 2.12816   9
   1  -9  -7 42.4854 2.12112   5
[truncated: 1,019,245 more chars]
