# Supplementary material for: Synthesis and crystal structures of 4,4′-methyl­enebis(2,6-di­ethyl­aniline) and 4,4′-methyl­enebis(3-chloro-2,6-di­ethyl­aniline)
Source: Acta Crystallogr E Crystallogr Commun. 2025 Jan 17;81(Pt 2):148–52. doi: 10.1107/S2056989025000234 (PMC11799795; doi:10.1107/S2056989025000234)
Supplement: Supplementary file 2 [file e-81-00148-1sup2.hkl]

data_1                                                                          
_shelx_title ' 1_a.res in P2(1)/n'                                              
_shelx_refln_list_code          4                                               
_shelx_F_calc_maximum      134.97                                               
_exptl_crystal_F_000       680.00                                               
_reflns_d_resolution_high  0.8227                                               
                                                                                
loop_                                                                           
 _space_group_symop_operation_xyz                                               
 'x, y, z'                                                                      
 '-x+1/2, y+1/2, -z+1/2'                                                        
 '-x, -y, -z'                                                                   
 'x-1/2, -y-1/2, z-1/2'                                                         
                                                                                
_cell_length_a     8.9895                                                       
_cell_length_b    11.8589                                                       
_cell_length_c    17.6765                                                       
_cell_angle_alpha  90.000                                                       
_cell_angle_beta  102.419                                                       
_cell_angle_gamma  90.000                                                       
                                                                                
_shelx_F_squared_multiplier     1.000                                           
                                                                                
loop_                                                                           
 _refln_index_h                                                                 
 _refln_index_k                                                                 
 _refln_index_l                                                                 
 _refln_F_squared_calc                                                          
 _refln_F_squared_meas                                                          
 _refln_F_squared_sigma                                                         
 _refln_observed_status                                                         
   2   0   0         41.10         29.17         3.13 o                         
   4   0   0        688.49        610.26        13.64 o                         
   6   0   0        408.35        391.85         9.70 o                         
   8   0   0         29.75         34.53         1.07 o                         
  10   0   0          0.99          7.13         0.53 o                         
   1   1   0       1423.21       1367.99        17.59 o                         
   2   1   0      12122.66      10757.27       293.54 o                         
   3   1   0       1235.05       1210.01        16.89 o                         
   4   1   0        384.31        408.89         6.96 o                         
   5   1   0         34.00         21.59         1.39 o                         
   6   1   0        198.48        214.38         8.34 o                         
   7   1   0          1.38          1.00         0.25 o                         
   8   1   0         21.86         30.23         0.70 o                         
   9   1   0          0.04          0.06         0.21 o                         
  10   1   0          2.71          0.58         0.28 o                         
   0   2   0         25.07         25.12         2.01 o                         
   1   2   0       9927.81       8743.17       151.30 o                         
   2   2   0      13127.06      12218.72       220.29 o                         
   3   2   0         14.40         10.73         2.04 o                         
   4   2   0       1372.28       1493.07        21.08 o                         
   5   2   0         18.42         12.37         1.18 o                         
   6   2   0         32.81         31.26         0.90 o                         
   7   2   0         13.04         10.03         0.51 o                         
   8   2   0         12.94         13.30         0.48 o                         
   9   2   0        190.88        158.34         2.03 o                         
  10   2   0          6.68          6.10         0.34 o                         
   1   3   0       6864.40       6513.59       115.35 o                         
   2   3   0       1311.68       1447.50        19.72 o                         
   3   3   0        117.11        134.61         6.40 o                         
   4   3   0       1168.54       1134.64        16.78 o                         
   5   3   0       1277.49       1324.81        19.95 o                         
   6   3   0          6.56          3.52         0.60 o                         
   7   3   0         10.02         11.91         0.52 o                         
   8   3   0         44.89         32.67         0.67 o                         
   9   3   0          5.91         14.76         0.52 o                         
  10   3   0         76.80         75.12         1.57 o                         
   0   4   0         36.42         40.46         1.72 o                         
   1   4   0        294.66        345.76         5.55 o                         
   2   4   0       1143.70       1161.43        16.33 o                         
   3   4   0        648.19        636.04        16.45 o                         
   4   4   0       2165.98       2125.22        29.73 o                         
   5   4   0         52.27         63.76         5.12 o                         
   6   4   0        394.87        418.85         6.59 o                         
   7   4   0        179.07        163.02         2.21 o                         
   8   4   0          3.57          3.23         0.31 o                         
   9   4   0         23.91         20.53         0.59 o                         
  10   4   0         94.11         73.56         1.63 o                         
   1   5   0         32.74         32.05         1.32 o                         
   2   5   0        208.15        201.43         6.55 o                         
   3   5   0        117.80        150.05         3.87 o                         
   4   5   0        605.88        683.80        12.70 o                         
   5   5   0        398.04        421.01         6.75 o                         
   6   5   0        530.69        511.21         4.85 o                         
   7   5   0         66.55         69.38         1.10 o                         
   8   5   0         19.90         15.42         0.57 o                         
   9   5   0          0.82          1.42         0.34 o                         
  10   5   0          5.06          7.21         0.89 o                         
   0   6   0        565.86        583.36        13.12 o                         
   1   6   0         87.38         97.09         3.00 o                         
   2   6   0        189.19        166.51         5.68 o                         
   3   6   0        133.12        137.43         4.57 o                         
   4   6   0         74.66         62.87         2.74 o                         
   5   6   0        374.95        386.09         4.76 o                         
   6   6   0        617.72        629.43         6.58 o                         
   7   6   0         11.54         18.38         0.66 o                         
   8   6   0         44.70         39.06         0.90 o                         
   9   6   0         11.32         11.05         0.62 o                         
   1   7   0       1072.94       1076.64        17.10 o                         
   2   7   0        191.94        210.94         6.56 o                         
   3   7   0        225.87        229.85         6.27 o                         
   4   7   0        265.74        261.72         5.11 o                         
   5   7   0        136.68        121.94         2.03 o                         
   6   7   0         22.26         19.29         1.25 o                         
   7   7   0        219.46        220.54         4.06 o                         
   8   7   0         63.50         52.65         1.18 o                         
   9   7   0          1.72          0.26         0.34 o                         
   0   8   0        484.05        465.18        12.03 o                         
   1   8   0          2.00          8.47         2.08 o                         
   2   8   0         10.06          8.51         1.84 o                         
   3   8   0       1182.68       1115.34        12.78 o                         
   4   8   0         46.70         49.01         1.23 o                         
   5   8   0          0.00          2.73         2.58 o                         
   6   8   0          8.93          9.96         0.60 o                         
   7   8   0         15.07          7.86         0.53 o                         
   8   8   0         43.48         35.03         1.49 o                         
   1   9   0        127.63        131.19         4.31 o                         
   2   9   0          1.56          1.55         0.55 o                         
   3   9   0        185.53        179.37         2.66 o                         
   4   9   0        193.29        206.83         4.14 o                         
   5   9   0         76.60         79.56         1.70 o                         
   6   9   0          5.04          3.58         0.39 o                         
   7   9   0         55.63         50.62         1.32 o                         
   8   9   0          6.65          2.35         0.34 o                         
   0  10   0         13.81         13.99         1.40 o                         
   1  10   0          5.96          5.39         0.44 o                         
   2  10   0        188.95        198.36         3.66 o                         
   3  10   0         13.60         13.42         1.14 o                         
   4  10   0         12.67         10.97         0.63 o                         
   5  10   0         11.78         13.70         0.82 o                         
   6  10   0         41.50         36.90         1.05 o                         
   7  10   0          6.88          3.34         0.55 o                         
   1  11   0          0.18         -0.15         0.27 o                         
   2  11   0         63.98         66.25         1.51 o                         
   3  11   0          0.04         -0.12         0.30 o                         
   4  11   0         22.67         21.18         0.79 o                         
   5  11   0         17.57         19.47         0.79 o                         
   6  11   0        185.74        227.93         3.92 o                         
   0  12   0          2.51          2.50         0.49 o                         
   1  12   0        112.01        114.02         1.95 o                         
   2  12   0          0.34          0.87         0.37 o                         
   3  12   0          7.03          9.44         0.69 o                         
   4  12   0         24.06         25.15         0.81 o                         
   5  12   0         63.73         83.17         1.98 o                         
   1  13   0          0.73          0.69         0.26 o                         
   2  13   0         18.02         13.33         1.14 o                         
   3  13   0         36.74         34.62         0.96 o                         
   4  13   0          8.69         10.99         0.61 o                         
   0  14   0          1.80          2.32         0.40 o                         
   1  14   0          0.25          0.50         0.36 o                         
   2  14   0         59.06         57.41         1.82 o                         
  -9   0   1         21.19         14.38         0.75 o                         
  -7   0   1        432.04        475.80         5.90 o                         
  -5   0   1         36.64         39.62         2.16 o                         
  -3   0   1          8.35         23.69         1.94 o                         
  -1   0   1       1045.15       1025.01        16.80 o                         
   1   0   1       5163.79       5163.05       176.10 o                         
   3   0   1       1132.68        941.01        18.94 o                         
   5   0   1         37.18         46.96         3.08 o                         
   7   0   1         21.00         21.18         1.01 o                         
   9   0   1         14.47         22.55         0.85 o                         
 -10   1   1         62.81         85.87         1.69 o                         
  -9   1   1         27.85         32.30         0.69 o                         
  -8   1   1         45.17         54.07         0.93 o                         
  -7   1   1          0.80          1.00         0.73 o                         
  -6   1   1         24.75         31.01         2.10 o                         
  -5   1   1       1203.95       1202.47        28.45 o                         
  -4   1   1       1020.06       1135.77        29.81 o                         
  -3   1   1         41.30         22.44         1.34 o                         
  -2   1   1         94.29        116.46         2.38 o                         
  -1   1   1         41.16         33.66         0.77 o                         
   0   1   1         46.06         46.14         0.95 o                         
   1   1   1       1934.33       1862.88        30.46 o                         
   2   1   1       6556.21       5589.70        88.90 o                         
   3   1   1        390.79        418.21         6.39 o                         
   4   1   1        611.43        607.74        17.29 o                         
   5   1   1         23.71         30.10         3.03 o                         
   6   1   1          4.28          4.32         1.63 o                         
   7   1   1         30.91         36.55         0.73 o                         
   8   1   1        379.66        377.76         4.12 o                         
   9   1   1         30.73         41.25         0.78 o                         
  10   1   1         11.06         11.29         0.41 o                         
 -10   2   1         60.75         57.27         1.06 o                         
  -9   2   1        206.90        209.53         2.48 o                         
  -8   2   1          3.65          1.88         0.26 o                         
  -7   2   1         12.17         12.30         0.45 o                         
  -6   2   1        401.90        429.47         8.49 o                         
  -5   2   1        709.48        723.55         9.66 o                         
  -4   2   1        113.40        112.01         5.93 o                         
  -3   2   1         49.20         48.02         2.24 o                         
  -2   2   1       3721.58       3879.56        50.51 o                         
  -1   2   1        138.80        153.55         3.02 o                         
   0   2   1        257.05        275.93         5.96 o                         
   1   2   1         44.42         37.91         1.58 o                         
   2   2   1       7012.94       6375.97       150.71 o                         
   3   2   1          0.14          4.33         1.05 o                         
   4   2   1        778.87        821.83        12.55 o                         
   5   2   1         24.26         37.11         1.54 o                         
   6   2   1         19.03         20.90         0.69 o                         
   7   2   1          0.21          0.67         0.38 o                         
   8   2   1         19.91         18.40         0.63 o                         
   9   2   1        307.01        304.73         3.54 o                         
  10   2   1         36.84         55.15         0.87 o                         
 -10   3   1          0.73          2.17         0.34 o                         
  -9   3   1        434.53        457.17         4.61 o                         
  -8   3   1         71.45         66.82         1.02 o                         
  -7   3   1          6.39          4.94         0.37 o                         
  -6   3   1         49.89         52.82         1.39 o                         
  -5   3   1         10.38         12.62         1.18 o                         
  -4   3   1       1512.77       1792.99        25.21 o                         
  -3   3   1       1455.09       1376.54        34.88 o                         
  -2   3   1        323.98        345.78         5.58 o                         
  -1   3   1       1291.99       1094.96        21.35 o                         
   0   3   1         20.26         20.65         0.81 o                         
   1   3   1      11061.81      10346.74       275.95 o                         
   2   3   1        127.80        187.25         3.85 o                         
   3   3   1        390.80        415.77         6.16 o                         
   4   3   1       2440.29       2267.99        31.26 o                         
   5   3   1         17.12         12.08         3.57 o                         
   6   3   1          4.79          5.76         0.51 o                         
   7   3   1         16.39         18.07         0.59 o                         
   8   3   1         13.31         15.64         0.59 o                         
   9   3   1        128.75        128.74         1.74 o                         
  10   3   1          5.50          8.27         0.38 o                         
 -10   4   1         31.48         28.75         0.99 o                         
  -9   4   1          5.14          6.60         0.37 o                         
  -8   4   1          0.00          0.62         0.24 o                         
  -7   4   1          1.40          1.32         0.32 o                         
  -6   4   1        166.03        164.21         4.27 o                         
  -5   4   1        274.26        256.86         4.79 o                         
  -4   4   1        383.36        355.61         6.55 o                         
  -3   4   1       1059.97       1153.14        26.28 o                         
  -2   4   1         25.79         16.07         1.35 o                         
  -1   4   1         10.56          6.60         0.80 o                         
   0   4   1         64.75         58.88         1.95 o                         
   1   4   1        359.56        308.94         5.03 o                         
   2   4   1         32.58         35.41         2.90 o                         
   3   4   1       1882.99       1810.97        25.01 o                         
   4   4   1        143.25        139.27         5.93 o                         
   5   4   1        175.45        170.67         3.44 o                         
   6   4   1         31.78         29.96         1.37 o                         
   7   4   1          5.71          4.93         0.35 o                         
   8   4   1          0.79          0.13         0.30 o                         
   9   4   1         27.71         25.97         0.67 o                         
  10   4   1          0.03          0.35         0.29 o                         
 -10   5   1         59.53         55.58         3.46 o                         
  -9   5   1          7.66          6.44         0.50 o                         
  -8   5   1          5.50          6.35         0.49 o                         
  -7   5   1          2.74          4.95         0.57 o                         
  -6   5   1        153.40        151.26         1.80 o                         
  -5   5   1        121.32        105.23         3.27 o                         
  -4   5   1         84.77         84.52         4.88 o                         
  -3   5   1        546.32        680.41        10.81 o                         
  -2   5   1        174.69        235.90         6.04 o                         
  -1   5   1         46.07         26.97         2.30 o                         
   0   5   1        117.46        120.75         3.33 o                         
   1   5   1         62.10         63.21         1.94 o                         
   2   5   1        129.11        133.69         3.77 o                         
   3   5   1       1146.65       1147.78        16.84 o                         
   4   5   1        101.95        131.97         5.91 o                         
   5   5   1         16.27         11.82         0.59 o                         
   6   5   1        249.23        234.74         3.00 o                         
   7   5   1          0.76          1.08         0.29 o                         
   8   5   1         70.73         68.22         1.07 o                         
   9   5   1         16.01         21.55         0.66 o                         
  -9   6   1          4.16          7.71         0.49 o                         
  -8   6   1         41.65         40.89         1.04 o                         
  -7   6   1          3.51          3.54         0.36 o                         
  -6   6   1         36.03         37.39         1.30 o                         
  -5   6   1        140.46        149.04         4.10 o                         
  -4   6   1         15.75         14.34         2.14 o                         
  -3   6   1          0.41          1.45         0.93 o                         
  -2   6   1        311.14        297.85         5.56 o                         
  -1   6   1         67.17         72.89         2.12 o                         
   0   6   1       1033.05       1031.14        15.17 o                         
   1   6   1          4.97          2.45         0.73 o                         
   2   6   1        100.30        101.98         2.93 o                         
   3   6   1         29.86         19.01         2.45 o                         
   4   6   1          0.98         20.62        17.28 o                         
   5   6   1        485.75        455.03         5.86 o                         
   6   6   1        575.18        558.34         6.61 o                         
   7   6   1          3.50          4.43         0.37 o                         
   8   6   1        120.42        117.70         1.81 o                         
   9   6   1          5.06          4.34         0.47 o                         
  -9   7   1          0.57          0.47         0.30 o                         
  -8   7   1         32.36         26.90         0.98 o                         
  -7   7   1         48.53         37.86         1.07 o                         
  -6   7   1         16.92         13.46         0.66 o                         
  -5   7   1        287.92        294.43         4.11 o                         
  -4   7   1        289.31        277.75         6.46 o                         
  -3   7   1        100.50         87.70         3.07 o                         
  -2   7   1         95.45        102.64         3.02 o                         
  -1   7   1       1036.05       1103.39        16.69 o                         
   0   7   1        107.42        131.56         3.98 o                         
   1   7   1        391.79        436.05         7.67 o                         
   2   7   1          7.20          6.34         2.72 o                         
   3   7   1        103.76         89.83         4.78 o                         
   4   7   1        122.24        127.61         2.63 o                         
   5   7   1         37.85         33.68         1.18 o                         
   6   7   1        121.32        106.50         1.90 o                         
   7   7   1         85.15         91.09         2.22 o                         
   8   7   1        132.12        128.57         2.18 o                         
   9   7   1         30.46         28.79         1.18 o                         
  -8   8   1          0.85          0.55         0.38 o                         
  -7   8   1         58.22         42.43         1.44 o                         
  -6   8   1        100.06         98.45         1.94 o                         
  -5   8   1          7.11          2.87         0.93 o                         
  -4   8   1         72.02         71.64         1.39 o                         
  -3   8   1         37.12         29.61         1.74 o                         
  -2   8   1          9.26         13.15         3.52 o                         
  -1   8   1        150.97        144.34         6.54 o                         
   0   8   1          2.33          2.53         2.01 o                         
   1   8   1         18.65         25.82         2.30 o                         
   2   8   1         42.17         41.40         1.75 o                         
   3   8   1         99.02        112.67         4.30 o                         
   4   8   1        149.53        154.63         2.54 o                         
   5   8   1         55.10         55.29         1.43 o                         
   6   8   1         33.02         30.92         1.00 o                         
   7   8   1        225.91        218.29         3.93 o                         
   8   8   1        119.51        107.88         4.61 o                         
  -8   9   1          5.99         11.03         0.60 o                         
  -7   9   1         19.74         15.88         0.83 o                         
  -6   9   1         33.28         44.79         1.13 o                         
  -5   9   1          0.04          0.79         0.33 o                         
  -4   9   1        504.08        486.98         9.53 o                         
  -3   9   1        137.64        135.36         2.37 o                         
  -2   9   1         22.92         28.12         0.87 o                         
  -1   9   1          4.31          5.01         0.43 o                         
   0   9   1          1.63          1.15         1.13 o                         
   1   9   1        284.61        286.74         3.49 o                         
   2   9   1        141.76        161.14         2.31 o                         
   3   9   1        417.10        399.25         5.00 o                         
   4   9   1         19.21         23.33         0.90 o                         
   5   9   1        133.19        132.09         2.43 o                         
   6   9   1          0.63          0.11         0.28 o                         
   7   9   1        144.68        134.90         2.56 o                         
   8   9   1         46.11         38.85         1.18 o                         
  -7  10   1          5.66          3.20         0.40 o                         
  -6  10   1          8.72          8.67         0.56 o                         
  -5  10   1          0.80          1.98         0.38 o                         
  -4  10   1        121.61        114.49         1.97 o                         
  -3  10   1        114.50        123.69         2.10 o                         
  -2  10   1          4.72          3.19         0.46 o                         
  -1  10   1         33.33         34.64         1.01 o                         
   0  10   1         73.89         67.88         1.40 o                         
   1  10   1          0.42          1.15         0.33 o                         
   2  10   1        268.26        271.68         4.09 o                         
   3  10   1          1.15          1.31         0.36 o                         
   4  10   1        158.45        151.24         2.71 o                         
   5  10   1         13.44         13.86         0.67 o                         
   6  10   1        120.80        134.26         2.29 o                         
   7  10   1          5.89          6.00         0.46 o                         
  -6  11   1        117.39        112.14         3.50 o                         
  -5  11   1         45.07         41.96         1.03 o                         
  -4  11   1         12.34         16.03         0.67 o                         
  -3  11   1          0.53          0.57         0.42 o                         
  -2  11   1          1.09          1.03         0.31 o                         
  -1  11   1          0.62          0.53         0.30 o                         
   0  11   1        237.43        256.64         3.82 o                         
   1  11   1          4.70          3.59         0.39 o                         
   2  11   1         39.22         39.03         0.93 o                         
   3  11   1          6.54          8.26         0.81 o                         
   4  11   1         32.79         34.58         0.99 o                         
   5  11   1        113.03        117.52         2.33 o                         
   6  11   1         26.80         25.06         1.10 o                         
  -6  12   1         15.49         16.51         1.52 o                         
  -5  12   1          7.57          9.88         0.64 o                         
  -4  12   1          0.13          1.18         0.40 o                         
  -3  12   1         10.83          9.51         0.71 o                         
  -2  12   1        143.76        139.51         2.24 o                         
  -1  12   1         41.40         42.23         1.02 o                         
   0  12   1          4.00          4.52         0.39 o                         
   1  12   1          0.12          0.73         0.29 o                         
   2  12   1         20.65         20.50         0.80 o                         
   3  12   1         16.96         18.32         0.84 o                         
   4  12   1          1.05          0.83         0.26 o                         
   5  12   1         64.57         69.32         1.44 o                         
  -4  13   1          0.33         -0.25         0.25 o                         
  -3  13   1         36.13         30.16         0.89 o                         
  -2  13   1        133.50        138.75         2.63 o                         
  -1  13   1         97.72        107.03         1.83 o                         
   0  13   1          2.92          1.41         0.28 o                         
   1  13   1         12.00         10.28         0.59 o                         
   2  13   1          7.39          6.57         0.50 o                         
   3  13   1          0.01          0.31         0.29 o                         
   4  13   1         10.71         13.18         0.60 o                         
  -2  14   1          0.10          0.08         0.36 o                         
  -1  14   1         32.64         33.43         1.13 o                         
   0  14   1         13.33         14.78         0.66 o                         
   1  14   1          1.07          1.43         0.35 o                         
   2  14   1          4.82          4.59         0.47 o                         
 -10   0   2         23.96         24.57         0.89 o                         
  -8   0   2        555.62        535.45         6.67 o                         
  -6   0   2        412.59        489.31        15.83 o                         
  -4   0   2          2.23          1.91         1.97 o                         
  -2   0   2       7511.89       6827.62       217.59 o                         
   2   0   2       2655.98       2614.64        95.23 o                         
   4   0   2        917.76       1002.27        20.73 o                         
   6   0   2         63.43         62.64         1.51 o                         
   8   0   2         64.70         56.63         1.36 o                         
  10   0   2        138.15        103.62         2.17 o                         
 -10   1   2          0.40          0.35         0.23 o                         
  -9   1   2         34.53         43.27         0.74 o                         
  -8   1   2          0.09          0.20         0.33 o                         
  -7   1   2        236.47        227.38         2.43 o                         
  -6   1   2         82.89         92.25         2.82 o                         
  -5   1   2         65.67         84.80         3.97 o                         
  -4   1   2        305.74        312.07         5.62 o                         
  -3   1   2         17.41         15.88         1.16 o                         
  -2   1   2      13831.83      14031.34       392.68 o                         
  -1   1   2         87.56         79.57         1.57 o                         
   0   1   2          0.26          0.70         0.20 o                         
   1   1   2       1918.49       1782.11        21.29 o                         
   2   1   2        148.31        116.61         3.87 o                         
   3   1   2        229.81        200.94         3.63 o                         
   4   1   2          3.54          6.59         0.78 o                         
   5   1   2         50.99         60.96         1.75 o                         
   6   1   2         19.11         18.48         0.85 o                         
   7   1   2         96.33         96.70         1.31 o                         
   8   1   2         15.51         13.46         0.49 o                         
   9   1   2         66.98         91.95         1.34 o                         
  10   1   2         22.28         13.02         0.41 o                         
 -10   2   2         31.58         28.00         0.72 o                         
  -9   2   2          0.35          1.49         0.26 o                         
  -8   2   2          8.07          7.27         0.37 o                         
  -7   2   2         19.70         20.86         1.03 o                         
  -6   2   2         59.52         66.25         3.88 o                         
  -5   2   2          0.27         11.73        12.00 o                         
  -4   2   2        106.57        115.85         4.26 o                         
  -3   2   2        398.63        388.56         7.19 o                         
  -2   2   2       1991.11       2114.24        27.99 o                         
  -1   2   2      18217.92      17007.94       359.92 o                         
   0   2   2        896.87        835.98        16.12 o                         
   1   2   2       2215.70       1999.27        24.43 o                         
   2   2   2       5276.20       4789.24       134.01 o                         
   3   2   2        632.73        731.01        10.73 o                         
   4   2   2        158.54        193.76         4.04 o                         
   5   2   2          0.01          0.09         1.26 o                         
   6   2   2        556.87        545.14         6.52 o                         
   7   2   2         43.95         42.56         0.79 o                         
   8   2   2         73.19         68.34         1.08 o                         
   9   2   2         73.27         73.32         1.13 o                         
  10   2   2         29.48         26.27         0.66 o                         
 -10   3   2         77.68        105.38         1.63 o                         
  -9   3   2         29.70         28.53         0.66 o                         
  -8   3   2          7.77          7.07         0.38 o                         
  -7   3   2          4.20          5.92         0.33 o                         
  -6   3   2        131.14        151.73         3.04 o                         
  -5   3   2          6.63          7.45         1.52 o                         
  -4   3   2         41.68         42.49         2.38 o                         
  -3   3   2       4970.23       5051.18        65.53 o                         
  -2   3   2        722.57        659.33         9.74 o                         
  -1   3   2         68.73         39.20         1.53 o                         
   0   3   2       1471.65       1335.44        19.86 o                         
   1   3   2        101.59        139.23         3.85 o                         
   2   3   2        982.87        954.01        13.34 o                         
   3   3   2       2759.08       2919.68        38.52 o                         
   4   3   2        486.54        469.41         8.02 o                         
   5   3   2        493.29        496.31         7.25 o                         
   6   3   2         53.28         42.80         1.62 o                         
   7   3   2          9.47         13.88         1.32 o                         
   8   3   2         97.04         98.24         1.45 o                         
   9   3   2         43.50         39.98         0.79 o                         
  10   3   2         29.77         37.96         0.77 o                         
 -10   4   2        192.28        205.15         3.24 o                         
  -9   4   2         28.77         35.52         0.77 o                         
  -8   4   2         20.92         25.75         0.68 o                         
  -7   4   2         96.93         90.50         1.23 o                         
  -6   4   2          0.05          0.77         1.44 o                         
  -5   4   2          8.72          6.54         5.12 o                         
  -4   4   2        630.90        713.77        11.50 o                         
  -3   4   2        395.42        370.63         9.16 o                         
  -2   4   2          0.05          3.09         1.21 o                         
  -1   4   2         16.73         15.12         1.00 o                         
   0   4   2        468.84        403.98         6.25 o                         
   1   4   2        327.39        321.36         5.35 o                         
   2   4   2          8.10          3.42         0.85 o                         
   3   4   2       1011.07       1070.25        16.77 o                         
   4   4   2       3372.22       3183.76        47.41 o                         
   5   4   2        359.86        399.49         6.11 o                         
   6   4   2        134.38        159.96         1.86 o                         
   7   4   2         73.40         64.45         1.09 o                         
   8   4   2         68.75         58.39         1.27 o                         
   9   4   2         10.12         10.22         0.44 o                         
 -10   5   2         16.51         16.78         0.86 o                         
  -9   5   2          9.81         11.70         0.64 o                         
  -8   5   2         97.44        115.52         2.02 o                         
  -7   5   2         98.09         95.50         1.54 o                         
  -6   5   2        208.42        209.13         2.87 o                         
  -5   5   2         31.55         29.06         1.75 o                         
  -4   5   2          2.67          6.87         1.16 o                         
  -3   5   2         23.25         41.48         3.60 o                         
  -2   5   2        166.43        229.18         4.34 o                         
  -1   5   2       2583.00       2728.47        36.44 o                         
   0   5   2       1585.63       1652.78        22.69 o                         
   1   5   2        542.33        544.37         8.44 o                         
   2   5   2         48.79         50.50         2.08 o                         
   3   5   2         23.69         21.15         5.33 o                         
   4   5   2        278.00        295.85         5.97 o                         
   5   5   2         38.38         43.28         1.27 o                         
   6   5   2         22.78         30.90         0.81 o                         
   7   5   2         56.81         66.85         1.27 o                         
   8   5   2          1.82          0.86         0.27 o                         
   9   5   2          3.67          5.03         0.33 o                         
  -9   6   2          1.05          1.04         0.30 o                         
  -8   6   2          3.52          2.75         0.36 o                         
  -7   6   2         17.11         19.20         0.92 o                         
  -6   6   2         51.84         51.18         1.06 o                         
  -5   6   2          0.02          1.23         2.94 o                         
  -4   6   2         92.01         76.68         6.11 o                         
  -3   6   2         11.35         22.47         2.70 o                         
  -2   6   2        757.75        762.44        11.96 o                         
  -1   6   2        945.48       1006.66        14.98 o                         
   0   6   2          3.72          1.38         0.72 o                         
   1   6   2        225.21        268.94         4.92 o                         
   2   6   2         15.38         17.02         1.81 o                         
   3   6   2        103.69        101.89         5.94 o                         
   4   6   2        431.83        457.63         8.66 o                         
   5   6   2        380.50        409.12         5.34 o                         
   6   6   2        632.04        571.80         7.69 o                         
   7   6   2          3.89          3.76         0.39 o                         
   8   6   2        147.62        156.30         2.61 o                         
   9   6   2          2.24          3.48         0.34 o                         
  -9   7   2         11.49         11.35         0.68 o                         
  -8   7   2          0.15          0.61         0.40 o                         
  -7   7   2         26.62         22.40         1.32 o                         
  -6   7   2          0.19          0.83         0.37 o                         
  -5   7   2        517.83        515.63         6.30 o                         
  -4   7   2         81.23         83.31         3.56 o                         
  -3   7   2         79.38         88.26         4.95 o                         
  -2   7   2        233.33        256.51         8.32 o                         
  -1   7   2         75.37         81.52         3.69 o                         
   0   7   2         39.54         69.71         2.35 o                         
   1   7   2        752.34        782.54        15.38 o                         
   2   7   2         36.67         28.55         2.61 o                         
   3   7   2         87.41         94.49         2.37 o                         
   4   7   2        417.92        425.13         7.18 o                         
   5   7   2          0.87          2.52         0.41 o                         
   6   7   2         74.49         81.68         1.58 o                         
   7   7   2          5.29          3.10         0.37 o                         
   8   7   2        143.74        150.21         2.46 o                         
   9   7   2          0.05         -0.09         0.34 o                         
  -9   8   2         21.76         24.61         2.37 o                         
  -8   8   2          0.00          0.09         0.38 o                         
  -7   8   2        104.97         99.03         2.49 o                         
  -6   8   2         27.27         37.53         1.21 o                         
  -5   8   2         70.60         67.53         1.42 o                         
  -4   8   2        240.52        243.36         3.33 o                         
  -3   8   2        561.71        564.38         6.43 o                         
  -2   8   2         15.54         18.76         1.39 o                         
  -1   8   2         35.45         31.30         2.68 o                         
   0   8   2        788.32        852.51        15.96 o                         
   1   8   2        116.65        127.59         3.64 o                         
   2   8   2         80.65         80.24         2.70 o                         
   3   8   2         38.53         35.35         1.05 o                         
   4   8   2          1.85          0.46         0.59 o                         
   5   8   2         68.12         75.93         2.05 o                         
   6   8   2          0.34          0.17         0.30 o                         
   7   8   2         15.48         16.74         0.80 o                         
   8   8   2         64.71         62.12         1.30 o                         
  -8   9   2         19.55         19.70         0.77 o                         
  -7   9   2         33.80         39.17         1.28 o                         
  -6   9   2         13.87         11.69         0.91 o                         
  -5   9   2         15.44         11.43         0.58 o                         
  -4   9   2         32.78         39.17         1.13 o                         
  -3   9   2         34.66         39.96         1.05 o                         
  -2   9   2         22.58         29.64         0.90 o                         
  -1   9   2         53.12         53.80         1.10 o                         
   0   9   2          5.01          8.24         1.26 o                         
   1   9   2        139.06        137.19         4.28 o                         
   2   9   2        199.18        191.83         2.62 o                         
   3   9   2          1.60          3.43         0.45 o                         
   4   9   2         50.59         47.19         2.31 o                         
   5   9   2          6.13          6.68         0.54 o                         
   6   9   2         26.14         32.04         0.91 o                         
   7   9   2         25.76         23.89         0.81 o                         
   8   9   2          4.45          1.51         0.67 o                         
  -7  10   2         84.55         95.08         2.19 o                         
  -6  10   2         10.27         10.62         0.62 o                         
  -5  10   2          0.79          1.06         0.33 o                         
  -4  10   2         58.26         63.52         1.32 o                         
  -3  10   2         45.64         42.67         1.17 o                         
  -2  10   2         19.38         22.83         0.97 o                         
  -1  10   2         19.66         20.96         0.95 o                         
   0  10   2         44.27         44.37         1.02 o                         
   1  10   2          3.66          1.15         0.52 o                         
   2  10   2        906.75        918.60        11.74 o                         
   3  10   2          2.40          2.67         0.53 o                         
   4  10   2         37.00         45.14         1.20 o                         
   5  10   2         76.69         84.15         1.69 o                         
   6  10   2         38.48         29.92         0.81 o                         
   7  10   2          8.25          9.46         1.00 o                         
  -7  11   2         16.06         13.69         1.24 o                         
  -6  11   2         10.36         10.17         0.59 o                         
  -5  11   2          1.56          1.08         0.61 o                         
  -4  11   2          9.44         11.56         0.60 o                         
  -3  11   2          0.06          0.49         0.36 o                         
  -2  11   2        163.08        149.17         2.44 o                         
  -1  11   2         25.57         24.16         0.82 o                         
   0  11   2        348.46        359.29         5.11 o                         
   1  11   2        546.08        536.44         6.75 o                         
   2  11   2         41.23         36.17         1.09 o                         
   3  11   2          1.89          0.77         0.52 o                         
   4  11   2         61.99         60.52         1.36 o                         
   5  11   2        137.67        143.30         3.15 o                         
   6  11   2        119.56        157.07         2.46 o                         
  -6  12   2          6.75          5.69         0.53 o                         
  -5  12   2          0.23          0.72         0.30 o                         
  -4  12   2         14.50         16.55         0.72 o                         
  -3  12   2         19.31         16.97         0.76 o                         
  -2  12   2         35.58         31.19         0.85 o                         
  -1  12   2         83.84         76.97         1.48 o                         
   0  12   2          2.98          3.68         0.37 o                         
   1  12   2          2.67          5.44         0.41 o                         
   2  12   2          5.98          6.19         0.48 o                         
   3  12   2          7.37          7.29         0.46 o                         
   4  12   2          9.09         12.79         0.78 o                         
   5  12   2          5.48          3.68         0.35 o                         
  -4  13   2         27.90         30.26         0.98 o                         
  -3  13   2          7.33         10.35         1.04 o                         
  -2  13   2          1.02          0.59         0.29 o                         
  -1  13   2        127.39        137.82         2.17 o                         
   0  13   2         13.14         10.68         0.55 o                         
   1  13   2         43.31         39.62         2.20 o                         
   2  13   2         10.23          9.84         0.82 o                         
   3  13   2          0.43          1.22         0.27 o                         
   4  13   2          7.68         10.66         0.54 o                         
  -2  14   2          0.13          0.46         0.52 o                         
  -1  14   2          7.06          5.58         0.58 o                         
   0  14   2          6.41          5.80         0.37 o                         
   1  14   2          8.41          7.83         0.49 o                         
   2  14   2         28.70         25.87         1.03 o                         
  -9   0   3         34.82         42.95         1.49 o                         
  -7   0   3        645.65        648.17         7.78 o                         
  -5   0   3        794.47        815.04        15.14 o                         
  -3   0   3         61.37         75.92         4.46 o                         
  -1   0   3      15658.22      14587.73       361.49 o                         
   1   0   3       2527.64       2471.50        54.89 o                         
   3   0   3       1302.75       1218.13        25.76 o                         
   5   0   3         81.01         86.87         7.34 o                         
   7   0   3        472.40        446.74         6.06 o                         
   9   0   3         15.70         16.33         0.67 o                         
 -10   1   3         34.44         32.30         0.77 o                         
  -9   1   3         18.85         17.88         0.64 o                         
  -8   1   3         23.94         22.70         0.59 o                         
  -7   1   3        152.84        165.46         2.07 o                         
  -6   1   3         69.18         69.78         4.12 o                         
  -5   1   3        218.14        246.84         6.44 o                         
  -4   1   3        342.88        340.98         9.49 o                         
  -3   1   3        261.35        310.28         5.95 o                         
  -2   1   3      15882.53      14852.66       328.14 o                         
  -1   1   3        658.25        684.03         8.63 o                         
   0   1   3        185.61        176.68         2.68 o                         
   1   1   3        274.88        300.18         4.51 o                         
   2   1   3        678.92        591.26        10.12 o                         
   3   1   3        543.24        722.79        10.45 o                         
   4   1   3        149.19        137.29         3.45 o                         
   5   1   3         70.47         78.67         2.70 o                         
   6   1   3          0.43          0.62         0.27 o                         
   7   1   3        454.22        415.75         4.25 o                         
   8   1   3        158.79        154.97         1.94 o                         
   9   1   3         29.95         25.74         0.64 o                         
  10   1   3        127.19        104.84         1.55 o                         
 -10   2   3          1.88          0.70         0.33 o                         
  -9   2   3          0.74          1.51         0.27 o                         
  -8   2   3          8.70          7.64         0.50 o                         
  -7   2   3         12.06         15.11         0.50 o                         
  -6   2   3        162.90        199.95         6.50 o                         
  -5   2   3        754.30        778.76        10.80 o                         
  -4   2   3        407.56        356.41         6.33 o                         
  -3   2   3         29.00         24.97         1.71 o                         
  -2   2   3       5009.86       5122.78       119.07 o                         
  -1   2   3        166.23        134.93         2.95 o                         
   0   2   3       2341.65       2125.95        53.93 o                         
   1   2   3        252.91        244.98         4.26 o                         
   2   2   3        977.76        819.15        24.79 o                         
   3   2   3         45.95         47.12         1.88 o                         
   4   2   3         15.57         41.40         1.74 o                         
   5   2   3         55.49         47.93         1.55 o                         
   6   2   3         10.41         14.20         0.53 o                         
   7   2   3          3.34          3.02         0.37 o                         
   8   2   3        407.33        419.28         4.75 o                         
   9   2   3         80.76         95.88         1.35 o                         
  10   2   3          0.03         -0.08         0.21 o                         
 -10   3   3          0.26          1.09         0.26 o                         
  -9   3   3         57.94         51.44         0.93 o                         
  -8   3   3          6.10          4.68         0.33 o                         
  -7   3   3        141.62        143.06         1.59 o                         
  -6   3   3          6.00          5.87         0.59 o                         
  -5   3   3        201.61        191.31         3.41 o                         
  -4   3   3          0.92          2.01         0.91 o                         
  -3   3   3        817.96        927.79        13.64 o                         
  -2   3   3        473.24        485.67         7.52 o                         
  -1   3   3        813.76        796.56        14.75 o                         
   0   3   3        649.64        617.36        12.09 o                         
   1   3   3         11.42         11.59         1.06 o                         
   2   3   3          0.00          7.40         0.59 o                         
   3   3   3       1701.63       1690.07        23.03 o                         
   4   3   3        638.99        663.26        10.55 o                         
   5   3   3         23.71         25.53         1.82 o                         
   6   3   3        176.56        175.24         2.04 o                         
   7   3   3          1.73          3.54         0.51 o                         
   8   3   3         26.32         22.07         0.93 o                         
   9   3   3          1.95          0.39         0.27 o                         
 -10   4   3         10.24          9.42         0.46 o                         
  -9   4   3          1.21          0.59         0.23 o                         
  -8   4   3          2.92          4.62         0.35 o                         
  -7   4   3        122.26        124.05         1.52 o                         
  -6   4   3         69.63         68.05         1.28 o                         
  -5   4   3          0.73          1.67         2.13 o                         
  -4   4   3         97.97        144.80         4.09 o                         
  -3   4   3        208.49        259.54         4.84 o                         
  -2   4   3          5.10          5.67         1.32 o                         
  -1   4   3       1180.98       1147.87        17.87 o                         
   0   4   3        285.83        248.07         8.05 o                         
   1   4   3        538.79        488.41         8.52 o                         
   2   4   3        122.86         91.84         5.48 o                         
   3   4   3          5.76          8.92         0.87 o                         
   4   4   3        146.48        202.39         3.42 o                         
   5   4   3         24.73         31.37         1.17 o                         
   6   4   3         48.84         49.26         0.87 o                         
   7   4   3         51.25         40.71         0.86 o                         
   8   4   3         98.37        100.99         1.56 o                         
   9   4   3         85.42         75.20         1.28 o                         
 -10   5   3         36.74         38.02         1.11 o                         
  -9   5   3         42.15         42.52         1.14 o                         
  -8   5   3          1.69          1.27         0.36 o                         
  -7   5   3         12.82         11.64         0.47 o                         
  -6   5   3          1.28          1.57         0.46 o                         
  -5   5   3         72.96         97.23         4.73 o                         
  -4   5   3        219.91        215.89         9.06 o                         
  -3   5   3          0.72          4.44         1.73 o                         
  -2   5   3       1233.24       1302.50        33.02 o                         
  -1   5   3          3.09          3.00         0.90 o                         
   0   5   3          2.04          5.71         6.30 o                         
   1   5   3        306.82        257.56         5.41 o                         
   2   5   3        214.82        202.15         4.77 o                         
   3   5   3         14.59          3.55         1.53 o                         
   4   5   3        109.00         95.37         6.29 o                         
   5   5   3        177.65        178.05         2.95 o                         
   6   5   3        400.46        412.79         4.28 o                         
   7   5   3        318.82        291.67         3.27 o                         
   8   5   3         25.31         23.85         0.67 o                         
   9   5   3          2.63          4.27         0.39 o                         
  -9   6   3          8.23          8.53         0.52 o                         
  -8   6   3         54.48         66.77         1.14 o                         
  -7   6   3         89.38         89.38         1.35 o                         
  -6   6   3        655.60        614.04         6.04 o                         
  -5   6   3         85.94         83.84         2.60 o                         
  -4   6   3         21.99         21.65         3.30 o                         
  -3   6   3         17.66         10.50         1.46 o                         
  -2   6   3         42.17         44.20         3.86 o                         
  -1   6   3         38.81         35.21         2.14 o                         
   0   6   3         13.32         11.49         1.44 o                         
   1   6   3        126.35        134.88         5.43 o                         
   2   6   3        115.76        115.51         3.75 o                         
   3   6   3        132.70        125.49         8.29 o                         
   4   6   3          1.36          1.33         0.52 o                         
   5   6   3        221.43        234.78         3.09 o                         
   6   6   3         61.71         52.08         1.52 o                         
   7   6   3        237.00        221.04         3.24 o                         
   8   6   3         67.60         64.04         1.34 o                         
   9   6   3         12.22          8.98         0.68 o                         
  -9   7   3         11.83         11.99         0.69 o                         
  -8   7   3        123.64        121.26         2.42 o                         
  -7   7   3          4.86          1.98         0.46 o                         
  -6   7   3          9.72          8.15         0.79 o                         
  -5   7   3        668.28        629.52         7.18 o                         
  -4   7   3         79.92         77.00         5.07 o                         
  -3   7   3        173.15        192.58         5.27 o                         
  -2   7   3        172.66        205.76         9.53 o                         
  -1   7   3          9.85          8.03         1.37 o                         
   0   7   3        173.39        169.23         9.33 o                         
   1   7   3          2.53          1.97         3.71 o                         
   2   7   3         24.49         31.11         3.50 o                         
   3   7   3        106.76        101.71         1.80 o                         
   4   7   3        100.19         88.68         1.58 o                         
   5   7   3        283.81        293.71         4.32 o                         
   6   7   3          2.32          2.59         0.39 o                         
   7   7   3         14.17         12.34         0.62 o                         
   8   7   3         50.52         58.66         1.88 o                         
  -9   8   3         11.90         15.30         0.81 o                         
  -8   8   3          1.03          2.60         0.55 o                         
  -7   8   3         11.65         10.92         0.68 o                         
  -6   8   3         76.92         70.12         1.52 o                         
  -5   8   3         93.19         84.97         2.00 o                         
  -4   8   3         84.95        102.74         1.75 o                         
  -3   8   3        179.75        200.52         3.04 o                         
  -2   8   3        196.96        203.41         3.34 o                         
  -1   8   3         39.87         38.38         3.06 o                         
   0   8   3        698.16        732.61        12.03 o                         
   1   8   3        110.64        114.73         2.96 o                         
   2   8   3        615.95        615.88        10.38 o                         
   3   8   3        849.14        830.71         9.95 o                         
   4   8   3          3.39          1.60         0.85 o                         
   5   8   3        168.16        176.18         2.79 o                         
   6   8   3         19.92         19.13         1.64 o                         
   7   8   3         52.59         59.77         1.26 o                         
   8   8   3        158.91        161.66         3.30 o                         
  -8   9   3         17.97         19.94         0.85 o                         
  -7   9   3          5.43          8.06         0.54 o                         
  -6   9   3          3.62          1.90         0.37 o                         
  -5   9   3        219.79        193.08         3.25 o                         
  -4   9   3         65.51         62.86         1.47 o                         
  -3   9   3        129.33        138.65         2.49 o                         
  -2   9   3          3.46          3.19         0.39 o                         
  -1   9   3          5.17          2.53         0.44 o                         
   0   9   3        215.29        219.09         4.13 o                         
   1   9   3        458.53        420.23         7.38 o                         
   2   9   3       1168.66       1186.64        17.57 o                         
   3   9   3        363.39        386.31         7.99 o                         
   4   9   3         37.66         36.16         1.10 o                         
   5   9   3          0.46          0.81         0.36 o                         
   6   9   3          5.15          8.14         0.49 o                         
   7   9   3          0.23          1.14         0.38 o                         
  -7  10   3          0.63          0.01         0.28 o                         
  -6  10   3          2.77          2.67         0.42 o                         
  -5  10   3         32.01         32.83         0.96 o                         
  -4  10   3          0.39          0.23         0.32 o                         
  -3  10   3         91.63         78.32         1.71 o                         
  -2  10   3         61.10         58.61         1.31 o                         
  -1  10   3         20.86         19.40         0.97 o                         
   0  10   3        100.62        102.47         2.53 o                         
   1  10   3        763.59        760.26         9.18 o                         
   2  10   3        386.75        414.77         5.41 o                         
   3  10   3         64.41         65.37         1.52 o                         
   4  10   3        473.93        493.49         7.50 o                         
   5  10   3          4.22          3.91         0.38 o                         
   6  10   3         23.48         20.85         0.74 o                         
   7  10   3         19.36         21.49         1.41 o                         
  -7  11   3          1.38          0.42         0.37 o                         
  -6  11   3          3.62          4.26         0.45 o                         
  -5  11   3          8.52         10.92         0.59 o                         
  -4  11   3          7.51          4.58         0.47 o                         
  -3  11   3         23.64         17.32         0.88 o                         
  -2  11   3         83.31         83.03         1.58 o                         
  -1  11   3        275.09        267.12         3.93 o                         
   0  11   3         42.92         41.75         0.98 o                         
   1  11   3        625.45        625.71         7.77 o                         
   2  11   3        278.90        277.42         4.49 o                         
   3  11   3          0.06          0.30         0.30 o                         
   4  11   3         83.96         82.64         1.65 o                         
   5  11   3         69.76         73.59         1.60 o                         
   6  11   3          0.68          1.11         0.28 o                         
  -6  12   3         11.75         13.49         1.47 o                         
  -5  12   3          0.10          0.22         0.28 o                         
  -4  12   3         30.62         34.60         1.00 o                         
  -3  12   3          0.72          0.76         0.32 o                         
  -2  12   3        147.35        145.50         2.31 o                         
  -1  12   3         46.74         52.77         1.16 o                         
   0  12   3         41.90         43.36         1.03 o                         
   1  12   3         20.85         20.45         0.73 o                         
   2  12   3         42.86         48.24         1.17 o                         
   3  12   3          1.51          2.60         0.49 o                         
   4  12   3         24.94         25.80         0.73 o                         
   5  12   3         14.63         18.47         0.55 o                         
  -4  13   3         69.85         78.15         1.85 o                         
  -3  13   3        158.63        158.56         2.86 o                         
  -2  13   3          4.12          5.73         0.48 o                         
  -1  13   3        217.92        230.52         3.08 o                         
   0  13   3        122.23        123.85         2.18 o                         
   1  13   3          1.71          1.74         0.33 o                         
   2  13   3          2.42          3.46         0.35 o                         
   3  13   3         14.17         16.07         0.61 o                         
   4  13   3          0.01         -0.25         0.25 o                         
  -2  14   3         45.93         32.24         1.68 o                         
  -1  14   3         17.35         17.62         0.77 o                         
   0  14   3          0.95          0.94         0.24 o                         
   1  14   3          3.40          4.29         0.68 o                         
 -10   0   4         14.13          7.89         0.56 o                         
  -8   0   4          0.01          1.31         0.38 o                         
  -6   0   4        608.93        631.15        18.84 o                         
  -4   0   4        396.79        308.78         7.96 o                         
  -2   0   4       1849.26       1606.95        30.68 o                         
   0   0   4        404.47        395.23         9.03 o                         
   2   0   4        187.83        177.41         3.88 o                         
   4   0   4         73.36         91.53         2.63 o                         
   6   0   4         32.31         37.63         1.02 o                         
   8   0   4        169.04        180.96         3.07 o                         
  10   0   4        109.26         83.67         4.22 o                         
 -10   1   4          3.65          6.78         0.36 o                         
  -9   1   4          6.10         11.65         0.56 o                         
  -8   1   4          4.30          8.15         0.40 o                         
  -7   1   4          0.49          1.62         0.30 o                         
  -6   1   4        438.97        393.38         6.11 o                         
  -5   1   4         45.27         51.77         2.52 o                         
  -4   1   4        445.98        449.94         6.89 o                         
  -3   1   4         12.67          7.90         0.71 o                         
  -2   1   4       2876.39       2862.10        37.51 o                         
  -1   1   4        183.27        125.62         2.18 o                         
   0   1   4        728.65        723.05         9.80 o                         
   1   1   4        678.66        627.84         8.82 o                         
   2   1   4       1710.81       1579.71        27.24 o                         
   3   1   4       1350.85       1429.27        21.01 o                         
   4   1   4        183.21        205.94         3.37 o                         
   5   1   4         42.98         33.08         1.26 o                         
   6   1   4        218.26        203.80         2.40 o                         
   7   1   4        527.92        513.03         5.11 o                         
   8   1   4          1.15          0.62         0.23 o                         
   9   1   4          1.35          0.56         0.33 o                         
  10   1   4         26.08         33.84         0.68 o                         
 -10   2   4          1.16          0.61         0.34 o                         
  -9   2   4          7.57          5.99         0.36 o                         
  -8   2   4         63.04         66.15         1.15 o                         
  -7   2   4         54.01         61.68         0.94 o                         
  -6   2   4         15.53         19.72         2.54 o                         
  -5   2   4        228.56        241.31         7.85 o                         
  -4   2   4         81.07         87.10         3.10 o                         
  -3   2   4         50.78         60.46         1.72 o                         
  -2   2   4       7911.74       7224.99       165.29 o                         
  -1   2   4        388.78        342.54         5.85 o                         
   0   2   4       1159.29       1114.57        22.75 o                         
   1   2   4          0.94          1.78         0.55 o                         
   2   2   4       1075.62       1132.73        16.72 o                         
   3   2   4        696.63        683.58        10.89 o                         
   4   2   4        206.12        220.92         3.61 o                         
   5   2   4         15.40         21.43         2.17 o                         
   6   2   4          6.04          8.16         0.44 o                         
   7   2   4        125.49        116.27         1.61 o                         
   8   2   4        453.36        465.63         6.54 o                         
   9   2   4         10.34          5.96         0.39 o                         
 -10   3   4        116.46        121.88         1.60 o                         
  -9   3   4          4.96          7.54         0.37 o                         
  -8   3   4         21.14         20.65         0.60 o                         
  -7   3   4          0.95          1.12         0.36 o                         
  -6   3   4          2.58          2.10         0.68 o                         
  -5   3   4        177.61        186.40         4.31 o                         
  -4   3   4        111.72        115.98         5.96 o                         
  -3   3   4       1185.87       1349.91        19.17 o                         
  -2   3   4         23.03         21.06         1.46 o                         
  -1   3   4       1149.35       1079.29        18.07 o                         
   0   3   4        311.71        251.67         5.46 o                         
   1   3   4       1248.08       1194.66        18.00 o                         
   2   3   4        117.58        155.62         3.78 o                         
   3   3   4        290.34        316.77         5.78 o                         
   4   3   4          3.24          0.10         0.77 o                         
   5   3   4        214.07        219.94         2.94 o                         
   6   3   4          0.13          0.86         0.30 o                         
   7   3   4          3.35          6.02         0.37 o                         
   8   3   4         26.29         27.84         0.67 o                         
   9   3   4         94.04         87.38         1.37 o                         
 -10   4   4         64.22         85.51         1.22 o                         
  -9   4   4         27.04         25.28         0.65 o                         
  -8   4   4         16.73         12.13         0.49 o                         
  -7   4   4          0.07          0.23         0.28 o                         
  -6   4   4          0.10         -0.11         1.06 o                         
  -5   4   4          9.49         10.11         1.92 o                         
  -4   4   4          0.09          3.73         1.47 o                         
  -3   4   4        311.31        310.30         6.45 o                         
  -2   4   4        600.77        796.53        13.43 o                         
  -1   4   4         10.63          9.19         2.77 o                         
   0   4   4        707.82        642.09        10.71 o                         
   1   4   4        114.32        126.86         4.04 o                         
   2   4   4        197.96        156.21         7.62 o                         
   3   4   4          3.47         20.49         3.98 o                         
   4   4   4        135.71        134.24         4.28 o                         
   5   4   4         68.80         62.22         1.34 o                         
   6   4   4        111.94        125.97         1.65 o                         
   7   4   4         32.41         30.25         0.73 o                         
   8   4   4         63.70         71.35         1.09 o                         
   9   4   4         23.82         29.84         0.65 o                         
 -10   5   4          2.18          1.55         0.29 o                         
  -9   5   4          0.73          0.59         0.27 o                         
  -8   5   4         15.61         15.07         0.94 o                         
  -7   5   4        129.97        142.19         1.70 o                         
  -6   5   4        294.01        278.59         2.81 o                         
  -5   5   4          1.23          3.35         0.90 o                         
  -4   5   4        418.47        407.11        17.91 o                         
  -3   5   4        691.16        784.69        14.62 o                         
  -2   5   4        866.08        868.56        14.79 o                         
  -1   5   4        896.74       1075.98        17.47 o                         
   0   5   4          3.15          5.83         1.35 o                         
   1   5   4       1610.02       1683.88        25.92 o                         
   2   5   4         20.69         25.13         2.05 o                         
   3   5   4         42.06         51.26         5.51 o                         
   4   5   4        120.10        123.36         3.78 o                         
   5   5   4        137.95        140.69         1.90 o                         
   6   5   4        138.81        136.88         2.04 o                         
   7   5   4         72.68         80.77         1.29 o                         
   8   5   4         24.54         20.05         0.66 o                         
   9   5   4         50.22         49.28         1.04 o                         
  -9   6   4          2.25          4.34         0.38 o                         
  -8   6   4        247.00        251.62         2.85 o                         
  -7   6   4         31.71         29.32         0.75 o                         
  -6   6   4          1.69          2.77         0.35 o                         
  -5   6   4        428.14        411.88         7.00 o                         
  -4   6   4         22.22         15.35         2.57 o                         
  -3   6   4        182.88        190.72         9.44 o                         
  -2   6   4        325.23        376.93         7.78 o                         
  -1   6   4        658.39        706.36        15.10 o                         
   0   6   4         48.37         58.75         3.07 o                         
   1   6   4        772.96        728.59        13.92 o                         
   2   6   4         12.10          2.80         2.32 o                         
   3   6   4         16.74         19.33         4.52 o                         
   4   6   4        177.44        188.24         4.22 o                         
   5   6   4          2.65          5.44         0.40 o                         
   6   6   4        162.69        142.14         2.06 o                         
   7   6   4          4.60          4.30         0.40 o                         
   8   6   4          0.06          0.19         0.32 o                         
   9   6   4          7.25          8.73         0.55 o                         
  -9   7   4         12.97         11.11         1.40 o                         
  -8   7   4         67.58         79.51         2.05 o                         
  -7   7   4          3.22          7.23         0.57 o                         
  -6   7   4        348.77        349.01         4.53 o                         
  -5   7   4        212.36        208.02         2.84 o                         
  -4   7   4         23.89         20.90         2.93 o                         
  -3   7   4        387.21        332.89         9.42 o                         
  -2   7   4        395.93        404.83         8.56 o                         
  -1   7   4        275.73        314.76         8.86 o                         
   0   7   4         47.80         54.05         6.15 o                         
   1   7   4         11.08          8.25         3.15 o                         
   2   7   4         81.61         65.77         3.37 o                         
   3   7   4        156.56        169.67         5.08 o                         
   4   7   4        357.66        340.58         4.29 o                         
   5   7   4        545.36        505.37         6.30 o                         
   6   7   4          0.97          0.39         0.32 o                         
   7   7   4         49.20         52.84         1.28 o                         
   8   7   4          0.64          0.32         0.34 o                         
  -9   8   4          0.10         -0.35         0.39 o                         
  -8   8   4          5.62          2.85         0.39 o                         
  -7   8   4         61.46         57.02         1.27 o                         
  -6   8   4         74.32         71.21         1.54 o                         
  -5   8   4        124.09        125.97         2.28 o                         
  -4   8   4        116.44        106.40         1.82 o                         
  -3   8   4         45.22         38.28         1.05 o                         
  -2   8   4         52.04         51.15         2.80 o                         
  -1   8   4         14.28         15.35         2.93 o                         
   0   8   4        121.94        131.59         4.70 o                         
   1   8   4        524.47        491.72         6.52 o                         
   2   8   4         87.43         77.84         1.65 o                         
   3   8   4        719.29        704.76         9.10 o                         
   4   8   4        124.29        137.37         2.40 o                         
   5   8   4         25.43         18.53         0.74 o                         
   6   8   4          0.00          0.32         0.27 o                         
   7   8   4          1.34          0.62         0.33 o                         
   8   8   4          1.82          0.54         0.26 o                         
  -8   9   4          0.01          0.24         0.29 o                         
  -7   9   4          0.38          1.22         0.34 o                         
  -6   9   4          9.69          9.27         0.55 o                         
  -5   9   4         34.20         28.55         0.94 o                         
  -4   9   4        251.15        238.96         3.78 o                         
  -3   9   4        224.24        225.73         3.60 o                         
  -2   9   4          5.74          6.11         0.44 o                         
  -1   9   4         14.31         16.58         0.66 o                         
   0   9   4        117.40         99.70         1.62 o                         
   1   9   4         58.36         68.69         1.47 o                         
   2   9   4        188.05        188.37         3.06 o                         
   3   9   4        721.95        730.04         8.82 o                         
   4   9   4        256.58        264.17         4.29 o                         
   5   9   4          0.32          0.27         0.33 o                         
   6   9   4          4.42          4.69         0.39 o                         
   7   9   4         14.49         18.44         0.66 o                         
  -7  10   4          8.08          5.29         0.51 o                         
  -6  10   4          0.29          0.34         0.28 o                         
  -5  10   4         49.10         42.15         1.08 o                         
  -4  10   4         17.64         15.10         0.81 o                         
  -3  10   4          0.01         -0.06         0.33 o                         
  -2  10   4         51.56         45.19         1.12 o                         
  -1  10   4         74.63         67.10         1.55 o                         
   0  10   4         38.22         41.04         1.39 o                         
   1  10   4         24.67         24.92         0.97 o                         
   2  10   4         58.06         57.54         1.43 o                         
   3  10   4        244.58        258.91         4.23 o                         
   4  10   4          3.13          4.48         0.43 o                         
   5  10   4        118.45        110.77         2.02 o                         
   6  10   4         32.60         33.67         0.83 o                         
  -7  11   4         96.27         91.46         7.14 o                         
  -6  11   4         10.41          9.51         0.61 o                         
  -5  11   4          2.52          3.28         0.38 o                         
  -4  11   4         19.12         18.34         0.81 o                         
  -3  11   4         93.78         88.82         2.52 o                         
  -2  11   4         11.79         16.68         0.76 o                         
  -1  11   4         94.12         85.37         1.49 o                         
   0  11   4        100.36         97.69         1.75 o                         
   1  11   4         89.11         87.48         1.66 o                         
   2  11   4          4.45          3.07         0.39 o                         
   3  11   4         32.80         32.00         0.97 o                         
   4  11   4         63.93         58.11         1.27 o                         
   5  11   4         87.93         95.30         1.70 o                         
   6  11   4          1.07          3.43         0.34 o                         
  -6  12   4         29.87         29.23         1.45 o                         
  -5  12   4          3.43          2.38         0.32 o                         
  -4  12   4          0.41          1.13         0.30 o                         
  -3  12   4         19.32         14.21         0.69 o                         
  -2  12   4          5.57          5.42         0.44 o                         
  -1  12   4        417.80        439.35         5.99 o                         
   0  12   4         94.20         87.11         1.45 o                         
   1  12   4          5.19          4.07         0.33 o                         
   2  12   4          8.05          8.29         0.49 o                         
   3  12   4         26.74         27.61         0.82 o                         
   4  12   4         98.31        120.12         2.02 o                         
   5  12   4         29.83         23.93         0.59 o                         
  -4  13   4         16.08         19.46         0.77 o                         
  -3  13   4         30.64         26.41         0.79 o                         
  -2  13   4          3.84          3.80         0.36 o                         
  -1  13   4         12.23         15.93         1.37 o                         
   0  13   4         80.72         80.99         1.56 o                         
   1  13   4          1.85          2.61         0.59 o                         
   2  13   4          0.26          0.05         0.24 o                         
   3  13   4          1.37          1.53         0.27 o                         
  -2  14   4        116.31        101.70         7.61 o                         
  -1  14   4          1.81          0.75         0.25 o                         
   0  14   4          5.49          5.82         0.46 o                         
   1  14   4        103.53        102.28         2.66 o                         
  -9   0   5          5.21          9.06         0.88 o                         
  -7   0   5        182.21        212.43         3.72 o                         
  -5   0   5         34.09         41.01         4.51 o                         
  -3   0   5        439.14        564.67        13.27 o                         
  -1   0   5        115.44        109.76         2.95 o                         
   1   0   5        396.82        350.06        10.50 o                         
   3   0   5         36.08         67.83         2.83 o                         
   5   0   5          1.96          4.61         0.91 o                         
   7   0   5       1434.67       1487.54        18.22 o                         
   9   0   5          1.71          0.54         0.61 o                         
 -10   1   5          0.55         -0.20         0.20 o                         
  -9   1   5          0.04          0.09         0.24 o                         
  -8   1   5         27.72         26.38         0.67 o                         
  -7   1   5          8.85         12.55         0.84 o                         
  -6   1   5         52.94         53.71         3.11 o                         
  -5   1   5          2.88          1.30         1.01 o                         
  -4   1   5          4.08          5.03         0.77 o                         
  -3   1   5          1.21          1.36         0.49 o                         
  -2   1   5        402.21        418.90         7.48 o                         
  -1   1   5       4610.98       4553.60        58.82 o                         
   0   1   5       1718.51       1654.24        20.65 o                         
   1   1   5        348.30        274.93         4.42 o                         
   2   1   5         44.19         62.91         2.22 o                         
   3   1   5       1308.00       1231.20        17.26 o                         
   4   1   5         27.44         27.90         1.61 o                         
   5   1   5        120.20        107.31         2.35 o                         
   6   1   5          2.11          4.09         0.37 o                         
   7   1   5         43.33         41.08         0.96 o                         
   8   1   5          0.00          0.07         0.21 o                         
   9   1   5         30.31         23.71         0.81 o                         
 -10   2   5         20.25         12.59         0.59 o                         
  -9   2   5         61.60         68.46         1.08 o                         
  -8   2   5          0.33          3.61         0.33 o                         
  -7   2   5         24.01         30.25         0.69 o                         
  -6   2   5        146.04        144.62         2.56 o                         
  -5   2   5        115.77         93.89         3.52 o                         
  -4   2   5          9.65          4.76         1.12 o                         
  -3   2   5        474.23        449.19         7.90 o                         
  -2   2   5       4994.44       4698.16        66.86 o                         
  -1   2   5        651.98        613.45        14.62 o                         
   0   2   5         31.53         35.17         1.78 o                         
   1   2   5        261.16        306.36         5.97 o                         
   2   2   5       1716.05       1603.45        23.30 o                         
   3   2   5          6.10          9.10         1.43 o                         
   4   2   5        400.88        391.66         6.96 o                         
   5   2   5         18.30         14.42         0.54 o                         
   6   2   5        104.78        101.53         1.41 o                         
   7   2   5          2.01          2.53         0.32 o                         
   8   2   5        151.10        170.10         2.17 o                         
   9   2   5          6.11          3.65         0.27 o                         
 -10   3   5          3.14          2.68         0.25 o                         
  -9   3   5          3.28          2.87         0.28 o                         
  -8   3   5          5.74         10.22         0.46 o                         
  -7   3   5          1.70          1.43         0.30 o                         
  -6   3   5         21.90         21.62         1.02 o                         
  -5   3   5          3.15          0.65         2.17 o                         
  -4   3   5        795.38        880.84        13.67 o                         
  -3   3   5        498.85        577.91         9.18 o                         
  -2   3   5         37.22         22.10         1.24 o                         
  -1   3   5        727.75        713.42        11.80 o                         
   0   3   5        271.66        317.53         8.75 o                         
   1   3   5       1138.76       1316.47        19.65 o                         
   2   3   5       3932.06       4466.82       121.47 o                         
   3   3   5         53.07         44.40         2.14 o                         
   4   3   5        378.33        379.26         8.11 o                         
   5   3   5          0.30          0.02         0.35 o                         
   6   3   5        185.34        201.01         2.36 o                         
   7   3   5         34.64         33.86         0.76 o                         
   8   3   5          0.61          2.03         0.25 o                         
   9   3   5         41.99         50.61         0.83 o                         
 -10   4   5          3.48          1.41         0.22 o                         
  -9   4   5          0.01          2.21         0.28 o                         
  -8   4   5         38.62         33.86         0.73 o                         
  -7   4   5          9.59         11.98         0.50 o                         
  -6   4   5          3.19          4.67         0.65 o                         
  -5   4   5         52.97         58.36         3.18 o                         
  -4   4   5         41.98         42.94         2.78 o                         
  -3   4   5       1095.04       1164.11        19.32 o                         
  -2   4   5        274.34        297.90         6.09 o                         
  -1   4   5        440.89        446.89         8.09 o                         
   0   4   5        373.36        370.14         8.34 o                         
   1   4   5         21.71         14.64         3.70 o                         
   2   4   5        316.27        382.03         8.41 o                         
   3   4   5          1.16          3.58         1.00 o                         
   4   4   5          7.31          5.81         1.05 o                         
   5   4   5         72.99         67.66         1.19 o                         
   6   4   5        347.88        347.63         6.05 o                         
   7   4   5        179.50        179.92         2.32 o                         
   8   4   5         24.59         16.89         0.51 o                         
   9   4   5         60.62         56.35         1.07 o                         
 -10   5   5          5.07          3.26         0.30 o                         
  -9   5   5         29.00         24.33         0.91 o                         
  -8   5   5        119.85        110.03         1.67 o                         
  -7   5   5        115.49        104.62         1.54 o                         
  -6   5   5        197.78        173.69         1.86 o                         
  -5   5   5        160.46        160.78         4.07 o                         
  -4   5   5         25.21         27.21         7.66 o                         
  -3   5   5          5.49          7.88         1.69 o                         
  -2   5   5        186.62        182.51         7.05 o                         
  -1   5   5       2544.29       2609.38        44.91 o                         
   0   5   5         28.49         15.63         1.68 o                         
   1   5   5         73.51         80.32         7.15 o                         
   2   5   5         45.21         42.99         2.23 o                         
   3   5   5        352.31        306.92         6.05 o                         
   4   5   5         29.51         30.15         1.50 o                         
   5   5   5         41.59         36.31         0.79 o                         
   6   5   5         26.14         21.74         0.67 o                         
   7   5   5        118.71        112.28         2.16 o                         
   8   5   5          1.11          1.59         0.27 o                         
   9   5   5          0.09          0.55         0.22 o                         
  -9   6   5          0.05         -0.14         0.54 o                         
  -8   6   5          0.49          1.73         0.35 o                         
  -7   6   5         93.31         78.16         1.26 o                         
  -6   6   5        135.99        123.00         2.18 o                         
  -5   6   5         73.70         82.86         1.42 o                         
  -4   6   5          0.80          0.90         3.64 o                         
  -3   6   5          7.36          7.22         2.02 o                         
  -2   6   5         28.18         26.30         4.85 o                         
  -1   6   5        313.29        319.50         8.62 o                         
   0   6   5         18.93         27.50         4.23 o                         
   1   6   5        801.32        784.19        16.62 o                         
   2   6   5         29.37         18.42         2.18 o                         
   3   6   5        261.40        279.21         5.01 o                         
   4   6   5        215.60        198.80         5.23 o                         
   5   6   5        236.61        202.04         2.60 o                         
   6   6   5        124.70        110.92         1.71 o                         
   7   6   5        184.85        161.16         2.77 o                         
   8   6   5          7.87          2.72         0.34 o                         
  -9   7   5         18.43         22.22         0.97 o                         
  -8   7   5         57.41         47.51         1.07 o                         
  -7   7   5         54.40         41.09         1.17 o                         
  -6   7   5         77.84        103.15         1.65 o                         
  -5   7   5        213.58        202.86         2.64 o                         
  -4   7   5          9.66          5.29         0.54 o                         
  -3   7   5        207.22        209.68         3.42 o                         
  -2   7   5         27.27          1.95        14.72 o                         
  -1   7   5          0.38         -2.11         4.81 o                         
   0   7   5         87.96         90.05         4.46 o                         
   1   7   5         17.96         21.55         5.38 o                         
   2   7   5         61.33         60.21         2.40 o                         
   3   7   5         36.54         41.03         1.02 o                         
   4   7   5          0.09          0.39         0.82 o                         
   5   7   5        285.21        289.76         4.20 o                         
   6   7   5        185.20        171.08         3.30 o                         
   7   7   5        106.72        113.04         2.31 o                         
   8   7   5         27.14         25.10         0.99 o                         
  -9   8   5         13.37         12.78         0.76 o                         
  -8   8   5         20.81         22.68         0.89 o                         
  -7   8   5         27.55         16.80         0.64 o                         
  -6   8   5         77.37         79.95         1.50 o                         
  -5   8   5         48.50         51.81         1.50 o                         
  -4   8   5         14.54         11.30         0.75 o                         
  -3   8   5         21.94         23.10         0.79 o                         
  -2   8   5         63.07         62.87         2.66 o                         
  -1   8   5          0.00          3.69         7.10 o                         
   0   8   5         40.39         42.04         3.25 o                         
   1   8   5         31.69         27.12         0.85 o                         
   2   8   5          1.48          3.10         0.42 o                         
   3   8   5        103.13        100.12         1.76 o                         
   4   8   5        562.11        537.65         6.70 o                         
   5   8   5         51.26         49.17         1.12 o                         
   6   8   5          2.41          1.10         0.31 o                         
   7   8   5          2.14          2.67         0.37 o                         
  -8   9   5          0.01          0.75         0.28 o                         
  -7   9   5         76.30         80.58         1.51 o                         
  -6   9   5         34.94         37.72         0.93 o                         
  -5   9   5        200.11        168.55         2.65 o                         
  -4   9   5         44.08         33.60         1.15 o                         
  -3   9   5        173.62        183.58         2.78 o                         
  -2   9   5         22.22         22.52         1.08 o                         
  -1   9   5          7.66          7.94         0.63 o                         
   0   9   5        233.18        230.80         3.04 o                         
   1   9   5        110.77        114.83         1.95 o                         
   2   9   5         25.57         29.63         1.52 o                         
   3   9   5        391.04        375.04         4.98 o                         
   4   9   5         69.56         75.79         1.65 o                         
   5   9   5         32.43         36.01         0.92 o                         
   6   9   5          2.65          3.00         0.32 o                         
   7   9   5          5.27          7.49         0.50 o                         
  -7  10   5         27.20         23.16         0.88 o                         
  -6  10   5         24.12         31.99         0.99 o                         
  -5  10   5          1.97          4.64         0.52 o                         
  -4  10   5         91.32         82.23         1.91 o                         
  -3  10   5         11.61          9.47         0.54 o                         
  -2  10   5        190.37        178.08         3.33 o                         
  -1  10   5         69.39         66.07         1.42 o                         
   0  10   5          0.59          3.19         1.40 o                         
   1  10   5        744.57        763.88         9.54 o                         
   2  10   5        128.06        127.46         2.40 o                         
   3  10   5          0.01          1.16         0.33 o                         
   4  10   5         53.03         63.45         1.80 o                         
   5  10   5          7.17          6.53         0.51 o                         
   6  10   5          1.77          1.31         0.27 o                         
  -6  11   5        157.85        154.73         2.76 o                         
  -5  11   5          0.75          0.21         0.29 o                         
  -4  11   5         49.05         48.42         1.31 o                         
  -3  11   5         63.48         59.93         1.63 o                         
  -2  11   5         41.52         45.72         1.18 o                         
  -1  11   5        547.13        528.90         7.15 o                         
   0  11   5        230.97        236.08         3.54 o                         
   1  11   5        239.92        234.34         5.24 o                         
   2  11   5          7.96         10.61         0.62 o                         
   3  11   5          3.11          2.09         0.34 o                         
   4  11   5         22.60         23.92         0.74 o                         
   5  11   5         17.27         18.57         0.59 o                         
  -5  12   5          8.65         11.29         0.54 o                         
  -4  12   5          2.53          2.38         0.33 o                         
  -3  12   5         15.92         12.56         0.64 o                         
  -2  12   5          1.40          1.66         0.31 o                         
  -1  12   5          5.54          5.19         0.37 o                         
   0  12   5        432.95        463.78         6.28 o                         
   1  12   5          0.52          0.61         0.26 o                         
   2  12   5          6.11          5.49         0.45 o                         
   3  12   5          2.34          3.62         0.51 o                         
   4  12   5         41.73         47.72         0.99 o                         
  -4  13   5          0.80         -0.18         0.23 o                         
  -3  13   5          4.28          2.70         0.31 o                         
  -2  13   5         22.98         21.70         0.76 o                         
  -1  13   5         36.89         36.47         1.10 o                         
   0  13   5         52.69         53.74         1.92 o                         
   1  13   5          8.58          6.72         0.41 o                         
   2  13   5         10.32          9.96         0.55 o                         
   3  13   5          0.60         -0.05         0.26 o                         
  -1  14   5         15.98         11.45         1.49 o                         
   0  14   5          3.59          3.50         0.53 o                         
 -10   0   6         38.17         64.40         1.36 o                         
  -8   0   6         19.82         19.26         1.91 o                         
  -6   0   6        149.60        134.38         4.86 o                         
  -4   0   6        104.63         99.37         3.76 o                         
  -2   0   6       2493.50       2203.75        41.87 o                         
   0   0   6          2.31          2.87         1.61 o                         
   2   0   6          0.35          3.61         1.53 o                         
   4   0   6        436.18        387.72         8.28 o                         
   6   0   6         83.77         65.15         1.57 o                         
   8   0   6        182.70        195.93         5.59 o                         
 -10   1   6          2.01          3.37         0.25 o                         
  -9   1   6         13.54         16.16         0.52 o                         
  -8   1   6         33.36         28.40         0.85 o                         
  -7   1   6        387.58        369.32         3.77 o                         
  -6   1   6        327.43        319.00         4.27 o                         
  -5   1   6          7.34          4.95         1.19 o                         
  -4   1   6        171.33        152.91         6.17 o                         
  -3   1   6       2519.63       2614.17        35.29 o                         
  -2   1   6       1061.69       1007.98        14.41 o                         
  -1   1   6        338.42        302.80         5.73 o                         
   0   1   6        727.24        716.27         9.62 o                         
   1   1   6       2492.15       2648.34        34.49 o                         
   2   1   6         48.35         52.55         2.56 o                         
   3   1   6        841.67        926.65        15.40 o                         
   4   1   6          4.47          7.67         0.69 o                         
   5   1   6       1471.93       1391.94        21.62 o                         
   6   1   6       1145.32       1120.88        10.18 o                         
   7   1   6        114.68        118.97         1.67 o                         
   8   1   6          3.53          5.89         0.34 o                         
   9   1   6         19.35         15.43         0.45 o                         
 -10   2   6         76.63         72.34         1.17 o                         
  -9   2   6         13.18          6.29         0.37 o                         
  -8   2   6         97.70         97.60         1.51 o                         
  -7   2   6          0.21          0.87         0.34 o                         
  -6   2   6          0.17          0.24         0.41 o                         
  -5   2   6         12.18         22.88         1.19 o                         
  -4   2   6       2282.47       2124.78        29.83 o                         
  -3   2   6        129.32        102.16         5.88 o                         
  -2   2   6       1445.43       1454.00        22.63 o                         
  -1   2   6        365.88        328.57         7.42 o                         
   0   2   6       1811.70       1841.05        22.74 o                         
   1   2   6        992.48        985.86        30.93 o                         
   2   2   6       1097.51       1202.08        20.86 o                         
   3   2   6         27.21         28.23         1.16 o                         
   4   2   6        472.39        452.81         6.69 o                         
   5   2   6         15.23         20.77         0.61 o                         
   6   2   6          0.32          1.72         0.30 o                         
   7   2   6        107.99        101.31         1.48 o                         
   8   2   6         43.62         59.14         0.98 o                         
   9   2   6         53.72         65.99         1.02 o                         
 -10   3   6         16.02          8.97         0.46 o                         
  -9   3   6         16.56         18.17         0.54 o                         
  -8   3   6          5.04          3.90         0.32 o                         
  -7   3   6         17.63         23.04         0.63 o                         
  -6   3   6        105.11        103.02         2.59 o                         
  -5   3   6          3.16          6.25         2.21 o                         
  -4   3   6       3672.89       3929.86        88.50 o                         
  -3   3   6        437.00        443.11         7.35 o                         
  -2   3   6        174.35        174.48         4.05 o                         
  -1   3   6        192.64        202.55         5.20 o                         
   0   3   6       1168.76       1216.58        21.80 o                         
   1   3   6        436.91        428.06         8.74 o                         
   2   3   6       1699.20       1849.86        30.88 o                         
   3   3   6        166.82        143.90         3.12 o                         
   4   3   6         25.61         19.27         2.14 o                         
   5   3   6         31.02         26.27         0.65 o                         
   6   3   6        234.16        215.16         2.91 o                         
   7   3   6        166.32        158.58         2.07 o                         
   8   3   6         95.45         99.87         1.48 o                         
   9   3   6         77.98         84.66         1.56 o                         
 -10   4   6          0.03          0.23         0.21 o                         
  -9   4   6          8.69          9.10         0.39 o                         
  -8   4   6         13.17         13.93         0.51 o                         
  -7   4   6          4.36          6.14         0.64 o                         
  -6   4   6        123.54        106.43         1.49 o                         
  -5   4   6        184.77        188.07         7.46 o                         
  -4   4   6        163.95        143.90         3.86 o                         
  -3   4   6        288.61        261.43         5.89 o                         
  -2   4   6        105.67        127.88         3.35 o                         
  -1   4   6        353.88        369.62         9.27 o                         
   0   4   6         29.08         34.79         2.58 o                         
   1   4   6        660.62        780.60        14.78 o                         
   2   4   6         62.51         58.42         6.72 o                         
   3   4   6        501.93        497.68         7.78 o                         
   4   4   6         28.20         23.72         1.22 o                         
   5   4   6        167.63        148.92         1.95 o                         
   6   4   6         26.40         26.33         0.72 o                         
   7   4   6         89.41        109.44         1.93 o                         
   8   4   6          0.05          0.27         0.28 o                         
   9   4   6         28.21         27.65         0.93 o                         
 -10   5   6          7.24          5.59         0.40 o                         
  -9   5   6         31.39         39.38         0.81 o                         
  -8   5   6         47.50         56.60         1.10 o                         
  -7   5   6        401.65        429.20         4.54 o                         
  -6   5   6         92.25         92.78         1.21 o                         
  -5   5   6          2.97          1.05         1.18 o                         
  -4   5   6          5.43          5.67         3.78 o                         
  -3   5   6        629.69        623.54        11.87 o                         
  -2   5   6         93.06        125.78         7.96 o                         
  -1   5   6       1108.14       1210.72        39.62 o                         
   0   5   6        577.98        570.75        13.05 o                         
   1   5   6        627.20        655.92        13.87 o                         
   2   5   6          3.78          1.15         1.29 o                         
   3   5   6         83.95         96.60         4.02 o                         
   4   5   6         11.46         15.31         0.56 o                         
   5   5   6        103.76        114.95         1.64 o                         
   6   5   6          3.56          1.17         0.29 o                         
   7   5   6         33.95         39.61         0.86 o                         
   8   5   6         30.71         31.19         0.89 o                         
  -9   6   6          0.60          1.67         0.29 o                         
  -8   6   6        196.18        195.23         2.28 o                         
  -7   6   6        166.94        152.73         1.96 o                         
  -6   6   6        192.16        204.62         2.58 o                         
  -5   6   6        109.72        112.57         1.61 o                         
  -4   6   6          0.89          2.27         2.19 o                         
  -3   6   6        312.73        299.02         9.33 o                         
  -2   6   6         52.24         57.66         6.10 o                         
  -1   6   6         40.33         43.26         3.12 o                         
   0   6   6        322.91        331.07        13.81 o                         
   1   6   6        110.90        112.52         4.93 o                         
   2   6   6         13.36         24.35         2.76 o                         
   3   6   6          2.42          2.82         1.25 o                         
   4   6   6          3.43          3.17         0.57 o                         
   5   6   6          2.70          1.28         0.63 o                         
   6   6   6        100.75        100.88         1.76 o                         
   7   6   6         45.70         52.85         1.55 o                         
   8   6   6         19.53         15.00         0.59 o                         
  -9   7   6          1.21          6.73         0.71 o                         
  -8   7   6        103.49        102.60         1.90 o                         
  -7   7   6         11.64         15.70         0.63 o                         
  -6   7   6        101.69        100.21         1.66 o                         
  -5   7   6        158.41        153.51         2.20 o                         
  -4   7   6         94.30         93.11         1.64 o                         
  -3   7   6        177.76        217.80         5.22 o                         
  -2   7   6         18.92         30.16         1.99 o                         
  -1   7   6          3.38          2.04         2.86 o                         
   0   7   6          1.31          0.44         2.28 o                         
   1   7   6         20.61         18.56         1.29 o                         
   2   7   6         59.68         59.86         1.27 o                         
   3   7   6         32.94         40.72         1.01 o                         
   4   7   6          0.81          0.20         0.81 o                         
   5   7   6          3.43          5.59         0.43 o                         
   6   7   6         79.20         75.92         1.81 o                         
   7   7   6         42.69         45.74         1.38 o                         
   8   7   6          6.20          5.55         0.44 o                         
  -9   8   6         23.41         24.70         3.43 o                         
  -8   8   6          0.23          0.66         0.37 o                         
  -7   8   6          9.09          5.74         0.39 o                         
  -6   8   6        152.69        141.03         2.27 o                         
  -5   8   6        220.44        219.44         3.14 o                         
  -4   8   6        182.71        192.16         3.05 o                         
  -3   8   6         18.98         19.98         0.76 o                         
  -2   8   6        105.03        118.54         2.66 o                         
  -1   8   6         53.67         57.93         1.95 o                         
   0   8   6         39.31         43.84         2.19 o                         
   1   8   6          5.75          5.58         0.75 o                         
   2   8   6        386.56        378.71         4.90 o                         
   3   8   6         96.80         97.84         2.45 o                         
   4   8   6         53.22         53.11         1.22 o                         
   5   8   6         30.78         29.02         0.85 o                         
   6   8   6          0.98          0.58         0.30 o                         
   7   8   6          1.50          2.99         0.33 o                         
  -8   9   6          6.37          3.97         2.39 o                         
  -7   9   6         10.43         11.12         0.52 o                         
  -6   9   6         21.57         16.82         0.65 o                         
  -5   9   6          5.64          5.72         0.48 o                         
  -4   9   6        318.89        324.27         5.07 o                         
  -3   9   6          6.35          8.60         0.54 o                         
  -2   9   6         99.72         91.14         1.64 o                         
  -1   9   6          1.96          2.15         0.70 o                         
   0   9   6         82.21         85.54         1.61 o                         
   1   9   6         84.14         80.45         1.55 o                         
   2   9   6         39.93         44.36         1.20 o                         
   3   9   6        212.63        197.98         3.07 o                         
   4   9   6         19.71         20.17         0.76 o                         
   5   9   6         18.05         20.58         0.68 o                         
   6   9   6          0.05          0.10         0.41 o                         
   7   9   6          5.46          5.78         0.42 o                         
  -7  10   6          0.16         -0.29         0.36 o                         
  -6  10   6         75.50         74.38         1.92 o                         
  -5  10   6         15.81         20.78         0.75 o                         
  -4  10   6          0.64          3.65         0.40 o                         
  -3  10   6         11.81         12.11         0.60 o                         
  -2  10   6         19.07         23.27         0.81 o                         
  -1  10   6        138.65        125.91         2.14 o                         
   0  10   6        308.37        308.46         4.85 o                         
   1  10   6         31.62         30.84         0.93 o                         
   2  10   6         14.64         17.00         0.77 o                         
   3  10   6        242.39        226.89         5.27 o                         
   4  10   6          1.08          0.38         0.26 o                         
   5  10   6         10.85         14.05         0.60 o                         
   6  10   6          4.80          4.46         0.41 o                         
  -6  11   6          4.35          4.88         0.36 o                         
  -5  11   6         12.91         11.74         0.66 o                         
  -4  11   6          1.84          1.61         0.33 o                         
  -3  11   6         31.38         29.18         0.82 o                         
  -2  11   6         85.36         68.92         1.86 o                         
  -1  11   6          2.67          4.55         0.57 o                         
   0  11   6          0.01          1.16         0.38 o                         
   1  11   6        163.24        181.49         3.95 o                         
   2  11   6          3.32          3.02         0.37 o                         
   3  11   6         95.45        100.09         1.88 o                         
   4  11   6          0.70          1.64         0.36 o                         
   5  11   6          0.01          0.43         0.22 o                         
  -5  12   6          2.17          4.02         0.34 o                         
  -4  12   6         10.17          9.33         0.61 o                         
  -3  12   6          1.55          0.60         0.28 o                         
  -2  12   6          7.13          3.65         0.37 o                         
  -1  12   6          8.95         11.22         0.61 o                         
   0  12   6        256.14        251.51         3.95 o                         
   1  12   6          5.22          4.95         0.32 o                         
   2  12   6          4.78          4.99         0.58 o                         
   3  12   6          0.50          0.08         0.22 o                         
   4  12   6          6.17          6.24         0.40 o                         
  -4  13   6         25.10         28.04         0.89 o                         
  -3  13   6          0.26          0.41         0.25 o                         
  -2  13   6          0.00          0.18         0.25 o                         
  -1  13   6         32.12         31.75         0.89 o                         
   0  13   6          1.70          1.94         0.27 o                         
   1  13   6          6.65          8.28         0.58 o                         
   2  13   6         13.03          9.64         0.54 o                         
  -9   0   7         11.33         12.69         0.71 o                         
  -7   0   7         50.92         62.32         2.07 o                         
  -5   0   7        957.36        895.91        16.78 o                         
  -3   0   7        285.61        345.51        10.12 o                         
  -1   0   7         53.94         45.33         2.01 o                         
   1   0   7       4580.41       4749.27       120.88 o                         
   3   0   7       2361.08       2191.80        39.94 o                         
   5   0   7        461.88        404.85         5.92 o                         
   7   0   7        122.98        116.63         2.84 o                         
   9   0   7         40.23         42.05         1.04 o                         
 -10   1   7         29.23         44.01         0.94 o                         
  -9   1   7         97.88        110.74         1.52 o                         
  -8   1   7         12.97         15.97         0.56 o                         
  -7   1   7         22.66         21.68         0.61 o                         
  -6   1   7         76.98         75.62         1.11 o                         
  -5   1   7         24.25         24.00         1.36 o                         
  -4   1   7        416.31        409.23         6.52 o                         
  -3   1   7       1632.49       1505.28        21.39 o                         
  -2   1   7        967.26       1106.34        16.74 o                         
  -1   1   7          2.11          1.68         0.79 o                         
   0   1   7        458.61        474.07         6.86 o                         
   1   1   7        212.46        251.27         4.42 o                         
   2   1   7         34.07         58.71         2.73 o                         
   3   1   7        857.31        909.43        16.33 o                         
   4   1   7          0.58          1.70         0.68 o                         
   5   1   7       1470.28       1457.65        12.96 o                         
   6   1   7        121.82        128.92         1.83 o                         
   7   1   7          2.53          2.73         0.28 o                         
   8   1   7         27.15         23.77         0.61 o                         
   9   1   7          0.81          2.42         0.22 o                         
 -10   2   7          0.03          0.46         0.18 o                         
  -9   2   7          0.27          0.05         0.21 o                         
  -8   2   7        445.23        471.58         5.10 o                         
  -7   2   7        154.01        149.13         1.85 o                         
  -6   2   7        152.27        150.30         3.40 o                         
  -5   2   7         73.29         70.54         1.91 o                         
  -4   2   7         20.79         27.90         2.48 o                         
  -3   2   7        858.71        858.73        14.87 o                         
  -2   2   7        594.47        557.19        10.02 o                         
  -1   2   7       1484.79       1521.75        23.62 o                         
   0   2   7        109.06         90.49         2.36 o                         
   1   2   7        578.59        611.49        11.25 o                         
   2   2   7         34.62         37.84         2.89 o                         
   3   2   7         17.14         24.95         1.57 o                         
   4   2   7        106.92        116.49         2.47 o                         
   5   2   7          0.91          0.66         0.27 o                         
   6   2   7        190.62        192.95         3.20 o                         
   7   2   7        165.77        168.77         2.31 o                         
   8   2   7          0.02          0.36         0.25 o                         
   9   2   7          3.67          6.08         0.32 o                         
 -10   3   7          3.26          7.71         0.31 o                         
  -9   3   7        122.38        100.07         1.39 o                         
  -8   3   7         16.77         13.09         0.64 o                         
  -7   3   7          4.35          3.59         0.32 o                         
  -6   3   7        185.09        189.24         2.34 o                         
  -5   3   7        277.75        259.81         8.70 o                         
  -4   3   7        755.07        710.11        10.39 o                         
  -3   3   7         62.53         65.61         2.49 o                         
  -2   3   7        274.38        265.90         5.65 o                         
  -1   3   7        238.38        286.13         7.65 o                         
   0   3   7         32.39         39.35         2.22 o                         
   1   3   7       1042.75        969.57        17.14 o                         
   2   3   7        142.01        152.90         6.93 o                         
   3   3   7         27.35         22.55         1.36 o                         
   4   3   7          5.40          2.53         0.49 o                         
   5   3   7         43.88         36.13         0.75 o                         
   6   3   7          6.00          5.01         0.62 o                         
   7   3   7         63.07         53.55         1.32 o                         
   8   3   7          4.82          9.39         0.38 o                         
   9   3   7          0.01          0.10         0.21 o                         
 -10   4   7          2.44          2.30         0.42 o                         
  -9   4   7         55.44         58.52         0.94 o                         
  -8   4   7         38.95         29.27         0.70 o                         
  -7   4   7        101.66        111.31         1.50 o                         
  -6   4   7          9.12         11.04         0.48 o                         
  -5   4   7         20.29         26.87         1.24 o                         
  -4   4   7        498.70        468.06         8.34 o                         
  -3   4   7       3088.87       3099.29        53.53 o                         
  -2   4   7        180.88        203.20        10.29 o                         
  -1   4   7         23.78         29.24         2.28 o                         
   0   4   7       2396.56       2589.51        43.67 o                         
   1   4   7        258.55        237.05        14.68 o                         
   2   4   7        646.21        669.65        13.11 o                         
   3   4   7         49.40         42.23         2.92 o                         
   4   4   7         65.38         71.41         1.46 o                         
   5   4   7         51.31         48.97         1.56 o                         
   6   4   7         15.04         16.31         0.64 o                         
   7   4   7          0.19          0.17         0.22 o                         
   8   4   7         23.31         24.54         0.69 o                         
 -10   5   7          4.48          7.00         0.40 o                         
  -9   5   7          6.51          3.37         0.30 o                         
  -8   5   7        113.49         96.52         1.43 o                         
  -7   5   7        420.65        467.46         5.02 o                         
  -6   5   7        110.95        114.62         1.94 o                         
  -5   5   7         34.88         44.60         1.84 o                         
  -4   5   7         87.99         82.87         4.26 o                         
  -3   5   7        117.67        143.82         6.86 o                         
  -2   5   7        150.57        159.90         5.66 o                         
  -1   5   7        854.45        927.28        20.46 o                         
   0   5   7        394.35        451.27        10.78 o                         
   1   5   7        199.78        234.64         7.43 o                         
   2   5   7         34.46         25.41         4.07 o                         
   3   5   7        158.70        168.12         4.25 o                         
   4   5   7         89.88         82.28         1.23 o                         
   5   5   7          0.48          0.11         0.42 o                         
   6   5   7          4.29          4.45         0.34 o                         
   7   5   7         22.07         21.31         0.63 o                         
   8   5   7          2.64          2.60         0.29 o                         
  -9   6   7         22.18         32.68         0.81 o                         
  -8   6   7        100.85        113.78         1.66 o                         
  -7   6   7         11.76         10.95         0.46 o                         
  -6   6   7         54.96         57.06         1.68 o                         
  -5   6   7        137.30        126.05         1.80 o                         
  -4   6   7          0.15          1.89         0.98 o                         
  -3   6   7         26.96         27.86         3.04 o                         
  -2   6   7        350.52        371.86        10.38 o                         
  -1   6   7        414.42        424.06        11.80 o                         
   0   6   7         40.43         36.83         5.14 o                         
   1   6   7         42.50         38.17         3.33 o                         
   2   6   7        138.60        135.21         2.46 o                         
   3   6   7        200.21        211.98         2.78 o                         
   4   6   7         59.08         59.73         1.11 o                         
   5   6   7         40.88         30.76         0.84 o                         
   6   6   7        100.52         96.38         4.42 o                         
   7   6   7         23.84         19.22         0.68 o                         
   8   6   7         20.28         18.03         0.72 o                         
  -9   7   7         26.37         31.28         1.59 o                         
  -8   7   7         20.44         26.08         1.01 o                         
  -7   7   7         22.40         17.39         0.65 o                         
  -6   7   7         45.56         56.34         1.14 o                         
  -5   7   7          0.01          0.47         0.80 o                         
  -4   7   7          0.22          0.31         0.65 o                         
  -3   7   7         84.64         85.23         2.23 o                         
  -2   7   7         80.62         90.05         2.54 o                         
  -1   7   7         18.25         14.61         1.31 o                         
   0   7   7          0.11          1.98         0.44 o                         
   1   7   7         51.27         55.30         2.33 o                         
   2   7   7        239.99        205.70         3.06 o                         
   3   7   7          0.92          2.41         0.47 o                         
   4   7   7        188.90        162.59         2.49 o                         
   5   7   7        156.42        146.23         2.61 o                         
   6   7   7         27.54         33.02         1.08 o                         
   7   7   7         11.20         11.86         0.86 o                         
  -8   8   7          0.74          1.33         0.32 o                         
  -7   8   7          3.57          5.73         0.39 o                         
  -6   8   7          8.19          4.85         0.42 o                         
  -5   8   7          5.80          6.25         0.47 o                         
  -4   8   7         40.66         44.35         5.36 o                         
  -3   8   7          0.25          0.96         0.46 o                         
  -2   8   7        181.30        181.16         2.65 o                         
  -1   8   7          2.16          0.64         0.69 o                         
   0   8   7          2.85          3.79         0.41 o                         
   1   8   7        469.98        464.93         5.46 o                         
   2   8   7        695.47        705.32         8.51 o                         
   3   8   7          0.15          0.52         0.30 o                         
   4   8   7        302.71        263.06         3.85 o                         
   5   8   7         68.82         71.75         1.36 o                         
   6   8   7         17.02         10.96         0.70 o                         
   7   8   7          8.68          5.98         0.40 o                         
  -8   9   7          7.02         11.27         0.92 o                         
  -7   9   7          0.01          0.11         0.24 o                         
  -6   9   7          3.22          5.83         0.43 o                         
  -5   9   7         14.95         18.22         0.77 o                         
  -4   9   7         90.70         88.53         1.80 o                         
  -3   9   7         59.35         46.49         1.49 o                         
  -2   9   7          1.84          5.18         0.58 o                         
  -1   9   7         90.57         78.51         1.72 o                         
   0   9   7          7.26          8.08         0.96 o                         
   1   9   7          9.98          7.27         1.05 o                         
   2   9   7         46.98         35.78         1.07 o                         
   3   9   7        163.01        163.40         2.60 o                         
   4   9   7          0.00         -0.10         0.28 o                         
   5   9   7          7.61          8.34         0.48 o                         
   6   9   7          2.25          2.08         0.46 o                         
  -7  10   7          5.14          3.95         0.64 o                         
  -6  10   7          0.88          3.09         0.38 o                         
  -5  10   7         63.58         68.88         1.43 o                         
  -4  10   7         27.57         30.09         1.30 o                         
  -3  10   7         49.23         43.40         1.03 o                         
  -2  10   7        120.05        131.31         2.19 o                         
  -1  10   7         19.89         17.10         0.78 o                         
   0  10   7         25.98         32.91         1.01 o                         
   1  10   7          5.71          5.42         0.62 o                         
   2  10   7          0.42          0.55         0.33 o                         
   3  10   7         89.42         93.43         1.84 o                         
   4  10   7         14.88         15.03         0.65 o                         
   5  10   7          3.39          3.26         0.32 o                         
   6  10   7          8.72         12.36         0.66 o                         
  -6  11   7          0.31          0.25         0.33 o                         
  -5  11   7         47.68         48.35         1.23 o                         
  -4  11   7         96.11        108.37         2.01 o                         
  -3  11   7          3.43          3.25         0.38 o                         
  -2  11   7          1.12          3.18         0.35 o                         
  -1  11   7        167.81        163.43         2.87 o                         
   0  11   7          0.30          0.43         0.51 o                         
   1  11   7         42.29         42.92         1.02 o                         
   2  11   7         95.02         96.24         1.85 o                         
   3  11   7          9.06         11.75         0.56 o                         
   4  11   7          6.61          5.06         0.35 o                         
   5  11   7          0.12          0.24         0.28 o                         
  -5  12   7          2.07          4.87         0.47 o                         
  -4  12   7         39.17         43.19         1.06 o                         
  -3  12   7          1.57          2.43         0.48 o                         
  -2  12   7          5.76          4.93         0.35 o                         
  -1  12   7         43.47         50.25         1.27 o                         
   0  12   7        276.71        309.80         5.28 o                         
   1  12   7          5.15          5.96         0.67 o                         
   2  12   7          1.06          0.93         0.39 o                         
   3  12   7          5.99          4.77         0.34 o                         
   4  12   7         13.07         16.57         0.54 o                         
  -3  13   7          2.57          2.54         0.35 o                         
  -2  13   7        100.94         96.61         1.83 o                         
  -1  13   7          1.94          2.04         0.29 o                         
   0  13   7          6.52          6.73         0.57 o                         
   1  13   7          0.91          1.14         0.25 o                         
   2  13   7          0.11          0.76         0.24 o                         
 -10   0   8        219.81        280.39         4.64 o                         
  -8   0   8        104.39        118.00         2.34 o                         
  -6   0   8         23.84         26.10         1.82 o                         
  -4   0   8        152.88        183.70         4.64 o                         
  -2   0   8       5116.92       5316.30        97.66 o                         
   0   0   8        200.35        212.99         7.23 o                         
   2   0   8         54.91         39.53         1.61 o                         
   4   0   8         20.50         23.82         0.94 o                         
   6   0   8        201.78        194.14         3.56 o                         
   8   0   8         18.73         17.71         0.94 o                         
 -10   1   8         23.99         42.67         0.74 o                         
  -9   1   8         12.34         23.75         0.63 o                         
  -8   1   8         11.56         12.21         0.50 o                         
  -7   1   8         28.52         28.29         0.69 o                         
  -6   1   8          1.09          2.04         1.79 o                         
  -5   1   8        313.66        349.13         8.58 o                         
  -4   1   8        791.03        797.56        10.51 o                         
  -3   1   8         40.61         61.93         2.19 o                         
  -2   1   8        611.18        591.06         9.34 o                         
  -1   1   8        343.78        316.61         5.45 o                         
   0   1   8       1723.82       1892.02        25.11 o                         
   1   1   8       1087.25       1154.00        16.24 o                         
   2   1   8         53.42         49.26         1.23 o                         
   3   1   8        140.48        147.10         3.69 o                         
   4   1   8        202.83        193.28         2.35 o                         
   5   1   8       1260.58       1239.97        12.42 o                         
   6   1   8         31.20         39.14         0.85 o                         
   7   1   8          2.51          2.95         0.30 o                         
   8   1   8          6.05          6.24         0.36 o                         
 -10   2   8         31.23         33.53         0.62 o                         
  -9   2   8          5.44          6.60         0.35 o                         
  -8   2   8        234.81        245.54         2.91 o                         
  -7   2   8         91.33         93.12         1.35 o                         
  -6   2   8         83.44         85.80         1.33 o                         
  -5   2   8        368.22        344.31         5.45 o                         
  -4   2   8         11.22         15.37         1.14 o                         
  -3   2   8        461.21        463.34         9.13 o                         
  -2   2   8        219.89        209.10         7.60 o                         
  -1   2   8         47.47         73.02         3.46 o                         
   0   2   8       1458.21       1643.18        25.27 o                         
   1   2   8         13.30         11.16         1.60 o                         
   2   2   8          3.18          4.42         0.52 o                         
   3   2   8         74.94         61.46         1.77 o                         
   4   2   8         22.57         22.34         1.18 o                         
   5   2   8         38.14         51.44         0.90 o                         
   6   2   8        186.98        175.60         2.39 o                         
   7   2   8         57.38         62.05         1.03 o                         
   8   2   8         34.12         42.93         0.86 o                         
 -10   3   8          7.71          2.08         0.21 o                         
  -9   3   8          3.28          6.32         0.34 o                         
  -8   3   8        102.46         97.23         1.42 o                         
  -7   3   8          0.11          0.74         0.28 o                         
  -6   3   8         67.87         53.04         1.41 o                         
  -5   3   8         69.91         78.40         1.43 o                         
  -4   3   8       3353.17       3385.30        46.57 o                         
  -3   3   8        140.00        137.47         5.25 o                         
  -2   3   8        499.26        502.58         9.52 o                         
  -1   3   8         15.49         30.51         2.61 o                         
   0   3   8        448.13        480.92         9.75 o                         
   1   3   8        115.41        117.98         6.35 o                         
   2   3   8        105.30        118.46         5.83 o                         
   3   3   8         33.83         31.92         1.33 o                         
   4   3   8        254.22        237.78         2.98 o                         
   5   3   8         11.91         14.06         0.51 o                         
   6   3   8          9.52         12.00         0.48 o                         
   7   3   8         82.24        100.29         1.42 o                         
   8   3   8          6.74         13.05         0.49 o                         
 -10   4   8         14.58         11.34         0.39 o                         
  -9   4   8         60.58         63.31         0.98 o                         
  -8   4   8         14.34          8.23         0.48 o                         
  -7   4   8         33.23         31.33         0.75 o                         
  -6   4   8        845.94        814.34         7.25 o                         
  -5   4   8        227.04        262.79         3.28 o                         
  -4   4   8       1039.82        973.02        14.39 o                         
  -3   4   8         16.73         23.92         1.61 o                         
  -2   4   8        268.33        256.60        10.75 o                         
  -1   4   8          7.30          6.93         2.11 o                         
   0   4   8        240.52        195.77        11.22 o                         
   1   4   8        748.67        772.45        17.92 o                         
   2   4   8        509.23        538.99         8.79 o                         
   3   4   8        100.51        101.19         1.77 o                         
   4   4   8        155.19        146.78         1.91 o                         
   5   4   8         23.64         16.64         0.67 o                         
   6   4   8         68.16         65.98         1.16 o                         
   7   4   8          2.47          1.71         0.25 o                         
   8   4   8         63.89         76.73         1.21 o                         
 -10   5   8          0.57          0.50         0.26 o                         
  -9   5   8         22.14         17.13         0.83 o                         
  -8   5   8          2.90          7.90         0.40 o                         
  -7   5   8        305.74        332.44         3.71 o                         
  -6   5   8         62.80         64.77         1.09 o                         
  -5   5   8        443.46        433.40         4.27 o                         
  -4   5   8        222.75        215.05         3.10 o                         
  -3   5   8        130.90        138.97         7.10 o                         
  -2   5   8         23.86         23.45         4.44 o                         
  -1   5   8          8.85         11.45         4.46 o                         
   0   5   8        214.12        240.59         7.33 o                         
   1   5   8          6.01         10.88         2.45 o                         
   2   5   8        157.78        173.66        10.35 o                         
   3   5   8         69.98         76.12         1.78 o                         
   4   5   8         79.57         82.72         1.23 o                         
   5   5   8         50.63         46.09         0.97 o                         
   6   5   8          2.08          3.65         0.39 o                         
   7   5   8          5.90          6.00         0.37 o                         
   8   5   8         24.35         31.04         0.74 o                         
  -9   6   8          1.75          9.32         0.43 o                         
  -8   6   8        214.52        196.55         2.60 o                         
  -7   6   8         25.88         31.02         0.87 o                         
  -6   6   8         15.44         15.99         0.98 o                         
  -5   6   8        105.22         99.90         1.54 o                         
  -4   6   8         55.45         57.75         1.23 o                         
  -3   6   8         53.87         42.60         4.06 o                         
  -2   6   8          5.23          4.51         2.14 o                         
  -1   6   8         71.81         70.55         8.65 o                         
   0   6   8        120.59        123.91        15.14 o                         
   1   6   8        995.28       1001.94        14.55 o                         
   2   6   8        127.44        116.57         3.24 o                         
   3   6   8         38.39         39.29         1.40 o                         
   4   6   8         35.03         41.14         1.15 o                         
   5   6   8          0.01         -0.10         0.27 o                         
   6   6   8         71.80         70.58         1.50 o                         
   7   6   8          0.20          0.33         0.60 o                         
  -9   7   8          0.30          0.25         0.33 o                         
  -8   7   8          0.68         -0.27         0.27 o                         
  -7   7   8          6.34         13.22         0.57 o                         
  -6   7   8          9.87          9.00         0.47 o                         
  -5   7   8         14.09         17.51         1.20 o                         
  -4   7   8          0.00          0.51         0.65 o                         
  -3   7   8        302.65        270.07         3.40 o                         
  -2   7   8         21.78         23.90         2.16 o                         
  -1   7   8        588.71        570.51        10.07 o                         
   0   7   8          0.35          0.25         0.86 o                         
   1   7   8         77.49         82.84         1.51 o                         
   2   7   8        512.93        509.76         6.31 o                         
   3   7   8        190.29        178.75         3.97 o                         
   4   7   8         39.06         42.87         1.06 o                         
   5   7   8         38.27         25.91         1.11 o                         
   6   7   8          2.83          4.88         0.47 o                         
   7   7   8         26.10         22.33         0.72 o                         
  -8   8   8         39.69         40.40         1.15 o                         
  -7   8   8         12.14         13.22         0.51 o                         
  -6   8   8          0.95          0.92         0.36 o                         
  -5   8   8          1.99          1.51         0.32 o                         
  -4   8   8         21.99         24.90         1.36 o                         
  -3   8   8          3.30          5.15         0.41 o                         
  -2   8   8          2.92          2.82         0.37 o                         
  -1   8   8         58.77         63.41         1.78 o                         
   0   8   8         34.85         40.95         1.01 o                         
   1   8   8        367.84        379.33         5.00 o                         
   2   8   8        173.27        165.68         3.02 o                         
   3   8   8          2.50          3.63         0.43 o                         
   4   8   8         13.62         11.22         0.63 o                         
   5   8   8         22.15         23.45         0.78 o                         
   6   8   8          0.14         -0.10         0.31 o                         
   7   8   8         24.17         25.55         1.07 o                         
  -8   9   8          1.32          0.61         0.37 o                         
  -7   9   8          0.35         -0.25         0.31 o                         
  -6   9   8          1.62          1.15         0.34 o                         
  -5   9   8          1.33          2.48         0.51 o                         
  -4   9   8          4.73          4.35         0.42 o                         
  -3   9   8        126.79        118.85         2.02 o                         
  -2   9   8          4.19          3.76         0.69 o                         
  -1   9   8        116.61        111.26         2.08 o                         
   0   9   8          5.36          7.84         0.77 o                         
   1   9   8        149.41        156.53         2.33 o                         
   2   9   8         14.34         16.26         0.69 o                         
   3   9   8         25.36         24.02         0.93 o                         
   4   9   8         55.15         47.35         1.04 o                         
   5   9   8         10.80         14.45         0.81 o                         
   6   9   8         20.55         20.22         1.12 o                         
  -7  10   8          2.10          1.31         0.36 o                         
  -6  10   8          0.56          0.42         0.28 o                         
  -5  10   8         62.35         63.85         1.33 o                         
  -4  10   8          5.19          2.34         0.35 o                         
  -3  10   8          8.87          3.46         0.37 o                         
  -2  10   8          1.19          1.23         0.34 o                         
  -1  10   8         62.01         58.93         1.38 o                         
   0  10   8          3.34          2.31         0.36 o                         
   1  10   8         37.19         40.86         1.38 o                         
   2  10   8          0.42          0.44         0.33 o                         
   3  10   8          1.93          0.99         0.32 o                         
   4  10   8          9.44         10.64         0.57 o                         
   5  10   8         43.86         44.53         1.05 o                         
  -6  11   8          2.67          2.51         0.31 o                         
  -5  11   8         24.40         28.25         0.84 o                         
  -4  11   8         32.48         36.20         1.03 o                         
  -3  11   8          7.49          7.44         0.42 o                         
  -2  11   8         85.47         89.42         1.74 o                         
  -1  11   8        118.46        129.01         2.31 o                         
   0  11   8          4.34          2.32         0.34 o                         
   1  11   8         25.88         24.38         0.80 o                         
   2  11   8          0.19          0.43         0.27 o                         
   3  11   8          8.83         12.76         0.61 o                         
   4  11   8          0.00         -0.17         0.21 o                         
  -5  12   8          0.39          0.28         0.31 o                         
  -4  12   8          1.23          0.89         0.25 o                         
  -3  12   8          9.54          7.16         1.10 o                         
  -2  12   8         58.96         54.92         1.15 o                         
  -1  12   8         71.72         75.77         1.69 o                         
   0  12   8         15.47         17.24         0.61 o                         
   1  12   8          0.12         -0.27         0.36 o                         
   2  12   8         18.02         19.84         0.67 o                         
   3  12   8         10.82         12.18         0.49 o                         
  -3  13   8          0.37          0.99         0.31 o                         
  -2  13   8         78.21         82.08         1.86 o                         
  -1  13   8          9.47          9.21         0.76 o                         
   0  13   8          6.98          7.38         0.49 o                         
   1  13   8         15.40         15.85         0.63 o                         
  -9   0   9        737.51        817.55        11.87 o                         
  -7   0   9         12.34         13.07         0.77 o                         
  -5   0   9         34.48         45.29         2.46 o                         
  -3   0   9        759.04        775.74        14.27 o                         
  -1   0   9          5.11          5.28         3.13 o                         
   1   0   9       1639.83       1647.16        30.14 o                         
   3   0   9         18.11         15.53         2.26 o                         
   5   0   9        301.71        275.81         4.67 o                         
   7   0   9         10.07         11.34         0.68 o                         
 -10   1   9        109.25        105.01         1.35 o                         
  -9   1   9         16.73          8.42         0.40 o                         
  -8   1   9         40.40         34.33         0.82 o                         
  -7   1   9         86.34         87.23         2.30 o                         
  -6   1   9         34.40         28.19         0.68 o                         
  -5   1   9          0.91          0.41         0.95 o                         
  -4   1   9        223.65        265.92         4.37 o                         
  -3   1   9          0.37          1.35         1.81 o                         
  -2   1   9        391.76        490.07         8.72 o                         
  -1   1   9         36.77         45.87         1.72 o                         
   0   1   9         96.21        119.78         3.46 o                         
   1   1   9        110.40        101.48         2.22 o                         
   2   1   9          1.97          3.72         0.53 o                         
   3   1   9        106.49         91.76         2.09 o                         
   4   1   9        280.71        316.85         3.62 o                         
   5   1   9        218.97        234.97         2.82 o                         
   6   1   9          0.24          1.06         0.26 o                         
   7   1   9         25.88         26.56         0.66 o                         
   8   1   9          0.44          0.61         0.18 o                         
 -10   2   9         51.82         70.71         0.98 o                         
  -9   2   9        101.01        101.73         1.41 o                         
  -8   2   9        384.10        410.93         4.52 o                         
  -7   2   9         38.40         42.02         0.87 o                         
  -6   2   9         21.19         22.94         0.63 o                         
  -5   2   9        137.68        145.38         2.79 o                         
  -4   2   9        143.98        115.16         2.90 o                         
  -3   2   9          0.00          0.91         1.12 o                         
  -2   2   9          7.21          2.88         1.02 o                         
  -1   2   9        347.61        323.18         6.67 o                         
   0   2   9        144.25        174.84         8.71 o                         
   1   2   9        102.56         84.26         1.93 o                         
   2   2   9        206.07        193.39         3.66 o                         
   3   2   9        853.64        763.77        12.77 o                         
   4   2   9        694.48        650.88         6.67 o                         
   5   2   9          9.04         10.02         0.54 o                         
   6   2   9          1.80          2.30         0.29 o                         
   7   2   9          0.93          1.98         0.24 o                         
   8   2   9          0.63          0.57         0.17 o                         
 -10   3   9          6.67          8.45         0.34 o                         
  -9   3   9         56.64         63.23         1.00 o                         
  -8   3   9        273.34        313.78         3.55 o                         
  -7   3   9        156.29        160.18         2.29 o                         
  -6   3   9         58.90         58.42         0.95 o                         
  -5   3   9        383.10        416.97         4.49 o                         
  -4   3   9        179.59        160.13         4.77 o                         
  -3   3   9         95.81        135.22         3.61 o                         
  -2   3   9          1.25          4.37         0.89 o                         
  -1   3   9        161.24        169.60         5.55 o                         
   0   3   9         87.16         88.28         3.04 o                         
   1   3   9        456.06        466.71        12.52 o                         
   2   3   9        373.77        355.55         8.31 o                         
   3   3   9          0.05          1.25         0.40 o                         
   4   3   9        195.54        206.02         2.55 o                         
   5   3   9          0.13          0.61         0.53 o                         
   6   3   9          4.89          5.57         0.36 o                         
   7   3   9          4.71          7.24         0.35 o                         
   8   3   9          0.36          0.48         0.19 o                         
 -10   4   9          6.15          3.36         0.23 o                         
  -9   4   9        279.11        308.95         3.56 o                         
  -8   4   9         54.85         58.22         1.03 o                         
  -7   4   9          1.15          0.64         0.26 o                         
  -6   4   9        973.19        976.61         8.93 o                         
  -5   4   9         41.43         32.87         1.19 o                         
  -4   4   9        325.63        315.64         4.52 o                         
  -3   4   9        222.23        210.72         6.53 o                         
  -2   4   9         11.14          9.07         2.22 o                         
  -1   4   9        560.65        574.64        11.06 o                         
   0   4   9          1.90          6.61         0.87 o                         
   1   4   9         64.32         59.90         3.50 o                         
   2   4   9        277.09        323.02         9.48 o                         
   3   4   9        122.04        104.38         1.90 o                         
   4   4   9          0.54          0.39         0.25 o                         
   5   4   9          1.32          4.91         0.36 o                         
   6   4   9          0.59          0.90         0.31 o                         
   7   4   9          6.53          9.29         0.41 o                         
   8   4   9         17.29         21.79         0.68 o                         
  -9   5   9          6.82          8.86         0.38 o                         
  -8   5   9         35.54         48.22         0.87 o                         
  -7   5   9        216.11        231.38         2.60 o                         
  -6   5   9          2.27          2.26         0.64 o                         
  -5   5   9        438.09        424.71         4.20 o                         
  -4   5   9        517.13        491.08         9.11 o                         
  -3   5   9        108.84        103.90         3.42 o                         
  -2   5   9        200.65        210.47         7.24 o                         
  -1   5   9        291.90        281.84         6.42 o                         
   0   5   9         12.87         15.30         1.84 o                         
   1   5   9         34.00         26.10         4.20 o                         
   2   5   9         43.43         45.34         2.86 o                         
   3   5   9         79.40         67.55         1.13 o                         
   4   5   9        290.12        277.39         3.85 o                         
   5   5   9        195.45        192.72         2.55 o                         
   6   5   9         17.59         18.36         0.76 o                         
   7   5   9          5.08          9.30         0.53 o                         
  -9   6   9          2.03          4.58         0.32 o                         
  -8   6   9        109.21         99.72         1.56 o                         
  -7   6   9          0.50          2.53         0.32 o                         
  -6   6   9          0.10          1.54         0.49 o                         
  -5   6   9        347.43        315.64         4.22 o                         
  -4   6   9        147.56        140.71         1.95 o                         
  -3   6   9         41.41         37.22         2.18 o                         
  -2   6   9        206.78        218.23         5.65 o                         
  -1   6   9        214.73        228.52         7.44 o                         
   0   6   9         51.06         53.50         2.45 o                         
   1   6   9          0.10          0.72         0.61 o                         
   2   6   9         55.86         45.42         2.83 o                         
   3   6   9         66.97         71.75         1.30 o                         
   4   6   9         39.53         40.79         0.96 o                         
   5   6   9          4.60          3.10         0.38 o                         
   6   6   9         96.41         82.22         3.37 o                         
   7   6   9          7.10          9.04         0.57 o                         
  -9   7   9         32.25         22.26         0.77 o                         
  -8   7   9         12.95         15.47         1.02 o                         
  -7   7   9          0.00          0.07         0.28 o                         
  -6   7   9         99.93        106.93         2.01 o                         
  -5   7   9         12.76         11.28         1.11 o                         
  -4   7   9         49.62         36.29         0.88 o                         
  -3   7   9          1.01          1.70         0.35 o                         
  -2   7   9        725.58        720.56         8.60 o                         
  -1   7   9        132.77        141.04         2.19 o                         
   0   7   9        127.00        148.15         2.25 o                         
   1   7   9         15.18         11.58         0.63 o                         
   2   7   9        209.04        198.22         2.88 o                         
   3   7   9         51.78         50.17         1.14 o                         
   4   7   9        103.23        104.15         2.01 o                         
   5   7   9         59.45         55.93         1.27 o                         
   6   7   9         31.60         32.59         2.59 o                         
   7   7   9          6.41          7.77         0.61 o                         
  -8   8   9         18.65         16.40         0.96 o                         
  -7   8   9          1.25          2.08         0.28 o                         
  -6   8   9          5.75          6.20         0.42 o                         
  -5   8   9         24.68         24.28         0.78 o                         
  -4   8   9        112.33         98.34         1.93 o                         
  -3   8   9        221.46        216.78         3.99 o                         
  -2   8   9         81.96         78.60         1.51 o                         
  -1   8   9          6.92          7.26         0.51 o                         
   0   8   9         43.22         55.60         1.20 o                         
   1   8   9         29.37         25.78         0.92 o                         
   2   8   9          2.38          1.70         0.36 o                         
   3   8   9         10.44         11.27         0.56 o                         
   4   8   9        161.63        149.07         2.35 o                         
   5   8   9         60.77         53.71         1.16 o                         
   6   8   9         72.71         68.09         1.63 o                         
  -8   9   9          1.80          3.81         0.63 o                         
  -7   9   9         15.54         14.54         0.58 o                         
  -6   9   9         34.83         39.14         1.20 o                         
  -5   9   9          0.04          0.26         0.26 o                         
  -4   9   9         17.91         18.12         0.91 o                         
  -3   9   9         98.27         84.65         1.48 o                         
  -2   9   9         87.06         75.55         1.46 o                         
  -1   9   9         18.28         19.65         1.04 o                         
   0   9   9        294.41        291.59         4.20 o                         
   1   9   9         17.59         17.27         0.69 o                         
   2   9   9         92.04         80.02         1.72 o                         
   3   9   9          2.50          2.59         0.34 o                         
   4   9   9         61.28         53.84         1.10 o                         
   5   9   9         21.93         26.26         0.83 o                         
   6   9   9          4.56          2.69         0.70 o                         
  -7  10   9          4.88          7.82         0.59 o                         
  -6  10   9         38.36         36.94         0.94 o                         
  -5  10   9          0.42          0.01         0.27 o                         
  -4  10   9          2.42          5.17         0.40 o                         
  -3  10   9          4.29          3.69         0.35 o                         
  -2  10   9         48.70         50.24         1.63 o                         
  -1  10   9          6.38          5.33         0.45 o                         
   0  10   9         67.31         69.69         1.69 o                         
   1  10   9         56.89         57.59         1.31 o                         
   2  10   9         38.82         39.78         1.02 o                         
   3  10   9         15.12         18.41         0.69 o                         
   4  10   9          0.71          0.14         0.25 o                         
   5  10   9          6.69         10.62         0.72 o                         
  -6  11   9         29.48         32.64         1.25 o                         
  -5  11   9          0.08          0.17         0.22 o                         
  -4  11   9          0.21          0.34         0.24 o                         
  -3  11   9          1.38          1.05         0.25 o                         
  -2  11   9         75.92         86.44         1.67 o                         
  -1  11   9         97.44         98.00         1.84 o                         
   0  11   9          6.45          6.98         0.61 o                         
   1  11   9         48.76         50.73         2.02 o                         
   2  11   9        102.26        109.96         2.51 o                         
   3  11   9          0.00          0.39         0.23 o                         
   4  11   9         21.32         27.21         0.81 o                         
  -4  12   9          1.10          0.84         0.28 o                         
  -3  12   9         55.46         54.69         1.26 o                         
  -2  12   9          0.18         -0.02         0.21 o                         
  -1  12   9        181.15        191.36         3.08 o                         
   0  12   9         35.50         34.80         0.93 o                         
   1  12   9          5.59          5.12         0.54 o                         
   2  12   9         53.55         62.69         1.30 o                         
  -2  13   9        123.82        119.77         3.76 o                         
  -1  13   9          2.44          2.38         0.22 o                         
   0  13   9          4.68          4.41         0.35 o                         
 -10   0  10         50.57         32.85         0.85 o                         
  -8   0  10          0.26          1.01         0.37 o                         
  -6   0  10         25.81         26.52         1.17 o                         
  -4   0  10         63.15         76.88         6.19 o                         
  -2   0  10        194.25        310.27         6.40 o                         
   0   0  10       1038.30       1023.84        18.55 o                         
   2   0  10        392.39        381.24         8.21 o                         
   4   0  10        351.51        377.14         6.04 o                         
   6   0  10        102.94        101.11         2.19 o                         
   8   0  10          2.20          5.48         0.41 o                         
 -10   1  10         40.68         59.69         0.87 o                         
  -9   1  10        169.12        175.28         2.14 o                         
  -8   1  10         33.22         23.75         0.71 o                         
  -7   1  10        563.42        533.83         5.40 o                         
  -6   1  10         99.28        105.29         1.48 o                         
  -5   1  10         30.90         31.39         2.13 o                         
  -4   1  10         51.25         61.09         5.04 o                         
  -3   1  10        538.08        527.01         8.12 o                         
  -2   1  10          2.39          5.27         0.74 o                         
  -1   1  10        617.99        684.92         9.11 o                         
   0   1  10        209.46        249.37         5.14 o                         
   1   1  10          2.90          3.78         0.55 o                         
   2   1  10         33.04         41.82         1.41 o                         
   3   1  10         25.41         20.19         0.78 o                         
   4   1  10        246.39        240.81         2.84 o                         
   5   1  10          6.94         10.14         0.60 o                         
   6   1  10         22.17         25.11         0.70 o                         
   7   1  10          4.41          3.73         0.29 o                         
   8   1  10          0.01          0.38         0.19 o                         
 -10   2  10          0.42          0.33         0.16 o                         
  -9   2  10          1.71          8.61         0.38 o                         
  -8   2  10        106.58         99.54         1.45 o                         
  -7   2  10        160.77        153.75         1.92 o                         
  -6   2  10          0.36          0.63         0.50 o                         
  -5   2  10        387.85        371.72         5.97 o                         
  -4   2  10        166.96        167.94         5.99 o                         
  -3   2  10        160.21        169.18         6.30 o                         
  -2   2  10        166.88        184.70         6.35 o                         
  -1   2  10         20.04         15.03         2.20 o                         
   0   2  10        149.53        167.72         4.54 o                         
   1   2  10         38.32         42.94         1.45 o                         
   2   2  10          6.45          7.38         0.75 o                         
   3   2  10        135.69        151.78         2.08 o                         
   4   2  10          3.93          3.73         0.49 o                         
   5   2  10         74.31         65.80         1.10 o                         
   6   2  10         90.21         90.90         2.46 o                         
   7   2  10         25.65         29.40         0.66 o                         
   8   2  10          3.45          2.15         0.19 o                         
 -10   3  10         98.28         90.30         1.16 o                         
  -9   3  10         77.55         91.08         1.28 o                         
  -8   3  10         51.54         47.32         1.30 o                         
  -7   3  10         32.47         39.11         0.84 o                         
  -6   3  10          1.38          2.21         0.31 o                         
  -5   3  10        571.25        564.60         5.40 o                         
  -4   3  10         99.45         95.73         4.16 o                         
  -3   3  10        120.25        132.68         2.98 o                         
  -2   3  10         74.82         70.04         2.30 o                         
  -1   3  10          0.12          2.15         1.82 o                         
   0   3  10         34.46         48.38         2.07 o                         
   1   3  10          0.99          6.05        15.84 o                         
   2   3  10          6.70          6.65         0.64 o                         
   3   3  10        252.20        241.48         2.97 o                         
   4   3  10        343.24        354.56         4.05 o                         
   5   3  10         36.16         33.76         0.79 o                         
   6   3  10         55.59         53.89         0.99 o                         
   7   3  10         19.34         17.95         0.59 o                         
   8   3  10          2.51          3.11         0.28 o                         
 -10   4  10         22.96         37.52         1.05 o                         
  -9   4  10         46.74         50.09         0.89 o                         
  -8   4  10          3.64          5.03         0.37 o                         
  -7   4  10         23.37         22.54         0.62 o                         
  -6   4  10       1263.01       1207.61        12.02 o                         
  -5   4  10        399.84        399.10         4.00 o                         
  -4   4  10         92.35        105.85         3.08 o                         
  -3   4  10         92.84         90.35         2.59 o                         
  -2   4  10        154.61        126.33         2.99 o                         
  -1   4  10          1.62         16.73        13.80 o                         
   0   4  10          6.03         14.87         3.14 o                         
   1   4  10        122.34        161.73         4.39 o                         
   2   4  10         31.64         32.93         0.76 o                         
   3   4  10         13.99         11.72         0.47 o                         
   4   4  10         23.93         32.02         0.76 o                         
   5   4  10         14.60         11.49         0.49 o                         
   6   4  10         24.20         27.02         0.66 o                         
   7   4  10          5.57          3.21         0.34 o                         
  -9   5  10         12.45         12.89         0.43 o                         
  -8   5  10          6.12         13.20         0.62 o                         
  -7   5  10         70.13         67.06         1.17 o                         
  -6   5  10          5.33          5.60         0.41 o                         
  -5   5  10        716.20        711.36         7.23 o                         
  -4   5  10        130.29        141.27         1.86 o                         
  -3   5  10        329.61        309.02         4.03 o                         
  -2   5  10        430.37        419.58         4.83 o                         
  -1   5  10         36.47         40.17         1.45 o                         
   0   5  10        200.00        184.12         2.63 o                         
   1   5  10         24.36         31.75         2.41 o                         
   2   5  10          2.00          2.76         0.35 o                         
   3   5  10         14.23          7.64         0.43 o                         
   4   5  10         37.08         32.21         0.70 o                         
   5   5  10        113.78        114.98         1.91 o                         
   6   5  10          1.33         -0.02         0.23 o                         
   7   5  10         43.11         43.14         0.97 o                         
  -9   6  10          0.06          0.16         0.20 o                         
  -8   6  10         52.93         52.03         1.00 o                         
  -7   6  10        275.76        255.07         3.03 o                         
  -6   6  10          7.02          6.71         0.40 o                         
  -5   6  10        188.27        188.57         2.81 o                         
  -4   6  10        354.88        359.83         4.33 o                         
  -3   6  10        513.36        495.25         6.69 o                         
  -2   6  10        201.49        208.93         2.74 o                         
  -1   6  10          0.83          2.73         0.56 o                         
   0   6  10        379.59        401.24         6.10 o                         
   1   6  10        150.20        153.42         2.17 o                         
   2   6  10         44.55         42.00         1.43 o                         
   3   6  10          1.36          2.85         0.41 o                         
   4   6  10         10.56         12.75         0.57 o                         
   5   6  10         11.40         12.44         0.59 o                         
   6   6  10         16.76         14.03         0.66 o                         
   7   6  10          9.42         12.01         0.64 o                         
  -8   7  10          8.49          6.93         0.44 o                         
  -7   7  10         13.80         11.40         0.54 o                         
  -6   7  10          2.78          3.37         0.45 o                         
  -5   7  10         11.01         10.49         0.94 o                         
  -4   7  10          4.98          5.67         0.51 o                         
  -3   7  10         86.13         77.76         1.36 o                         
  -2   7  10        387.22        377.32         4.87 o                         
  -1   7  10        573.97        614.32         6.99 o                         
   0   7  10        393.57        386.75         4.96 o                         
   1   7  10        151.24        149.05         2.30 o                         
   2   7  10        180.96        150.08         2.42 o                         
   3   7  10          1.17          1.53         0.35 o                         
   4   7  10         32.90         34.66         1.23 o                         
   5   7  10          0.00          0.50         0.28 o                         
   6   7  10          1.03          2.41         0.29 o                         
  -8   8  10         16.35         30.22         1.17 o                         
  -7   8  10          0.28          0.09         0.26 o                         
  -6   8  10          0.06          0.32         0.26 o                         
  -5   8  10          2.54          1.09         0.35 o                         
  -4   8  10         21.53         29.44         0.78 o                         
  -3   8  10         11.69         15.46         0.61 o                         
  -2   8  10         87.18         95.71         1.57 o                         
  -1   8  10        182.36        182.46         2.70 o                         
   0   8  10        242.38        214.28         3.07 o                         
   1   8  10        157.45        156.17         2.31 o                         
   2   8  10          3.15          4.68         0.44 o                         
   3   8  10         24.39         23.51         0.95 o                         
   4   8  10          1.13          1.63         0.32 o                         
   5   8  10         37.07         45.32         1.54 o                         
   6   8  10         88.08         83.68         2.33 o                         
  -7   9  10         48.28         56.49         1.37 o                         
  -6   9  10          4.82          3.53         0.36 o                         
  -5   9  10          3.88          1.46         0.31 o                         
  -4   9  10         24.86         29.77         1.49 o                         
  -3   9  10          0.00          0.11         0.28 o                         
  -2   9  10         88.38         93.02         1.82 o                         
  -1   9  10          4.93          8.76         0.50 o                         
   0   9  10         38.00         42.12         1.02 o                         
   1   9  10        452.98        455.61         7.63 o                         
   2   9  10         20.51         19.82         0.76 o                         
   3   9  10          0.90          0.33         0.27 o                         
   4   9  10         29.27         26.69         0.95 o                         
   5   9  10          8.49          8.11         0.81 o                         
  -6  10  10          8.44          5.22         0.35 o                         
  -5  10  10          4.13          4.06         0.36 o                         
  -4  10  10         42.94         42.37         1.03 o                         
  -3  10  10         34.63         28.77         0.76 o                         
  -2  10  10         56.25         45.41         1.13 o                         
  -1  10  10        300.08        307.39         4.78 o                         
   0  10  10        229.83        242.73         3.86 o                         
   1  10  10          8.11         10.23         0.51 o                         
   2  10  10         96.89         93.73         1.94 o                         
   3  10  10         10.10         11.66         0.70 o                         
   4  10  10         21.17         25.48         0.83 o                         
  -5  11  10          1.94          1.35         0.25 o                         
  -4  11  10         20.88         25.56         1.17 o                         
  -3  11  10          3.27          4.50         0.39 o                         
  -2  11  10          0.01          0.00         0.20 o                         
  -1  11  10         22.95         22.00         0.69 o                         
   0  11  10         65.87         67.62         1.36 o                         
   1  11  10         17.94         15.16         0.73 o                         
   2  11  10        110.04        110.96         2.11 o                         
   3  11  10        111.70        117.51         2.21 o                         
  -4  12  10         23.43         24.34         0.94 o                         
  -3  12  10          1.18          1.52         0.34 o                         
  -2  12  10         14.86         13.12         0.61 o                         
  -1  12  10         13.14         12.36         0.51 o                         
   0  12  10         18.82         21.32         0.67 o                         
   1  12  10         57.53         64.33         1.32 o                         
   2  12  10         35.41         35.04         1.55 o                         
  -9   0  11         66.33         43.06         1.13 o                         
  -7   0  11        261.11        279.25         4.61 o                         
  -5   0  11        266.10        256.56         4.62 o                         
  -3   0  11         67.10         41.11         2.22 o                         
  -1   0  11        353.96        355.53         7.42 o                         
   1   0  11        276.07        286.50         6.55 o                         
   3   0  11         56.40         51.69         2.31 o                         
   5   0  11          0.03          0.31         0.30 o                         
   7   0  11          0.02          0.17         0.26 o                         
 -10   1  11         80.28         59.83         0.86 o                         
  -9   1  11          1.52          0.29         0.18 o                         
  -8   1  11          1.27          2.23         0.33 o                         
  -7   1  11          6.32          8.18         0.45 o                         
  -6   1  11         95.41         93.44         1.30 o                         
  -5   1  11        184.12        165.46         1.87 o                         
  -4   1  11          3.13          3.46         1.51 o                         
  -3   1  11         85.15         81.63         4.25 o                         
  -2   1  11          1.06          4.61         1.08 o                         
  -1   1  11       1038.94       1043.84        15.50 o                         
   0   1  11         34.65         41.31         1.44 o                         
   1   1  11         15.94         24.30         1.07 o                         
   2   1  11         16.08         15.07         1.07 o                         
   3   1  11          0.70          1.44         0.26 o                         
   4   1  11        143.21        147.90         2.67 o                         
   5   1  11         77.14         75.21         1.25 o                         
   6   1  11         16.87         17.33         0.55 o                         
   7   1  11          0.84          0.57         0.25 o                         
 -10   2  11         79.86         67.62         0.99 o                         
  -9   2  11        114.23        125.11         1.61 o                         
  -8   2  11         30.88         23.68         0.72 o                         
  -7   2  11         86.61         86.23         1.34 o                         
  -6   2  11         50.15         52.94         0.91 o                         
  -5   2  11          1.82          1.92         0.31 o                         
  -4   2  11          0.08          0.27         1.44 o                         
  -3   2  11          8.19         11.79         2.18 o                         
  -2   2  11         11.92         11.18         1.82 o                         
  -1   2  11         97.79         97.14         4.13 o                         
   0   2  11          9.30          6.30         2.06 o                         
   1   2  11        139.81        157.97         4.89 o                         
   2   2  11          0.20          1.31         0.51 o                         
   3   2  11        615.95        627.07         6.32 o                         
   4   2  11         29.39         37.31         0.88 o                         
   5   2  11         98.68         99.92         1.53 o                         
   6   2  11        129.14        138.23         1.90 o                         
   7   2  11         48.26         58.67         1.03 o                         
 -10   3  11          0.00          0.84         0.16 o                         
  -9   3  11        186.23        220.04         2.84 o                         
  -8   3  11         57.21         55.77         1.01 o                         
  -7   3  11         69.92         72.07         1.18 o                         
  -6   3  11         11.95         12.90         0.62 o                         
  -5   3  11         92.68         96.39         1.23 o                         
  -4   3  11         10.77          5.59         4.72 o                         
  -3   3  11         13.40         11.48         1.90 o                         
  -2   3  11          0.06          4.39         1.93 o                         
  -1   3  11         65.03         67.84         2.62 o                         
   0   3  11         71.25         74.11         2.15 o                         
   1   3  11         44.04         41.06         1.02 o                         
   2   3  11        183.60        156.09         2.20 o                         
   3   3  11        982.82        920.29         9.35 o                         
   4   3  11        116.47        127.98         1.90 o                         
   5   3  11         28.21         30.11         0.76 o                         
   6   3  11         32.50         33.97         0.77 o                         
   7   3  11          0.33          0.42         0.20 o                         
  -9   4  11        162.26        166.51         2.17 o                         
  -8   4  11          1.05          0.26         0.22 o                         
  -7   4  11         47.96         43.43         0.83 o                         
  -6   4  11        632.13        610.12         6.57 o                         
  -5   4  11        462.69        461.04         4.68 o                         
  -4   4  11         44.94         48.25         0.89 o                         
  -3   4  11         38.56         35.49         3.63 o                         
  -2   4  11         24.86         23.28         1.46 o                         
  -1   4  11        233.68        249.91         5.13 o                         
   0   4  11         19.62         20.60         1.73 o                         
   1   4  11         51.40         57.25         1.01 o                         
   2   4  11         12.04         12.01         0.55 o                         
   3   4  11         25.08         19.43         0.59 o                         
   4   4  11        126.81        133.32         1.77 o                         
   5   4  11         74.52         64.86         1.30 o                         
   6   4  11          1.69          1.09         0.30 o                         
   7   4  11          0.33          0.31         0.20 o                         
  -9   5  11         12.31         10.05         0.62 o                         
  -8   5  11         30.09         34.29         0.87 o                         
  -7   5  11         16.94          9.81         0.72 o                         
  -6   5  11        113.35        100.04         1.44 o                         
  -5   5  11        242.15        211.07         3.35 o                         
  -4   5  11        257.66        260.06         2.82 o                         
  -3   5  11         60.84         67.43         1.08 o                         
  -2   5  11          1.16          0.89         1.49 o                         
  -1   5  11        227.33        232.09         3.36 o                         
   0   5  11        122.60         99.02         1.36 o                         
   1   5  11         74.36         67.80         1.15 o                         
   2   5  11         51.04         51.96         0.98 o                         
   3   5  11          7.44          9.38         0.47 o                         
   4   5  11        250.65        220.38         2.68 o                         
   5   5  11          0.38          0.45         0.24 o                         
   6   5  11         59.27         66.04         1.23 o                         
   7   5  11          1.90          1.76         0.29 o                         
  -9   6  11         16.40         17.53         0.60 o                         
  -8   6  11         14.72         13.05         0.72 o                         
  -7   6  11        129.89        124.12         1.65 o                         
  -6   6  11         19.76         13.48         0.61 o                         
  -5   6  11          5.02          3.85         0.37 o                         
  -4   6  11        267.91        276.38         4.42 o                         
  -3   6  11        277.15        285.00         3.34 o                         
  -2   6  11        208.20        220.05         2.90 o                         
  -1   6  11        106.36         99.86         1.60 o                         
   0   6  11        498.66        490.30         6.06 o                         
   1   6  11          1.98          1.65         0.31 o                         
   2   6  11         15.01          6.61         0.71 o                         
   3   6  11         38.79         36.37         0.90 o                         
   4   6  11         65.44         54.39         2.32 o                         
   5   6  11          0.46          0.80         0.30 o                         
   6   6  11          5.08          3.71         0.33 o                         
  -8   7  11          4.87          9.06         0.46 o                         
  -7   7  11         16.02         11.36         0.58 o                         
  -6   7  11        114.57        106.47         1.97 o                         
  -5   7  11        377.34        367.33         6.26 o                         
  -4   7  11        178.46        170.18         2.63 o                         
  -3   7  11        334.76        325.84         4.07 o                         
  -2   7  11        159.67        173.20         4.88 o                         
  -1   7  11        333.23        336.25         4.85 o                         
   0   7  11        124.39        116.57         3.07 o                         
   1   7  11         31.38         29.82         1.26 o                         
   2   7  11        253.56        231.36         3.73 o                         
   3   7  11         95.45         84.70         1.72 o                         
   4   7  11         18.72         18.43         0.71 o                         
   5   7  11         39.39         44.47         1.34 o                         
   6   7  11          6.60          4.61         0.35 o                         
  -8   8  11         11.77         14.97         0.60 o                         
  -7   8  11         37.35         47.00         1.02 o                         
  -6   8  11          2.59          6.55         0.46 o                         
  -5   8  11          5.24          2.89         0.35 o                         
  -4   8  11         79.52         65.77         1.30 o                         
  -3   8  11        286.39        294.49         3.90 o                         
  -2   8  11        121.82        126.60         2.10 o                         
  -1   8  11        228.35        230.78         3.42 o                         
   0   8  11          8.29          3.74         0.37 o                         
   1   8  11          0.49          0.17         0.27 o                         
   2   8  11          0.77          1.16         0.36 o                         
   3   8  11         69.86         61.73         1.48 o                         
   4   8  11          1.27          0.56         0.30 o                         
   5   8  11          7.09          7.52         0.46 o                         
  -7   9  11         22.92         25.05         0.79 o                         
  -6   9  11          8.04          6.31         0.55 o                         
  -5   9  11          1.97          3.88         0.34 o                         
  -4   9  11         11.35         12.30         0.72 o                         
  -3   9  11         30.42         30.12         1.14 o                         
  -2   9  11        503.90        504.46         7.46 o                         
  -1   9  11          7.49          5.48         0.45 o                         
   0   9  11        165.94        160.59         2.84 o                         
   1   9  11         32.43         39.78         0.93 o                         
   2   9  11         65.13         59.83         1.28 o                         
   3   9  11          0.19          0.27         0.27 o                         
   4   9  11          1.02          1.93         0.28 o                         
   5   9  11         15.15         16.96         1.63 o                         
  -6  10  11          9.78         14.17         0.57 o                         
  -5  10  11          1.92          1.51         0.26 o                         
  -4  10  11         46.79         43.36         3.46 o                         
  -3  10  11          6.93          6.37         0.42 o                         
  -2  10  11          1.95          0.69         0.26 o                         
  -1  10  11         14.38         19.57         0.71 o                         
   0  10  11        399.58        399.38         5.96 o                         
   1  10  11        153.91        163.81         2.71 o                         
   2  10  11        149.76        138.00         2.56 o                         
   3  10  11         13.08         11.41         0.62 o                         
   4  10  11          7.77          9.41         1.19 o                         
  -5  11  11          0.06          0.56         0.31 o                         
  -4  11  11          0.70          1.66         0.27 o                         
  -3  11  11         15.69         15.55         0.57 o                         
  -2  11  11          5.20          4.14         0.43 o                         
  -1  11  11         13.48         11.84         0.54 o                         
   0  11  11         60.47         63.07         1.51 o                         
   1  11  11          4.26          3.54         0.32 o                         
   2  11  11        110.34        107.12         1.97 o                         
   3  11  11         85.61         83.65         3.34 o                         
  -3  12  11        158.66        156.94         5.60 o                         
  -2  12  11          0.10          0.21         0.21 o                         
  -1  12  11          6.47          7.52         0.51 o                         
   0  12  11          4.30          6.12         0.36 o                         
   1  12  11          6.10          4.97         0.33 o                         
 -10   0  12          5.34         18.66         0.59 o                         
  -8   0  12          7.66          0.48         0.33 o                         
  -6   0  12        122.91        137.03         4.73 o                         
  -4   0  12          3.71          1.15         0.86 o                         
  -2   0  12        142.90        137.99         6.23 o                         
   0   0  12        305.04        318.71        13.63 o                         
   2   0  12        382.41        406.12         6.39 o                         
   4   0  12        145.48        156.96         3.06 o                         
   6   0  12          1.79          3.73         0.37 o                         
 -10   1  12          0.26          3.32         0.21 o                         
  -9   1  12         74.03         60.72         0.96 o                         
  -8   1  12          4.65          3.92         0.32 o                         
  -7   1  12         78.23         82.85         1.30 o                         
  -6   1  12         69.91         69.06         1.41 o                         
  -5   1  12        199.93        196.76         2.11 o                         
  -4   1  12         81.74         88.40         1.87 o                         
  -3   1  12        108.52        116.99         2.24 o                         
  -2   1  12        210.78        194.22         4.00 o                         
  -1   1  12        178.77        189.69         3.69 o                         
   0   1  12         16.67         19.92         0.75 o                         
   1   1  12        453.92        446.95         5.86 o                         
   2   1  12         32.31         33.02         0.76 o                         
   3   1  12         88.69         98.64         1.40 o                         
   4   1  12         32.19         32.44         0.76 o                         
   5   1  12          1.66          2.50         0.36 o                         
   6   1  12         16.90         14.82         0.51 o                         
   7   1  12          0.31          0.17         0.17 o                         
 -10   2  12        119.48         94.73         1.82 o                         
  -9   2  12         14.15         17.06         0.48 o                         
  -8   2  12         13.10          9.17         0.43 o                         
  -7   2  12         99.18         92.52         1.40 o                         
  -6   2  12          6.46          7.26         0.40 o                         
  -5   2  12         31.16         43.34         0.76 o                         
  -4   2  12          2.94          5.86         1.55 o                         
  -3   2  12         78.27         56.89         1.21 o                         
  -2   2  12         50.69         38.60         2.26 o                         
  -1   2  12       1382.35       1263.45        22.16 o                         
   0   2  12         21.31         27.17         0.66 o                         
   1   2  12         45.99         37.37         1.01 o                         
   2   2  12          5.46          9.68         0.67 o                         
   3   2  12        241.49        227.40         2.66 o                         
   4   2  12        192.37        190.84         2.53 o                         
   5   2  12          1.49          1.27         0.30 o                         
   6   2  12          5.20          4.94         0.32 o                         
   7   2  12          1.05          3.11         0.23 o                         
  -9   3  12         89.84        116.70         1.53 o                         
  -8   3  12         12.06         17.80         0.53 o                         
  -7   3  12         52.46         49.74         1.06 o                         
  -6   3  12          3.33          2.49         0.39 o                         
  -5   3  12        101.83        101.02         1.28 o                         
  -4   3  12         51.64         50.34         0.87 o                         
  -3   3  12        419.38        415.47        11.92 o                         
  -2   3  12         83.60         79.57         1.79 o                         
  -1   3  12        403.14        411.97         4.79 o                         
   0   3  12         46.50         40.56         1.11 o                         
   1   3  12        247.29        234.99         3.00 o                         
   2   3  12         28.53         29.31         0.80 o                         
   3   3  12        102.46        119.85         1.99 o                         
   4   3  12         58.21         63.69         1.12 o                         
   5   3  12         11.81         14.44         0.54 o                         
   6   3  12          6.43          7.31         0.40 o                         
   7   3  12         39.92         33.29         0.73 o                         
  -9   4  12          2.85          3.99         0.26 o                         
  -8   4  12          7.01          6.15         0.33 o                         
  -7   4  12         69.36         68.61         1.09 o                         
  -6   4  12         62.70         63.33         1.07 o                         
  -5   4  12        152.40        159.87         2.63 o                         
  -4   4  12        102.57         96.16         1.32 o                         
  -3   4  12        103.69         85.70         1.28 o                         
  -2   4  12          0.68          1.08         1.41 o                         
  -1   4  12        361.56        359.96         3.87 o                         
   0   4  12        173.07        179.97         2.28 o                         
   1   4  12          1.51          1.59         0.27 o                         
   2   4  12        131.03        138.98         1.88 o                         
   3   4  12          0.43          0.64         0.42 o                         
   4   4  12          6.89          3.37         0.31 o                         
   5   4  12         12.72          8.33         0.41 o                         
   6   4  12          0.03          0.99         0.25 o                         
   7   4  12         44.09         53.79         1.31 o                         
  -9   5  12          1.10          1.63         0.38 o                         
  -8   5  12         18.68         15.30         0.46 o                         
  -7   5  12          7.33          7.65         0.36 o                         
  -6   5  12        229.53        217.62         2.70 o                         
  -5   5  12        366.66        355.05         3.71 o                         
  -4   5  12        201.60        183.54         2.17 o                         
  -3   5  12       1073.68       1040.00        10.18 o                         
  -2   5  12         22.05         12.34         0.47 o                         
  -1   5  12          9.78         10.38         0.56 o                         
   0   5  12        328.70        304.35         3.18 o                         
   1   5  12         60.42         42.54         0.82 o                         
   2   5  12         82.42         98.84         1.49 o                         
   3   5  12         86.27         75.55         1.19 o                         
   4   5  12         85.69         69.95         1.19 o                         
   5   5  12         20.61         15.90         0.57 o                         
   6   5  12          9.64         10.28         0.62 o                         
  -8   6  12         34.62         31.61         0.86 o                         
  -7   6  12        211.77        198.74         2.72 o                         
  -6   6  12         82.98         87.35         1.70 o                         
  -5   6  12        192.93        184.99         2.19 o                         
  -4   6  12          3.49          3.59         0.52 o                         
  -3   6  12          5.65          3.48         0.44 o                         
  -2   6  12         40.01         42.59         1.18 o                         
  -1   6  12        317.50        293.23         3.27 o                         
   0   6  12         21.96         21.54         0.89 o                         
   1   6  12         14.07         14.87         0.65 o                         
   2   6  12         43.51         54.56         1.28 o                         
   3   6  12         50.56         43.65         1.13 o                         
   4   6  12         15.27         12.89         0.53 o                         
   5   6  12         18.10         17.76         0.86 o                         
   6   6  12         17.27         20.05         0.76 o                         
  -8   7  12         23.05         29.24         0.79 o                         
  -7   7  12        373.93        375.72         5.58 o                         
  -6   7  12          4.12          2.85         0.32 o                         
  -5   7  12        266.51        266.72         4.67 o                         
  -4   7  12         42.22         42.12         1.09 o                         
  -3   7  12        235.53        235.57         4.27 o                         
  -2   7  12          0.59          0.68         0.64 o                         
  -1   7  12        516.12        521.18         6.46 o                         
   0   7  12         21.89         16.37         0.65 o                         
   1   7  12        238.29        222.28         3.27 o                         
   2   7  12         12.21         11.05         0.66 o                         
   3   7  12         40.14         33.46         1.03 o                         
   4   7  12          7.50          8.10         0.50 o                         
   5   7  12          5.49          2.79         0.33 o                         
  -7   8  12        143.08        146.19         2.59 o                         
  -6   8  12         40.90         43.12         1.06 o                         
  -5   8  12          0.45          1.23         0.28 o                         
  -4   8  12         15.21         13.07         0.82 o                         
  -3   8  12          5.55          9.90         0.58 o                         
  -2   8  12         36.35         37.09         0.92 o                         
  -1   8  12        111.75        123.23         2.05 o                         
   0   8  12         12.09          7.02         0.44 o                         
   1   8  12          0.32          1.26         0.34 o                         
   2   8  12          8.54          7.56         0.47 o                         
   3   8  12         26.06         24.04         0.82 o                         
   4   8  12          4.23          6.00         0.40 o                         
   5   8  12          8.72          8.28         0.49 o                         
  -7   9  12        159.10        161.78        11.80 o                         
  -6   9  12          7.02          6.62         0.40 o                         
  -5   9  12         10.63          7.69         0.51 o                         
  -4   9  12         80.74         72.56         1.60 o                         
  -3   9  12          3.59          4.58         0.35 o                         
  -2   9  12          7.34          7.59         0.40 o                         
  -1   9  12        148.48        141.26         2.23 o                         
   0   9  12         54.90         52.88         1.09 o                         
   1   9  12         72.34         61.73         1.19 o                         
   2   9  12          1.37          1.70         0.29 o                         
   3   9  12          4.20          6.21         0.71 o                         
   4   9  12         20.72         20.87         0.75 o                         
  -6  10  12         24.11         25.23         0.78 o                         
  -5  10  12          5.62          6.07         0.44 o                         
  -4  10  12          0.23          0.91         0.46 o                         
  -3  10  12          5.44          4.14         0.39 o                         
  -2  10  12          1.93          1.07         0.33 o                         
  -1  10  12         28.80         24.43         0.67 o                         
   0  10  12        118.31        120.17         2.06 o                         
   1  10  12         99.19        107.25         2.05 o                         
   2  10  12         68.16         69.05         1.28 o                         
   3  10  12          0.05          0.03         0.24 o                         
  -4  11  12          1.50          1.51         0.28 o                         
  -3  11  12          2.22          1.91         0.23 o                         
  -2  11  12          0.13          0.43         0.20 o                         
  -1  11  12          6.06          4.09         0.29 o                         
   0  11  12         96.91         99.75         1.69 o                         
   1  11  12         43.06         42.70         1.18 o                         
   2  11  12          9.79         10.03         1.46 o                         
  -9   0  13          8.96         12.01         0.65 o                         
  -7   0  13         38.36         48.34         1.50 o                         
  -5   0  13          9.12         11.66         0.61 o                         
  -3   0  13         77.48         80.49         5.30 o                         
  -1   0  13         17.75         20.62         2.36 o                         
   1   0  13        287.76        286.50         4.98 o                         
   3   0  13       1179.24       1165.78        32.16 o                         
   5   0  13         22.61         21.45         0.90 o                         
   7   0  13         10.14         11.06         0.60 o                         
  -9   1  13          3.92          0.84         0.18 o                         
  -8   1  13          4.95          4.35         0.31 o                         
  -7   1  13        180.44        175.31         2.24 o                         
  -6   1  13         58.70         62.93         0.97 o                         
  -5   1  13          6.60          5.11         0.39 o                         
  -4   1  13         93.00         78.64         1.02 o                         
  -3   1  13          6.57          5.75         1.04 o                         
  -2   1  13        105.37        122.32         2.12 o                         
  -1   1  13        125.99        152.85         2.25 o                         
   0   1  13        841.58        786.32         8.16 o                         
   1   1  13        634.34        651.19         6.87 o                         
   2   1  13         21.44         20.26         0.57 o                         
   3   1  13        278.23        285.55         3.28 o                         
   4   1  13         34.16         35.37         0.78 o                         
   5   1  13          0.11          0.54         0.22 o                         
   6   1  13          0.79          2.09         0.23 o                         
   7   1  13         96.11        106.95         2.47 o                         
  -9   2  13          2.14          0.68         0.19 o                         
  -8   2  13          1.17          3.95         0.29 o                         
  -7   2  13          3.39          2.92         0.30 o                         
  -6   2  13          8.62          9.66         0.40 o                         
  -5   2  13         32.58         31.36         0.71 o                         
  -4   2  13         28.25         38.32         0.71 o                         
  -3   2  13        108.86        108.21         1.52 o                         
  -2   2  13         40.26         42.71         1.38 o                         
  -1   2  13        259.36        239.39         3.04 o                         
   0   2  13         31.86         35.99         1.22 o                         
   1   2  13        268.08        276.52         3.45 o                         
   2   2  13       1086.90       1145.25        11.13 o                         
   3   2  13         14.06         21.68         0.95 o                         
   4   2  13         13.44         12.24         0.53 o                         
   5   2  13         39.43         43.67         0.88 o                         
   6   2  13         36.04         40.10         0.79 o                         
  -9   3  13         63.46         76.99         1.03 o                         
  -8   3  13          2.61          2.75         0.26 o                         
  -7   3  13         15.12         16.27         0.63 o                         
  -6   3  13          3.03          1.96         0.28 o                         
  -5   3  13          7.48          9.84         0.45 o                         
  -4   3  13         41.93         39.04         1.03 o                         
  -3   3  13         22.66         25.39         0.65 o                         
  -2   3  13        325.00        318.32         3.66 o                         
  -1   3  13        268.94        273.34         3.23 o                         
   0   3  13        124.73        120.06         1.67 o                         
   1   3  13         42.73         48.56         0.83 o                         
   2   3  13          1.48          2.63         0.46 o                         
   3   3  13        471.82        445.14         5.26 o                         
   4   3  13        305.86        296.05         4.67 o                         
   5   3  13        149.58        142.83         2.05 o                         
   6   3  13          5.68          5.92         0.33 o                         
  -9   4  13          0.28          1.26         0.20 o                         
  -8   4  13          5.28          5.87         0.39 o                         
  -7   4  13         17.70         13.85         0.47 o                         
  -6   4  13          9.97          8.63         0.47 o                         
  -5   4  13         41.18         41.27         0.84 o                         
  -4   4  13         75.01         77.88         1.40 o                         
  -3   4  13        484.36        482.88         5.03 o                         
  -2   4  13        325.79        317.50         3.48 o                         
  -1   4  13        842.54        813.26         8.09 o                         
   0   4  13        104.30        107.76         1.56 o                         
   1   4  13        300.58        277.61         3.20 o                         
   2   4  13        117.91        127.87         1.70 o                         
   3   4  13          3.69          3.17         0.31 o                         
   4   4  13         66.61         67.77         1.22 o                         
   5   4  13        123.86        117.38         1.77 o                         
   6   4  13         37.82         35.62         0.88 o                         
  -9   5  13         10.09         14.93         1.36 o                         
  -8   5  13         56.33         47.88         2.48 o                         
  -7   5  13         25.81         25.72         0.62 o                         
  -6   5  13          1.81          1.51         0.28 o                         
  -5   5  13         14.85         10.39         0.42 o                         
  -4   5  13         30.50         26.03         0.78 o                         
  -3   5  13        360.81        365.06         4.52 o                         
  -2   5  13         76.21         73.69         1.14 o                         
  -1   5  13          3.66          4.56         0.43 o                         
   0   5  13         34.45         36.08         1.35 o                         
   1   5  13         64.96         61.76         1.06 o                         
   2   5  13        417.73        395.78         4.72 o                         
   3   5  13         58.39         55.87         1.35 o                         
   4   5  13          0.16         -0.05         0.22 o                         
   5   5  13          0.72          0.00         0.26 o                         
   6   5  13        111.68        111.95         2.55 o                         
  -8   6  13         64.40         47.87         1.09 o                         
  -7   6  13         14.41         12.40         0.47 o                         
  -6   6  13         31.94         28.05         0.72 o                         
  -5   6  13         81.83         82.48         1.37 o                         
  -4   6  13         88.45         98.66         1.50 o                         
  -3   6  13        200.56        214.49         2.97 o                         
  -2   6  13        147.35        152.56         2.34 o                         
  -1   6  13        152.98        136.23         1.86 o                         
   0   6  13        344.76        346.16         3.88 o                         
   1   6  13         44.08         36.58         0.79 o                         
   2   6  13          8.81          8.54         0.54 o                         
   3   6  13          9.09          7.05         0.47 o                         
   4   6  13         35.81         33.26         2.15 o                         
   5   6  13          6.90          6.64         0.44 o                         
  -8   7  13          1.62          4.61         0.32 o                         
  -7   7  13          4.04          2.51         0.28 o                         
  -6   7  13          0.39          0.92         0.24 o                         
  -5   7  13        367.99        371.96         5.67 o                         
  -4   7  13        130.74        120.46         2.23 o                         
  -3   7  13        189.43        202.69         3.36 o                         
  -2   7  13         95.78         91.27         1.64 o                         
  -1   7  13          0.83          1.12         0.26 o                         
   0   7  13          2.95          1.27         0.30 o                         
   1   7  13         19.40         12.83         0.64 o                         
   2   7  13          1.88          2.37         0.43 o                         
   3   7  13         11.58         15.36         0.79 o                         
   4   7  13          8.02          6.96         0.49 o                         
   5   7  13          7.81         10.00         0.51 o                         
  -7   8  13         83.25         99.77         1.65 o                         
  -6   8  13         38.82         47.02         1.13 o                         
  -5   8  13          0.30          0.37         0.25 o                         
  -4   8  13         17.80         17.92         0.67 o                         
  -3   8  13         15.43         13.86         0.90 o                         
  -2   8  13         12.79         15.34         0.93 o                         
  -1   8  13          1.82          1.84         0.35 o                         
   0   8  13         33.29         33.77         0.79 o                         
   1   8  13        143.15        130.06         1.90 o                         
   2   8  13         19.63         21.77         1.06 o                         
   3   8  13         14.05         17.31         0.83 o                         
   4   8  13          2.03          1.12         0.25 o                         
  -6   9  13        125.48        120.27         2.53 o                         
  -5   9  13          0.32          0.53         0.34 o                         
  -4   9  13          0.07          0.08         0.20 o                         
  -3   9  13          6.07          5.09         0.35 o                         
  -2   9  13          4.57          4.37         0.34 o                         
  -1   9  13         38.28         43.38         0.95 o                         
   0   9  13          1.07          0.49         0.20 o                         
   1   9  13         11.04         11.08         0.46 o                         
   2   9  13          0.65          0.54         0.33 o                         
   3   9  13         33.22         46.76         1.10 o                         
  -5  10  13         12.17         19.62         1.04 o                         
  -4  10  13         16.76         14.13         0.66 o                         
  -3  10  13          3.74          3.67         0.35 o                         
  -2  10  13         11.39         10.70         0.84 o                         
  -1  10  13         35.72         31.79         0.80 o                         
   0  10  13         66.50         48.20         5.99 o                         
   1  10  13         70.95         69.41         1.42 o                         
   2  10  13         33.59         28.79         0.91 o                         
  -3  11  13          3.99          4.81         0.33 o                         
  -2  11  13         10.14          9.40         0.51 o                         
  -1  11  13          0.37         -0.03         0.37 o                         
   0  11  13         35.73         41.77         1.08 o                         
  -8   0  14         93.38         77.57         1.63 o                         
  -6   0  14        181.64        188.36         2.99 o                         
  -4   0  14        118.62         85.59         1.79 o                         
  -2   0  14        323.31        325.10         5.27 o                         
   0   0  14        231.70        231.51         4.15 o                         
   2   0  14         11.44          9.97         0.73 o                         
   4   0  14        336.72        336.97         5.75 o                         
   6   0  14        147.07        163.60         2.90 o                         
  -9   1  14          3.67          3.40         0.21 o                         
  -8   1  14          0.56          0.02         0.19 o                         
  -7   1  14         44.20         53.93         0.96 o                         
  -6   1  14          1.46          0.84         0.22 o                         
  -5   1  14        125.93        103.47         1.39 o                         
  -4   1  14         30.47         26.80         0.62 o                         
  -3   1  14         56.15         47.10         1.08 o                         
  -2   1  14        308.53        306.66         3.48 o                         
  -1   1  14        190.24        180.07         2.27 o                         
   0   1  14          7.73          8.54         0.41 o                         
   1   1  14        720.66        714.93         8.17 o                         
   2   1  14        486.84        473.63         6.08 o                         
   3   1  14        363.50        371.23         4.21 o                         
   4   1  14         14.78         17.28         0.55 o                         
   5   1  14         14.87         15.56         0.49 o                         
   6   1  14          3.81          3.74         0.28 o                         
  -9   2  14          0.21          3.30         0.25 o                         
  -8   2  14         36.95         41.08         0.81 o                         
  -7   2  14          1.95          1.58         0.24 o                         
  -6   2  14          3.44          2.59         0.25 o                         
  -5   2  14         65.66         56.65         0.88 o                         
  -4   2  14         90.06        100.12         1.45 o                         
  -3   2  14         89.44         93.17         1.21 o                         
  -2   2  14        204.36        220.98         3.27 o                         
  -1   2  14        609.82        603.60         6.34 o                         
   0   2  14        186.09        185.56         2.51 o                         
   1   2  14        393.62        369.08         9.95 o                         
   2   2  14        194.47        192.75         3.76 o                         
   3   2  14         72.14         85.85         1.44 o                         
   4   2  14          3.60          2.96         0.30 o                         
   5   2  14         78.07         72.50         1.47 o                         
   6   2  14         15.72         13.42         0.47 o                         
  -9   3  14         52.93         56.34         0.89 o                         
  -8   3  14          1.96          1.95         0.22 o                         
  -7   3  14          2.63          3.35         0.26 o                         
  -6   3  14         10.36          9.98         0.41 o                         
  -5   3  14          0.01          0.61         0.28 o                         
  -4   3  14         77.54         74.19         1.20 o                         
  -3   3  14        525.49        462.50         4.89 o                         
  -2   3  14          0.24          1.09         0.23 o                         
  -1   3  14        149.36        153.72         2.06 o                         
   0   3  14        225.74        225.27         2.77 o                         
   1   3  14        187.73        199.41         2.79 o                         
   2   3  14         93.26         87.94         1.29 o                         
   3   3  14         77.54         91.62         1.71 o                         
   4   3  14        223.75        235.44         2.95 o                         
   5   3  14        146.83        147.92         2.11 o                         
   6   3  14          9.90          8.12         0.38 o                         
  -9   4  14         13.12         13.67         0.78 o                         
  -8   4  14         16.58         15.88         0.60 o                         
  -7   4  14         41.46         37.75         0.74 o                         
  -6   4  14         22.06         20.50         0.74 o                         
  -5   4  14          9.56         12.01         0.45 o                         
  -4   4  14          0.68          0.20         0.64 o                         
  -3   4  14        619.07        627.43         6.49 o                         
  -2   4  14       1040.13       1001.33        19.26 o                         
  -1   4  14        156.66        169.82         2.68 o                         
   0   4  14          9.20          8.44         0.67 o                         
   1   4  14        313.29        327.51         3.68 o                         
   2   4  14        347.67        327.92         3.99 o                         
   3   4  14         24.26         23.34         0.66 o                         
   4   4  14          0.59          0.54         0.26 o                         
   5   4  14          1.09          0.94         0.23 o                         
   6   4  14          5.78          6.64         0.53 o                         
  -8   5  14         74.60         66.92         1.23 o                         
  -7   5  14         69.91         67.82         0.98 o                         
  -6   5  14        335.67        347.17         3.74 o                         
  -5   5  14        117.33        121.92         1.92 o                         
  -4   5  14          0.74          1.33         0.24 o                         
  -3   5  14        289.72        281.21         3.29 o                         
  -2   5  14          8.23          6.84         0.39 o                         
  -1   5  14         92.05         94.21         1.41 o                         
   0   5  14          5.82          4.73         0.35 o                         
   1   5  14         56.29         57.81         0.98 o                         
   2   5  14        143.87        164.86         2.64 o                         
   3   5  14         22.91         25.05         0.63 o                         
   4   5  14          8.02          6.91         0.40 o                         
  -8   6  14        157.70        148.12         2.67 o                         
  -7   6  14          0.79          1.45         0.24 o                         
  -6   6  14         15.16         15.97         0.52 o                         
  -5   6  14        272.99        268.24         3.09 o                         
  -4   6  14        218.73        226.57         2.86 o                         
  -3   6  14          0.10          0.66         0.26 o                         
  -2   6  14         69.33         82.00         1.41 o                         
  -1   6  14         86.18         82.16         1.39 o                         
   0   6  14        110.40        110.49         1.73 o                         
   1   6  14         25.75         25.17         0.84 o                         
   2   6  14         31.76         28.99         1.02 o                         
   3   6  14          7.60          7.55         0.43 o                         
   4   6  14          5.72          6.81         0.59 o                         
   5   6  14          1.50          0.56         0.28 o                         
  -7   7  14        405.29        397.04         5.79 o                         
  -6   7  14         22.71         31.19         1.07 o                         
  -5   7  14        176.01        167.76         2.75 o                         
  -4   7  14          0.05          0.28         0.25 o                         
  -3   7  14         12.66         14.17         0.84 o                         
  -2   7  14         40.00         43.80         1.47 o                         
  -1   7  14        114.88        112.41         2.07 o                         
   0   7  14         14.11         13.97         0.72 o                         
   1   7  14          0.40          0.51         0.27 o                         
   2   7  14         13.44         12.81         0.62 o                         
   3   7  14         49.21         47.54         1.12 o                         
   4   7  14         19.12         17.65         0.74 o                         
  -7   8  14         48.01         41.38         1.70 o                         
  -6   8  14         36.25         39.25         0.99 o                         
  -5   8  14          2.18          3.33         0.35 o                         
  -4   8  14         37.97         42.65         1.00 o                         
  -3   8  14         91.20         94.47         1.73 o                         
  -2   8  14         54.40         51.57         1.16 o                         
  -1   8  14          0.87          1.30         0.26 o                         
   0   8  14         26.03         24.84         0.69 o                         
   1   8  14          0.77          0.98         0.26 o                         
   2   8  14         15.53         16.64         0.80 o                         
   3   8  14         48.12         54.27         1.17 o                         
  -6   9  14         50.55         45.41         1.38 o                         
  -5   9  14         48.63         53.35         1.37 o                         
  -4   9  14         11.84          9.63         0.54 o                         
  -3   9  14         21.69         18.58         0.60 o                         
  -2   9  14          0.09          0.20         0.23 o                         
  -1   9  14         42.30         49.19         1.09 o                         
   0   9  14          0.44          1.04         0.22 o                         
   1   9  14          7.45          6.59         0.43 o                         
   2   9  14          0.31          0.32         0.26 o                         
   3   9  14          1.65          1.60         0.26 o                         
  -4  10  14         53.16         52.16         1.32 o                         
  -3  10  14          3.69          2.92         0.33 o                         
  -2  10  14          0.46          0.09         0.20 o                         
  -1  10  14          0.29          0.32         0.34 o                         
   0  10  14         26.21         23.80         1.52 o                         
   1  10  14         73.87         74.72         2.17 o                         
  -9   0  15         68.43         49.66         1.38 o                         
  -7   0  15          1.77          2.88         0.38 o                         
  -5   0  15         39.97         38.36         0.99 o                         
  -3   0  15          1.33          0.18         0.65 o                         
  -1   0  15         82.59         87.53         1.95 o                         
   1   0  15       1751.58       1751.72        27.38 o                         
   3   0  15         34.34         30.76         1.55 o                         
   5   0  15          3.79          6.34         0.81 o                         
  -9   1  15          3.85          4.08         0.22 o                         
  -8   1  15          4.73          2.67         0.23 o                         
  -7   1  15        167.31        155.48         1.92 o                         
  -6   1  15          5.96          4.29         0.31 o                         
  -5   1  15          0.01          0.46         0.20 o                         
  -4   1  15         77.50         64.88         1.03 o                         
  -3   1  15         67.02         55.97         1.00 o                         
  -2   1  15          5.37          7.61         0.50 o                         
  -1   1  15        337.46        324.94         4.64 o                         
   0   1  15         89.54        102.82         1.66 o                         
   1   1  15          5.82          5.73         0.36 o                         
   2   1  15        141.87        145.16         2.00 o                         
   3   1  15         50.79         54.23         1.13 o                         
   4   1  15         33.93         39.47         0.94 o                         
   5   1  15          0.26          0.26         0.19 o                         
  -9   2  15         23.34         24.90         0.59 o                         
  -8   2  15          1.50          1.29         0.25 o                         
  -7   2  15          0.17          0.06         0.19 o                         
  -6   2  15         16.38         14.55         0.53 o                         
  -5   2  15         20.29         25.38         0.59 o                         
  -4   2  15          4.51          4.52         0.28 o                         
  -3   2  15         78.25         71.00         1.23 o                         
  -2   2  15         71.15         59.19         1.03 o                         
  -1   2  15         20.86         24.47         0.63 o                         
   0   2  15        294.46        291.35         3.93 o                         
   1   2  15         27.26         21.49         0.66 o                         
   2   2  15        252.45        236.86         3.21 o                         
   3   2  15        501.78        500.79         6.23 o                         
   4   2  15          4.68          7.42         0.46 o                         
   5   2  15         96.33        103.20         1.64 o                         
  -8   3  15         28.77         22.06         0.55 o                         
  -7   3  15          7.01          4.64         0.28 o                         
  -6   3  15         24.57         28.03         0.60 o                         
  -5   3  15          2.74          2.29         0.25 o                         
  -4   3  15         65.21         77.90         1.26 o                         
  -3   3  15        578.15        530.86         5.67 o                         
  -2   3  15          6.93         10.70         0.52 o                         
  -1   3  15        155.75        162.61         3.04 o                         
   0   3  15        400.35        416.66         4.80 o                         
   1   3  15         37.50         43.39         0.88 o                         
   2   3  15         44.17         41.18         0.85 o                         
   3   3  15        115.87        112.57         1.84 o                         
   4   3  15         39.65         44.70         0.94 o                         
   5   3  15        154.94        149.16         3.56 o                         
  -8   4  15         21.53         24.86         0.57 o                         
  -7   4  15          6.18          6.73         0.32 o                         
  -6   4  15          6.37          6.11         0.32 o                         
  -5   4  15         48.80         46.71         0.91 o                         
  -4   4  15          3.18          5.44         0.32 o                         
  -3   4  15         32.74         31.25         0.69 o                         
  -2   4  15        645.53        666.67         7.23 o                         
  -1   4  15        250.14        232.32         2.96 o                         
   0   4  15          2.88          6.31         0.38 o                         
   1   4  15        388.58        397.59         4.72 o                         
   2   4  15         23.23         19.08         0.78 o                         
   3   4  15         11.99         10.78         0.45 o                         
   4   4  15         39.02         35.97         0.80 o                         
   5   4  15         92.21         66.62         5.28 o                         
  -8   5  15          0.02          0.06         0.19 o                         
  -7   5  15         28.99         24.57         0.62 o                         
  -6   5  15         30.11         39.98         0.73 o                         
  -5   5  15          0.65          1.05         0.25 o                         
  -4   5  15         88.05         97.68         1.60 o                         
  -3   5  15        243.90        256.79         3.03 o                         
  -2   5  15         27.09         24.08         0.62 o                         
  -1   5  15         49.64         49.44         0.95 o                         
   0   5  15        128.13        134.06         1.88 o                         
   1   5  15         47.75         47.66         0.88 o                         
   2   5  15         12.26         14.19         0.49 o                         
   3   5  15         58.23         48.16         1.00 o                         
   4   5  15         22.79         25.37         1.48 o                         
   5   5  15          9.37          8.36         2.24 o                         
  -7   6  15         24.81         24.16         0.76 o                         
  -6   6  15         49.86         50.14         1.36 o                         
  -5   6  15          5.57          6.44         0.44 o                         
  -4   6  15         17.56         20.64         0.56 o                         
  -3   6  15          7.95          8.58         0.57 o                         
  -2   6  15         47.10         46.53         0.94 o                         
  -1   6  15         19.87         22.82         0.67 o                         
   0   6  15         46.85         51.52         1.24 o                         
   1   6  15         52.07         52.35         1.15 o                         
   2   6  15          6.30          9.27         0.60 o                         
   3   6  15         20.54         24.91         0.89 o                         
   4   6  15          9.46          8.22         0.59 o                         
  -7   7  15         21.43         20.83         0.65 o                         
  -6   7  15         15.93         17.97         0.65 o                         
  -5   7  15          8.47          6.30         0.44 o                         
  -4   7  15         60.15         61.82         1.29 o                         
  -3   7  15          4.55          3.49         0.33 o                         
  -2   7  15        182.94        187.22         3.04 o                         
  -1   7  15          3.45          3.04         0.33 o                         
   0   7  15         19.72         26.48         0.86 o                         
   1   7  15          0.99          1.40         0.27 o                         
   2   7  15         27.38         25.51         2.38 o                         
   3   7  15         23.66         22.26         0.79 o                         
  -6   8  15          0.26          0.34         0.20 o                         
  -5   8  15          0.52          0.30         0.29 o                         
  -4   8  15         77.31         87.82         1.75 o                         
  -3   8  15         26.99         27.54         0.74 o                         
  -2   8  15          6.26          6.79         0.41 o                         
  -1   8  15          0.63          0.64         0.20 o                         
   0   8  15          0.67          1.59         0.26 o                         
   1   8  15         25.41         34.11         1.16 o                         
   2   8  15         72.61         70.69         1.80 o                         
   3   8  15         34.31         37.81         1.92 o                         
  -5   9  15         86.14         77.25         1.85 o                         
  -4   9  15          2.32          1.68         0.27 o                         
  -3   9  15         24.19         25.19         0.65 o                         
  -2   9  15          2.02          1.76         0.24 o                         
  -1   9  15         11.43         13.85         0.56 o                         
   0   9  15         18.83         18.62         0.94 o                         
   1   9  15          1.86          1.83         0.31 o                         
   2   9  15         14.78         19.55         1.48 o                         
  -3  10  15         13.43         19.08         0.58 o                         
  -2  10  15         33.59         26.03         1.31 o                         
  -1  10  15          7.32          6.75         0.81 o                         
   0  10  15          1.89          1.40         0.50 o                         
  -8   0  16         35.17         47.20         1.05 o                         
  -6   0  16        508.12        467.23         6.36 o                         
  -4   0  16         76.43         57.90         1.33 o                         
  -2   0  16        224.29        218.89         4.06 o                         
   0   0  16         34.07         31.60         1.03 o                         
   2   0  16        246.93        253.04         4.60 o                         
   4   0  16        103.18         89.20         2.13 o                         
  -8   1  16        109.40        126.30         1.60 o                         
  -7   1  16         31.54         25.09         0.53 o                         
  -6   1  16         55.73         39.92         0.68 o                         
  -5   1  16         42.81         44.28         0.95 o                         
  -4   1  16         48.66         36.35         0.77 o                         
  -3   1  16         67.85         70.77         1.16 o                         
  -2   1  16          4.19          4.24         0.33 o                         
  -1   1  16          9.03          8.28         0.47 o                         
   0   1  16          0.60          0.50         0.23 o                         
   1   1  16          0.66          1.76         0.41 o                         
   2   1  16         69.32         73.90         1.31 o                         
   3   1  16         60.55         57.91         1.29 o                         
   4   1  16         18.18         19.03         0.67 o                         
   5   1  16         20.27         25.78         0.75 o                         
  -8   2  16         68.91         71.55         1.08 o                         
  -7   2  16          4.20          5.09         0.28 o                         
  -6   2  16         20.37         19.05         0.51 o                         
  -5   2  16         17.47         11.44         0.42 o                         
  -4   2  16         14.72         12.32         0.44 o                         
  -3   2  16         37.17         38.95         0.80 o                         
  -2   2  16         53.60         38.93         0.85 o                         
  -1   2  16          2.09          1.54         0.26 o                         
   0   2  16        113.14        116.50         1.82 o                         
   1   2  16         57.23         61.39         1.14 o                         
   2   2  16         16.60         14.52         0.54 o                         
   3   2  16         39.00         47.79         1.01 o                         
   4   2  16         61.04         69.99         1.58 o                         
   5   2  16         14.49         14.22         0.64 o                         
  -8   3  16         38.37         37.12         0.67 o                         
  -7   3  16          4.84          6.49         0.32 o                         
  -6   3  16          0.24          0.36         0.17 o                         
  -5   3  16         14.41         11.85         0.50 o                         
  -4   3  16        172.54        167.73         2.12 o                         
  -3   3  16          8.37          7.24         0.36 o                         
  -2   3  16          0.93          1.28         0.26 o                         
  -1   3  16          1.06          0.38         0.23 o                         
   0   3  16         71.28         69.08         1.16 o                         
   1   3  16          2.36          2.89         0.31 o                         
   2   3  16          3.61          3.11         0.39 o                         
   3   3  16          4.24          5.77         0.36 o                         
   4   3  16         30.20         31.10         0.80 o                         
   5   3  16         88.71         88.36         2.85 o                         
  -8   4  16         12.78          8.30         0.65 o                         
  -7   4  16          0.21          0.36         0.17 o                         
  -6   4  16         20.49         21.61         0.53 o                         
  -5   4  16          9.03          9.26         0.38 o                         
  -4   4  16        190.40        189.67         3.08 o                         
  -3   4  16         25.84         20.19         0.60 o                         
  -2   4  16        514.22        507.00         5.60 o                         
  -1   4  16          4.37          3.76         0.31 o                         
   0   4  16         56.46         51.94         1.01 o                         
   1   4  16        306.15        303.75         4.10 o                         
   2   4  16         32.44         30.24         0.78 o                         
   3   4  16          4.37          4.29         0.33 o                         
   4   4  16          1.36          0.77         0.51 o                         
  -7   5  16          0.26          2.79         0.22 o                         
  -6   5  16         11.77          9.02         0.73 o                         
  -5   5  16          0.30          0.95         0.20 o                         
  -4   5  16         13.30         12.00         0.42 o                         
  -3   5  16         44.23         43.57         0.87 o                         
  -2   5  16         10.81         10.48         0.48 o                         
  -1   5  16        330.95        315.31         4.86 o                         
   0   5  16         14.12         15.70         0.58 o                         
   1   5  16        116.60        122.32         1.68 o                         
   2   5  16          0.02          0.41         0.23 o                         
   3   5  16          0.83          0.76         0.42 o                         
   4   5  16         26.73         25.14         1.38 o                         
  -7   6  16         54.16         49.20         1.40 o                         
  -6   6  16         10.04          7.46         0.43 o                         
  -5   6  16          7.24          9.48         0.48 o                         
  -4   6  16         49.53         50.61         1.26 o                         
  -3   6  16         23.17         20.20         0.82 o                         
  -2   6  16          7.17          7.27         0.52 o                         
  -1   6  16          2.75          3.36         0.33 o                         
   0   6  16        219.67        211.19         3.31 o                         
   1   6  16        132.79        116.80         2.85 o                         
   2   6  16          6.09          5.09         0.55 o                         
   3   6  16         52.22         32.61         1.51 o                         
  -6   7  16         32.68         32.17         0.84 o                         
  -5   7  16         10.79         13.34         0.51 o                         
  -4   7  16          3.35          3.11         0.29 o                         
  -3   7  16         13.85         14.05         0.56 o                         
  -2   7  16          3.45          4.05         0.35 o                         
  -1   7  16         29.69         28.65         0.77 o                         
   0   7  16         71.90         69.08         1.49 o                         
   1   7  16         12.04         12.20         1.07 o                         
   2   7  16         52.87         56.87         1.42 o                         
   3   7  16          0.01         -0.08         0.42 o                         
  -5   8  16          8.49         10.80         0.54 o                         
  -4   8  16         13.63         11.55         0.52 o                         
  -3   8  16          5.01          4.05         0.31 o                         
  -2   8  16          0.41          0.10         0.21 o                         
  -1   8  16          0.56          0.25         0.23 o                         
   0   8  16         19.37         18.76         0.78 o                         
   1   8  16         31.08         37.30         1.04 o                         
   2   8  16         26.08         29.91         0.86 o                         
  -4   9  16          5.15          6.01         0.40 o                         
  -3   9  16         11.10          9.82         0.47 o                         
  -2   9  16         18.33         21.25         0.67 o                         
  -1   9  16          2.14          3.54         0.32 o                         
   0   9  16         10.46         10.83         0.52 o                         
  -7   0  17          3.79          4.05         0.31 o                         
  -5   0  17         10.94         14.71         0.94 o                         
  -3   0  17         13.04         14.08         0.74 o                         
  -1   0  17          7.49          6.25         0.50 o                         
   1   0  17         35.02         48.37         1.26 o                         
   3   0  17          0.01          0.54         0.49 o                         
  -8   1  17         13.13         13.09         0.39 o                         
  -7   1  17          0.49         -0.05         0.19 o                         
  -6   1  17         34.42         33.11         0.58 o                         
  -5   1  17         25.68         25.17         0.56 o                         
  -4   1  17        214.57        195.23         2.42 o                         
  -3   1  17          3.40          2.85         0.26 o                         
  -2   1  17          4.61          3.31         0.28 o                         
  -1   1  17         18.30         17.55         0.56 o                         
   0   1  17        192.94        197.96         2.75 o                         
   1   1  17         54.46         49.09         0.98 o                         
   2   1  17         19.63         14.75         0.57 o                         
   3   1  17         10.08         10.72         0.65 o                         
   4   1  17          9.56          8.12         0.41 o                         
  -8   2  17          2.76          1.59         0.19 o                         
  -7   2  17          2.03          2.25         0.20 o                         
  -6   2  17         36.54         35.70         0.62 o                         
  -5   2  17        131.44        117.18         1.52 o                         
  -4   2  17         62.15         61.65         0.98 o                         
  -3   2  17         26.81         28.80         0.71 o                         
  -2   2  17         30.88         27.90         0.72 o                         
  -1   2  17         65.90         67.97         1.22 o                         
   0   2  17        115.28        127.41         3.02 o                         
   1   2  17         23.25         19.57         0.68 o                         
   2   2  17          7.29          9.52         0.42 o                         
   3   2  17         34.53         34.10         1.02 o                         
   4   2  17         27.59         26.43         0.73 o                         
  -7   3  17          8.50          9.25         0.33 o                         
  -6   3  17         14.26         14.13         0.40 o                         
  -5   3  17         35.58         32.50         0.65 o                         
  -4   3  17          1.36          2.10         0.26 o                         
  -3   3  17        315.43        310.63         4.99 o                         
  -2   3  17         47.83         42.19         0.94 o                         
  -1   3  17         86.12         86.52         2.59 o                         
   0   3  17         11.36         10.51         0.58 o                         
   1   3  17          0.32         -0.20         0.20 o                         
   2   3  17         25.15         30.53         0.77 o                         
   3   3  17          0.00         -0.15         0.23 o                         
   4   3  17          1.08          1.42         0.41 o                         
  -7   4  17          2.56          2.66         0.22 o                         
  -6   4  17         14.54         13.72         0.43 o                         
  -5   4  17        138.30        116.42         1.51 o                         
  -4   4  17        101.68         99.86         1.37 o                         
  -3   4  17         30.71         38.12         0.77 o                         
  -2   4  17          6.05          9.04         0.42 o                         
  -1   4  17         23.66         30.24         0.70 o                         
   0   4  17         25.76         27.85         0.65 o                         
   1   4  17         23.32         23.04         0.61 o                         
   2   4  17          0.06          0.62         0.26 o                         
   3   4  17         22.27         21.96         0.85 o                         
  -7   5  17         10.43         12.09         0.72 o                         
  -6   5  17         30.46         39.38         0.87 o                         
  -5   5  17         89.86         89.72         1.46 o                         
  -4   5  17         19.72         16.53         0.51 o                         
  -3   5  17          4.85          3.16         0.24 o                         
  -2   5  17          5.54          6.51         0.35 o                         
  -1   5  17        245.84        262.21         3.02 o                         
   0   5  17         20.09         17.80         0.53 o                         
   1   5  17         59.95         56.04         1.40 o                         
   2   5  17          7.43          6.02         0.62 o                         
   3   5  17          0.83          0.14         0.33 o                         
  -6   6  17         31.73         34.86         1.02 o                         
  -5   6  17          3.94          3.88         0.33 o                         
  -4   6  17         15.11         16.47         0.51 o                         
  -3   6  17         47.99         48.83         1.20 o                         
  -2   6  17         15.08         16.07         0.57 o                         
  -1   6  17          0.22          0.36         0.25 o                         
   0   6  17        185.29        187.44         2.92 o                         
   1   6  17         67.65         72.96         2.41 o                         
   2   6  17         17.06         15.94         0.77 o                         
  -5   7  17         29.77         33.09         1.17 o                         
  -4   7  17         12.09         16.03         0.50 o                         
  -3   7  17          8.10          9.15         0.75 o                         
  -2   7  17          3.94          3.26         0.50 o                         
  -1   7  17          1.44          2.72         0.87 o                         
   0   7  17         45.96         42.80         1.77 o                         
   1   7  17         66.23         75.76         2.38 o                         
   2   7  17         17.58         12.74         0.85 o                         
  -4   8  17         54.88         46.90         1.21 o                         
  -3   8  17          0.08          0.06         0.19 o                         
  -2   8  17         26.15         32.85         0.82 o                         
  -1   8  17         16.19         19.95         0.71 o                         
   0   8  17          0.01          0.39         0.24 o                         
  -6   0  18          1.51          0.26         0.22 o                         
  -4   0  18         27.61         29.02         0.97 o                         
  -2   0  18        225.48        237.96         4.24 o                         
   0   0  18          0.38          1.81         0.35 o                         
   2   0  18        110.39        121.98         2.71 o                         
  -7   1  18          1.79          0.81         0.19 o                         
  -6   1  18          0.15          0.07         0.15 o                         
  -5   1  18         64.02         55.00         1.31 o                         
  -4   1  18         16.40         18.06         0.51 o                         
  -3   1  18          0.23          0.22         0.18 o                         
  -2   1  18          0.38          0.37         0.20 o                         
  -1   1  18         72.80         77.14         1.21 o                         
   0   1  18         53.97         53.96         0.95 o                         
   1   1  18         59.00         51.14         0.95 o                         
   2   1  18          0.16          0.41         0.21 o                         
   3   1  18         43.42         43.67         0.98 o                         
  -7   2  18         12.23          7.15         0.38 o                         
  -6   2  18         24.23         25.30         0.54 o                         
  -5   2  18         25.33         24.51         0.58 o                         
  -4   2  18        189.85        178.24         3.24 o                         
  -3   2  18          1.40          1.61         0.25 o                         
  -2   2  18          3.15          2.95         0.30 o                         
  -1   2  18          6.82          5.49         0.38 o                         
   0   2  18        139.62        142.78         2.06 o                         
   1   2  18          4.19          5.41         0.35 o                         
   2   2  18         73.88         70.90         1.61 o                         
   3   2  18         28.78         33.60         0.80 o                         
  -7   3  18         20.00         21.15         0.84 o                         
  -6   3  18          6.31         12.48         0.37 o                         
  -5   3  18          5.44          4.67         0.25 o                         
  -4   3  18        407.80        414.92         4.61 o                         
  -3   3  18          0.92          0.50         0.20 o                         
  -2   3  18         21.37         20.02         0.58 o                         
  -1   3  18         16.09         14.94         0.51 o                         
   0   3  18         19.50         16.27         0.51 o                         
   1   3  18         12.76         17.37         0.51 o                         
   2   3  18         59.58         60.83         1.25 o                         
   3   3  18          6.64          5.68         0.37 o                         
  -6   4  18          0.77          0.76         0.18 o                         
  -5   4  18          0.46          1.05         0.19 o                         
  -4   4  18         14.28         12.77         0.44 o                         
  -3   4  18         76.13         76.34         1.18 o                         
  -2   4  18        158.98        157.34         2.20 o                         
  -1   4  18          0.05          0.30         0.19 o                         
   0   4  18          0.95          1.45         0.27 o                         
   1   4  18          2.44          4.41         0.31 o                         
   2   4  18         20.73         25.00         0.93 o                         
   3   4  18          0.14         -0.12         0.31 o                         
  -6   5  18          8.00          5.96         0.49 o                         
  -5   5  18         73.83         75.55         1.61 o                         
  -4   5  18         20.97         18.89         0.56 o                         
  -3   5  18          0.16         -0.05         0.21 o                         
  -2   5  18          1.16          1.33         0.21 o                         
  -1   5  18        247.94        248.85         3.52 o                         
   0   5  18         23.98         21.31         0.63 o                         
   1   5  18          4.31          4.03         0.60 o                         
   2   5  18         38.91         46.27         1.42 o                         
  -5   6  18         15.46         17.83         0.89 o                         
  -4   6  18          1.21          0.73         0.28 o                         
  -3   6  18          9.36         10.02         0.46 o                         
  -2   6  18          3.77          4.17         0.30 o                         
  -1   6  18         57.13         63.97         1.42 o                         
   0   6  18        283.11        298.59         7.03 o                         
   1   6  18          9.88         13.23         0.82 o                         
  -4   7  18         20.54         25.27         0.76 o                         
  -3   7  18         17.21         21.58         0.63 o                         
  -2   7  18        102.39        100.60         1.86 o                         
  -1   7  18          4.10          4.91         0.40 o                         
   0   7  18          9.12         14.65         0.66 o                         
  -7   0  19         33.48         36.24         1.08 o                         
  -5   0  19         23.26         31.75         0.80 o                         
  -3   0  19          0.73          0.58         0.26 o                         
  -1   0  19         59.11         64.26         1.70 o                         
   1   0  19         18.28         22.08         1.05 o                         
  -7   1  19         30.20         34.89         1.81 o                         
  -6   1  19         26.04         27.99         0.56 o                         
  -5   1  19          1.63          1.21         0.22 o                         
  -4   1  19         18.17         21.64         0.54 o                         
  -3   1  19          0.37          0.59         0.18 o                         
  -2   1  19          1.35          0.78         0.20 o                         
  -1   1  19          2.18          1.99         0.25 o                         
   0   1  19          2.08          2.09         0.23 o                         
   1   1  19         18.50         13.35         0.51 o                         
   2   1  19          0.01          0.13         0.21 o                         
  -6   2  19          9.74          5.75         0.30 o                         
  -5   2  19         31.85         28.40         0.63 o                         
  -4   2  19         68.86         81.11         1.28 o                         
  -3   2  19          5.15          8.32         0.38 o                         
  -2   2  19         10.59         13.56         0.47 o                         
  -1   2  19         22.87         25.01         0.62 o                         
   0   2  19          0.50          1.19         0.21 o                         
   1   2  19         23.27         23.94         0.84 o                         
   2   2  19         24.80         31.19         0.86 o                         
  -6   3  19          0.19         -0.19         0.19 o                         
  -5   3  19         51.02         55.74         0.88 o                         
  -4   3  19         67.87         73.32         1.28 o                         
  -3   3  19         12.94         11.98         0.43 o                         
  -2   3  19         11.21         14.67         0.47 o                         
  -1   3  19         10.99         12.76         0.48 o                         
   0   3  19          3.23          3.29         0.25 o                         
   1   3  19         17.66         18.53         0.53 o                         
   2   3  19          2.93          2.54         0.38 o                         
  -6   4  19         14.09         10.41         0.51 o                         
  -5   4  19         13.09          7.08         0.46 o                         
  -4   4  19          2.89          3.47         0.23 o                         
  -3   4  19         45.93         47.74         1.04 o                         
  -2   4  19          0.83          1.33         0.38 o                         
  -1   4  19         23.63         25.17         0.80 o                         
   0   4  19         48.10         51.82         0.92 o                         
   1   4  19         35.48         38.95         0.92 o                         
  -5   5  19         27.61         35.00         1.35 o                         
  -4   5  19          0.01         -0.04         0.18 o                         
  -3   5  19          0.16          0.25         0.26 o                         
  -2   5  19         29.48         24.58         0.63 o                         
  -1   5  19         16.32         15.49         1.10 o                         
   0   5  19         66.94         75.38         1.67 o                         
   1   5  19         78.91         83.86         3.08 o                         
  -4   6  19          0.94          2.31         0.35 o                         
  -3   6  19          2.19          4.02         0.36 o                         
  -2   6  19          1.37          2.01         0.26 o                         
  -1   6  19         71.54         68.79         2.74 o                         
   0   6  19          0.54          3.92         0.65 o                         
  -6   0  20         23.61         19.56         1.21 o                         
  -4   0  20         75.87         86.49         2.33 o                         
  -2   0  20          1.49          1.79         0.90 o                         
   0   0  20          1.89          2.06         0.32 o                         
  -6   1  20         41.62         41.47         1.02 o                         
  -5   1  20        169.23        172.03         2.44 o                         
  -4   1  20          0.03          0.16         0.16 o                         
  -3   1  20          0.17          1.10         0.19 o                         
  -2   1  20         12.32         10.64         0.45 o                         
  -1   1  20          2.96          6.26         0.38 o                         
   0   1  20          2.04          4.62         0.28 o                         
   1   1  20          3.15          3.15         0.31 o                         
  -5   2  20          1.95          4.03         0.31 o                         
  -4   2  20         11.50         10.29         0.36 o                         
  -3   2  20        174.97        196.55         3.11 o                         
  -2   2  20         22.02         23.78         0.59 o                         
  -1   2  20          1.41          1.69         0.19 o                         
   0   2  20          6.82          5.13         0.26 o                         
   1   2  20          3.16          2.59         0.24 o                         
  -5   3  20         45.88         58.35         1.08 o                         
  -4   3  20         31.69         31.34         0.63 o                         
  -3   3  20         15.79         19.13         0.48 o                         
  -2   3  20          0.04          0.25         0.16 o                         
  -1   3  20          6.11          5.31         0.38 o                         
   0   3  20          6.94          8.76         0.73 o                         
   1   3  20         20.55         23.12         1.09 o                         
  -4   4  20          1.41          2.81         0.26 o                         
  -3   4  20         11.95         11.50         0.99 o                         
  -2   4  20          1.42          2.14         0.22 o                         
  -1   4  20         14.36         18.05         0.58 o                         
   0   4  20          9.54         10.70         0.67 o                         
  -3   5  20          0.03          0.25         0.21 o                         
  -2   5  20         22.96         22.19         0.87 o                         
  -3   0  21          0.15          0.12         0.23 o                         
  -1   0  21        355.03        368.77         6.90 o                         
  -4   1  21         52.09         56.97         1.02 o                         
  -3   1  21         20.54         22.94         0.51 o                         
  -2   1  21         92.75        104.82         1.48 o                         
  -1   1  21         73.65         80.95         1.45 o                         
  -4   2  21          0.33          0.46         0.45 o                         
  -3   2  21         40.44         48.07         0.86 o                         
  -2   2  21         43.34         43.55         0.75 o                         
  -1   2  21          2.74          4.21         0.32 o                         
  -2   3  21          2.14          2.65         0.55 o                         
                                                                                
