# Supplementary material for: Synthesis and crystal structures of 4,4′-methyl­enebis(2,6-di­ethyl­aniline) and 4,4′-methyl­enebis(3-chloro-2,6-di­ethyl­aniline)
Source: Acta Crystallogr E Crystallogr Commun. 2025 Jan 17;81(Pt 2):148–52. doi: 10.1107/S2056989025000234 (PMC11799795; doi:10.1107/S2056989025000234)
Supplement: Supplementary file 4 [file e-81-00148-2sup3.hkl]

data_2                                                                          
_shelx_title ' 1_a.res in P-1'                                                  
_shelx_refln_list_code          4                                               
_shelx_F_calc_maximum       75.49                                               
_exptl_crystal_F_000       404.00                                               
_reflns_d_resolution_high  0.7411                                               
                                                                                
loop_                                                                           
 _space_group_symop_operation_xyz                                               
 'x, y, z'                                                                      
 '-x, -y, -z'                                                                   
                                                                                
_cell_length_a     8.9930                                                       
_cell_length_b     9.6540                                                       
_cell_length_c    12.2160                                                       
_cell_angle_alpha  69.352                                                       
_cell_angle_beta   77.257                                                       
_cell_angle_gamma  87.670                                                       
                                                                                
_shelx_F_squared_multiplier     1.000                                           
                                                                                
loop_                                                                           
 _refln_index_h                                                                 
 _refln_index_k                                                                 
 _refln_index_l                                                                 
 _refln_F_squared_calc                                                          
 _refln_F_squared_meas                                                          
 _refln_F_squared_sigma                                                         
 _refln_observed_status                                                         
   1   0   0       1160.28       1631.83       125.22 o                         
   2   0   0        328.85        290.79        12.34 o                         
   3   0   0        394.84        373.81        21.43 o                         
   4   0   0        977.28        857.57        25.17 o                         
   5   0   0        161.46        154.24         4.93 o                         
   6   0   0        588.18        520.87        15.45 o                         
   7   0   0        548.47        486.56        14.49 o                         
   8   0   0        430.62        405.00        12.14 o                         
   9   0   0          1.88          3.62         1.34 o                         
  10   0   0          6.43          9.09         1.45 o                         
  11   0   0         31.89         31.43         2.23 o                         
 -11   1   0          8.21          6.56         1.52 o                         
 -10   1   0          0.09         -0.25         1.33 o                         
  -9   1   0          7.97         10.60         1.52 o                         
  -8   1   0         17.68         22.61         2.56 o                         
  -7   1   0        277.90        262.92        11.61 o                         
  -6   1   0          0.20          1.73         1.37 o                         
  -5   1   0        515.80        452.25        13.48 o                         
  -4   1   0         17.90         25.35         2.23 o                         
  -3   1   0        661.94        563.50        16.66 o                         
  -2   1   0       1797.25       1933.84       105.27 o                         
   0   1   0        533.98        653.01        35.56 o                         
   1   1   0        455.12        583.50        31.97 o                         
   2   1   0         14.45         15.99         1.46 o                         
   3   1   0       2225.04       2259.92       122.83 o                         
   4   1   0        261.69        239.24        15.21 o                         
   5   1   0        164.02        140.98        10.94 o                         
   6   1   0        485.99        448.66        37.19 o                         
   7   1   0         76.48         71.43         5.29 o                         
   8   1   0         52.22         52.82         3.50 o                         
   9   1   0        110.55        111.83         3.78 o                         
  10   1   0         60.01         57.57         2.35 o                         
  11   1   0          0.06          2.02         1.29 o                         
 -11   2   0         48.05         49.87         3.73 o                         
 -10   2   0         38.69         37.10         1.97 o                         
  -9   2   0        110.36        118.01         4.07 o                         
  -8   2   0         23.90         23.04         3.56 o                         
  -7   2   0        235.17        259.20        12.29 o                         
  -6   2   0          3.05          1.98         1.47 o                         
  -5   2   0        243.19        198.43        22.13 o                         
  -4   2   0       1652.90       1662.80        48.59 o                         
  -3   2   0        108.52        158.25         7.92 o                         
  -2   2   0        498.43        503.32        14.99 o                         
  -1   2   0          5.40         18.96         1.90 o                         
   0   2   0        323.48        335.73        13.47 o                         
   1   2   0        325.42        310.21        20.45 o                         
   2   2   0       1137.01       1021.10        37.20 o                         
   3   2   0         43.66         33.48         2.73 o                         
   4   2   0        391.58        371.84        12.43 o                         
   5   2   0        945.43       1018.99        29.85 o                         
   6   2   0        160.39        157.55        10.10 o                         
   7   2   0         40.93         45.61         4.90 o                         
   8   2   0         29.32         27.94         3.64 o                         
   9   2   0          1.59          1.39         1.11 o                         
  10   2   0          0.01         -0.13         1.20 o                         
  11   2   0          3.41          1.81         2.12 o                         
 -11   3   0          0.84          2.72         1.12 o                         
 -10   3   0         26.18         28.23         1.82 o                         
  -9   3   0          0.39          2.28         1.51 o                         
  -8   3   0        166.84        169.23         5.69 o                         
  -7   3   0        366.46        367.11        11.98 o                         
  -6   3   0        323.51        308.96        13.80 o                         
  -5   3   0        328.32        326.78         9.94 o                         
  -4   3   0        121.89        131.37         4.46 o                         
  -3   3   0        188.10        160.12         8.81 o                         
  -2   3   0        362.34        371.42        18.09 o                         
  -1   3   0       4286.78       5232.89       401.13 o                         
   0   3   0       3304.67       3211.96       174.23 o                         
   1   3   0         77.56         60.66         2.31 o                         
   2   3   0         89.97        111.86         5.60 o                         
   3   3   0        519.01        509.08        15.01 o                         
   4   3   0        953.69        893.84        26.20 o                         
   5   3   0        202.85        182.67        11.67 o                         
   6   3   0        656.46        640.55        18.88 o                         
   7   3   0         34.93         32.98         3.21 o                         
   8   3   0         89.53         77.66         6.27 o                         
   9   3   0          1.10          1.39         0.96 o                         
  10   3   0         18.54         17.30         4.01 o                         
  11   3   0         27.02         19.68         4.05 o                         
 -11   4   0          0.36          2.21         1.24 o                         
 -10   4   0         53.41         55.13         2.35 o                         
  -9   4   0         51.29         52.68         5.91 o                         
  -8   4   0         67.69         80.89         8.18 o                         
  -7   4   0        252.73        242.76        10.75 o                         
  -6   4   0         29.28         29.33         3.89 o                         
  -5   4   0         66.63         53.07         2.51 o                         
  -4   4   0          1.04          1.43         1.57 o                         
  -3   4   0         41.40         56.96         2.72 o                         
  -2   4   0          7.85         12.41         1.72 o                         
  -1   4   0          0.70         16.53         2.13 o                         
   0   4   0       2428.83       2599.19       141.09 o                         
   1   4   0         14.58         26.46         1.53 o                         
   2   4   0         34.66         63.42         4.11 o                         
   3   4   0       1133.58       1033.00        32.11 o                         
   4   4   0         38.06         26.55         1.28 o                         
   5   4   0         19.05         18.30         2.35 o                         
   6   4   0          5.59          5.73         2.41 o                         
   7   4   0         69.58         74.67         2.54 o                         
   8   4   0         12.17         12.26         1.15 o                         
   9   4   0         79.35         81.39         5.90 o                         
  10   4   0          6.72         14.00         3.53 o                         
  11   4   0         10.73          5.51         3.75 o                         
 -10   5   0         52.73         53.94         2.00 o                         
  -9   5   0         56.91         60.39         4.74 o                         
  -8   5   0         20.60         19.95         2.15 o                         
  -7   5   0         12.89         14.74         1.90 o                         
  -6   5   0        311.32        289.47         8.98 o                         
  -5   5   0        445.12        429.16        12.93 o                         
  -4   5   0        262.51        223.68         7.06 o                         
  -3   5   0        190.73        176.25         9.74 o                         
  -2   5   0        579.79        512.89        17.26 o                         
  -1   5   0       1306.37       1432.06        41.87 o                         
   0   5   0         51.56         59.54         5.66 o                         
   1   5   0       1534.34       1449.44        57.81 o                         
   2   5   0         15.83         22.14         1.45 o                         
   3   5   0          1.94          3.40         1.02 o                         
   4   5   0          2.08          1.52         0.92 o                         
   7   5   0         44.78         52.84         4.73 o                         
   8   5   0         11.74          9.92         3.59 o                         
   9   5   0         10.82         14.53         3.73 o                         
  10   5   0          0.62          1.22         3.15 o                         
 -10   6   0          5.47          7.75         1.42 o                         
  -9   6   0          2.51          2.26         1.34 o                         
  -8   6   0         66.53         61.08         2.71 o                         
  -7   6   0        359.06        336.83        10.29 o                         
  -6   6   0         70.67         78.30         3.25 o                         
  -5   6   0         73.98         63.18         2.94 o                         
  -4   6   0          5.09          4.93         1.81 o                         
  -3   6   0          0.89          2.91         1.35 o                         
  -2   6   0        714.04        688.44        20.37 o                         
  -1   6   0        935.07        822.89        24.24 o                         
   0   6   0        179.05        151.81         8.97 o                         
   1   6   0          1.26          5.37         1.31 o                         
   2   6   0         14.27         13.91         1.45 o                         
   3   6   0        216.06        218.05         6.71 o                         
   4   6   0        701.45        695.98        20.50 o                         
   5   6   0       1318.78       1410.59        41.27 o                         
   6   6   0        217.47        227.58         6.92 o                         
   7   6   0          6.25          5.70         3.52 o                         
   8   6   0          8.12          5.22         3.41 o                         
   9   6   0          6.35          5.86         3.40 o                         
  10   6   0         26.65         29.82         4.66 o                         
  -9   7   0        100.33        103.78         3.63 o                         
  -8   7   0        220.41        224.31         8.06 o                         
  -7   7   0        121.29        124.42         7.07 o                         
  -6   7   0          0.17          1.11         1.40 o                         
  -5   7   0          9.48          7.59         1.45 o                         
  -4   7   0          0.05          0.23         1.72 o                         
  -3   7   0        564.20        509.95        15.27 o                         
  -2   7   0        160.28        130.50         4.44 o                         
  -1   7   0          1.03          0.84         1.52 o                         
   0   7   0          4.39          2.31         1.44 o                         
   1   7   0         35.44         33.21         3.44 o                         
   2   7   0        169.67        164.61         7.84 o                         
   3   7   0          1.42          2.64         1.23 o                         
   4   7   0        166.33        187.65        10.81 o                         
   5   7   0        102.11        107.61        10.49 o                         
   6   7   0        355.93        352.12        10.54 o                         
   7   7   0         22.00         23.61         4.09 o                         
   8   7   0         12.83         21.71         4.00 o                         
   9   7   0         12.04         15.88         3.74 o                         
  -9   8   0         18.43         17.44         4.61 o                         
  -8   8   0         55.55         60.61         5.71 o                         
  -7   8   0        156.79        160.95         5.30 o                         
  -6   8   0        197.13        199.57         6.38 o                         
  -5   8   0         81.67         69.66         2.99 o                         
  -4   8   0          8.52          6.06         1.74 o                         
  -3   8   0         14.58         13.34         1.82 o                         
  -2   8   0         11.23          4.79         1.72 o                         
  -1   8   0         97.01         97.97         8.11 o                         
   0   8   0        120.12        129.68         4.48 o                         
   1   8   0         53.14         63.38         2.63 o                         
   2   8   0          6.03          4.73         1.37 o                         
   3   8   0         18.05         18.72         2.12 o                         
   4   8   0          2.08          3.13         1.15 o                         
   5   8   0         22.83         26.41         1.63 o                         
   6   8   0          6.10          2.46         3.77 o                         
   7   8   0          9.51          9.46         3.95 o                         
   8   8   0          1.77         -1.52         3.86 o                         
  -8   9   0          1.24          2.16         1.33 o                         
  -7   9   0          0.55          0.65         1.45 o                         
  -6   9   0         36.53         41.09         2.22 o                         
  -5   9   0          7.74         11.88         2.68 o                         
  -4   9   0         23.46         20.02         2.55 o                         
  -3   9   0        194.07        192.30         7.37 o                         
  -2   9   0        177.32        155.70         5.97 o                         
  -1   9   0        107.05         92.48         4.72 o                         
   0   9   0         66.41         61.37         6.88 o                         
   1   9   0          2.82          6.29         1.45 o                         
   2   9   0        363.89        348.28        10.52 o                         
   3   9   0         38.75         41.88         2.14 o                         
   4   9   0        105.80        120.56         7.20 o                         
   5   9   0         33.29         39.85         5.62 o                         
   6   9   0          0.46          4.32         3.69 o                         
   7   9   0          1.98         17.51        14.00 o                         
  -7  10   0          0.03         -0.48         1.16 o                         
  -6  10   0         17.57         16.13         1.56 o                         
  -5  10   0         96.36         93.13         3.45 o                         
  -4  10   0         13.86         11.18         2.21 o                         
  -3  10   0          0.52         -1.55         1.55 o                         
  -2  10   0          8.63          6.05         1.54 o                         
  -1  10   0         19.07         18.00         2.23 o                         
   0  10   0          2.68          2.58         1.49 o                         
   1  10   0          3.94          5.14         1.35 o                         
   2  10   0         15.14         17.54         1.53 o                         
   3  10   0          8.52         11.20         1.38 o                         
   4  10   0          1.77          0.35         1.10 o                         
   5  10   0         26.46         19.47         2.26 o                         
   6  10   0         27.99         30.60         5.82 o                         
  -5  11   0         54.20         47.11         2.30 o                         
  -4  11   0         11.82          8.53         2.06 o                         
  -3  11   0         28.04         32.09         4.44 o                         
  -2  11   0         33.26         30.67         3.77 o                         
  -1  11   0         86.51         84.27         3.15 o                         
   0  11   0         73.24         75.81         3.31 o                         
   1  11   0         11.61         10.57         1.41 o                         
   2  11   0         11.32          9.67         1.40 o                         
   3  11   0         16.16         13.34         1.71 o                         
   4  11   0         45.56         42.85         2.42 o                         
  -2  12   0         19.35         16.38         1.50 o                         
  -1  12   0         21.87         28.44         2.61 o                         
   0  12   0          0.33          2.59         1.33 o                         
   1  12   0         19.34         11.30         4.32 o                         
  -3 -11   1          0.41          2.09         1.52 o                         
  -2 -11   1          0.02          1.46         1.24 o                         
  -1 -11   1          0.87          0.56         1.42 o                         
   0 -11   1         17.05         18.54         1.60 o                         
   1 -11   1          9.98         12.90         2.76 o                         
   2 -11   1          2.53          1.61         1.44 o                         
   3 -11   1          7.01          5.85         1.41 o                         
   4 -11   1         20.03         16.97         4.64 o                         
   5 -11   1         20.31          8.49         5.61 o                         
  -5 -10   1          3.33          4.16         1.50 o                         
  -4 -10   1          0.14          0.75         1.34 o                         
  -3 -10   1          0.01         -0.05         1.17 o                         
  -2 -10   1         28.37         28.67         1.73 o                         
  -1 -10   1          2.72          3.87         1.30 o                         
   0 -10   1          0.12         -1.40         1.40 o                         
   1 -10   1         11.19         11.56         1.62 o                         
   2 -10   1          1.49          2.49         1.53 o                         
   3 -10   1         64.76         62.56         4.12 o                         
   4 -10   1         28.47         24.91         3.51 o                         
   5 -10   1         56.06         50.50         2.92 o                         
   6 -10   1          3.82          1.73         1.47 o                         
  -7  -9   1          3.48          4.39         4.05 o                         
  -6  -9   1          9.90         12.70         3.98 o                         
  -5  -9   1         39.34         53.32         5.27 o                         
  -4  -9   1         68.12         72.50         2.60 o                         
  -3  -9   1         35.31         37.00         1.80 o                         
  -2  -9   1         19.12         25.66         2.89 o                         
  -1  -9   1        157.40        155.14        11.88 o                         
   0  -9   1        100.14        100.34         3.54 o                         
   1  -9   1         69.22         65.42         2.73 o                         
   2  -9   1         80.85         79.06         3.08 o                         
   3  -9   1         23.31         23.07         1.82 o                         
   4  -9   1          4.73          4.51         1.58 o                         
   5  -9   1         13.69         14.17         2.58 o                         
   6  -9   1         31.00         32.24         1.94 o                         
   7  -9   1          0.18         -0.37         1.75 o                         
   8  -9   1          1.26          2.85         1.34 o                         
  -8  -8   1          1.14          0.12         3.78 o                         
  -7  -8   1          1.66          2.21         4.03 o                         
  -6  -8   1         37.13         41.94         4.66 o                         
  -5  -8   1          0.34         -0.20         0.72 o                         
  -4  -8   1          2.55          1.86         1.13 o                         
  -3  -8   1          0.14          1.33         1.17 o                         
  -2  -8   1         23.28         33.46         3.18 o                         
  -1  -8   1         63.69         58.47         2.49 o                         
   0  -8   1         14.10         14.20         2.13 o                         
   1  -8   1        249.81        208.46        12.71 o                         
   2  -8   1        373.65        337.65        10.28 o                         
   3  -8   1         72.28         67.17         3.29 o                         
   4  -8   1        178.07        169.84         5.23 o                         
   5  -8   1        415.88        399.63        10.38 o                         
   6  -8   1         23.21         29.34         1.72 o                         
   7  -8   1          3.23          2.60         1.33 o                         
   8  -8   1          5.06          2.94         1.65 o                         
   9  -8   1         63.61         58.45         2.50 o                         
  -9  -7   1         20.88         19.54         4.20 o                         
  -8  -7   1         42.78         44.84         5.00 o                         
  -7  -7   1          2.03          2.50         3.50 o                         
  -6  -7   1          0.89          0.36         3.53 o                         
  -5  -7   1        186.24        226.86        13.37 o                         
  -4  -7   1          8.21          7.27         2.13 o                         
  -3  -7   1         32.05         44.04         3.04 o                         
  -2  -7   1         14.85         15.19         1.79 o                         
  -1  -7   1          1.09         -0.45         1.39 o                         
   0  -7   1         20.37         24.51         1.80 o                         
   1  -7   1        122.29        115.41         4.62 o                         
   2  -7   1          0.10          1.70         1.69 o                         
   3  -7   1         31.04         26.76         1.72 o                         
   4  -7   1          5.77          3.40         1.75 o                         
   5  -7   1          8.82          5.24         1.69 o                         
   6  -7   1          2.20          2.46         1.74 o                         
   7  -7   1          0.02          1.44         1.72 o                         
   8  -7   1         59.27         58.95         4.77 o                         
   9  -7   1        120.50        132.75         3.76 o                         
  -9  -6   1          2.97          1.29         4.24 o                         
  -8  -6   1          5.62          5.52         3.94 o                         
  -7  -6   1         21.47         21.24         3.78 o                         
  -6  -6   1         25.97         22.41         3.56 o                         
  -5  -6   1        421.71        419.89        23.83 o                         
  -4  -6   1        155.03        143.73         7.92 o                         
  -3  -6   1        592.30        605.77        17.87 o                         
  -2  -6   1          0.02          0.65         1.13 o                         
  -1  -6   1        119.87        104.64         5.16 o                         
   0  -6   1        191.39        182.53         7.17 o                         
   1  -6   1        349.86        323.97         9.82 o                         
   2  -6   1        234.40        214.11         6.74 o                         
   3  -6   1         72.66         72.05         7.40 o                         
   4  -6   1         59.94         65.34         2.96 o                         
   5  -6   1        437.24        405.74        12.28 o                         
   6  -6   1         18.72         27.05         2.10 o                         
   7  -6   1         44.37         35.71         2.18 o                         
   8  -6   1          1.20          0.53         1.71 o                         
   9  -6   1          0.64          0.83         1.65 o                         
  10  -6   1          1.90         -1.33         1.46 o                         
 -10  -5   1          1.28         -1.86         3.57 o                         
  -9  -5   1         10.56         16.84         3.99 o                         
  -8  -5   1          0.00          2.20         3.44 o                         
  -7  -5   1          0.76          3.46         2.89 o                         
  -6  -5   1          2.11         -0.77         3.45 o                         
  -5  -5   1          2.33          0.73         3.20 o                         
  -4  -5   1         71.72         67.98         2.80 o                         
  -3  -5   1        189.66        183.74         5.66 o                         
  -2  -5   1        405.52        414.16        16.38 o                         
  -1  -5   1         63.48         50.20         6.95 o                         
   0  -5   1          1.04          1.10         1.29 o                         
   1  -5   1         65.49         70.26         2.88 o                         
   2  -5   1        242.66        207.76         6.54 o                         
   3  -5   1          7.61          2.83         1.64 o                         
   4  -5   1        157.88        117.87         5.95 o                         
   5  -5   1        107.14        106.07         3.86 o                         
   6  -5   1         36.64         26.72         2.80 o                         
   7  -5   1          4.96          6.70         1.79 o                         
   8  -5   1        118.11        126.33         4.38 o                         
   9  -5   1         45.97         51.14         2.42 o                         
  10  -5   1          1.76         -1.39         1.48 o                         
  11  -5   1         16.24         11.71         3.83 o                         
 -10  -4   1          4.14          9.57         4.80 o                         
  -9  -4   1         50.20         43.63         4.65 o                         
  -8  -4   1         17.79         18.02         5.41 o                         
  -7  -4   1          0.80          2.56         3.12 o                         
  -6  -4   1         74.82         85.98         6.42 o                         
  -5  -4   1        124.66        130.07         8.41 o                         
  -4  -4   1         97.21         85.85         6.25 o                         
  -3  -4   1         71.28         71.17         7.35 o                         
  -2  -4   1         16.29         21.06         1.43 o                         
  -1  -4   1        491.06        562.27        19.07 o                         
   0  -4   1         96.04         82.27        11.30 o                         
   1  -4   1         81.79         83.74         8.55 o                         
   2  -4   1         49.25         34.44         2.06 o                         
   3  -4   1        414.63        408.43        12.28 o                         
   4  -4   1         80.13         89.01         3.35 o                         
   5  -4   1         18.42         22.09         1.82 o                         
   6  -4   1          0.23         -1.67         1.67 o                         
   7  -4   1         41.28         39.71         3.13 o                         
   8  -4   1         98.74        105.83         3.84 o                         
   9  -4   1         40.01         41.67         2.35 o                         
  10  -4   1          9.36          7.55         1.53 o                         
  11  -4   1         17.58         18.38         1.54 o                         
 -11  -3   1         15.43         17.90         3.68 o                         
 -10  -3   1          9.46          4.35         6.21 o                         
  -9  -3   1         28.96         29.05         3.95 o                         
  -8  -3   1         16.00         17.33         1.22 o                         
  -7  -3   1        179.25        173.32         6.82 o                         
  -6  -3   1        173.11        146.22         4.61 o                         
  -5  -3   1        360.41        291.81         8.88 o                         
  -4  -3   1         98.83        110.01         3.58 o                         
  -3  -3   1          3.32          5.70         0.85 o                         
  -2  -3   1        434.55        379.92        11.58 o                         
  -1  -3   1       4243.08       4300.97       233.07 o                         
   0  -3   1       1436.70       1447.69        42.25 o                         
   1  -3   1        201.77        204.66         6.37 o                         
   2  -3   1        416.71        410.43        14.20 o                         
   3  -3   1        853.87        984.03        28.91 o                         
   4  -3   1        317.76        272.68         8.42 o                         
   5  -3   1        669.33        591.22        17.57 o                         
   6  -3   1        233.56        219.82         9.81 o                         
   7  -3   1          7.55         10.11         3.45 o                         
   8  -3   1          5.27          9.24         1.65 o                         
   9  -3   1          1.41          2.16         1.52 o                         
  10  -3   1         27.14         30.54         1.89 o                         
  11  -3   1         18.45         22.83         4.99 o                         
 -11  -2   1          0.01          0.17         0.98 o                         
 -10  -2   1          0.09          1.36         1.25 o                         
  -9  -2   1          0.51          0.92         0.95 o                         
  -8  -2   1         86.68         75.51         8.46 o                         
  -7  -2   1         12.32         12.37         5.05 o                         
  -6  -2   1        191.91        193.56         5.93 o                         
  -5  -2   1        150.35        148.64         4.60 o                         
  -4  -2   1         47.69         46.96        10.91 o                         
  -3  -2   1        564.08        573.36        26.53 o                         
  -2  -2   1        377.65        226.50        13.06 o                         
  -1  -2   1        298.19        283.69        28.71 o                         
   0  -2   1        847.75        854.41        25.02 o                         
   1  -2   1         74.73         59.38         2.55 o                         
   2  -2   1       1279.71       1175.84        34.46 o                         
   3  -2   1          4.78         11.46         2.19 o                         
   4  -2   1       1352.63       1384.27        40.49 o                         
   5  -2   1         33.21         21.60         1.87 o                         
   6  -2   1         17.31         18.87         2.22 o                         
   7  -2   1         29.64         33.61         2.91 o                         
   8  -2   1        135.53        141.04         4.71 o                         
   9  -2   1        244.88        235.63         7.33 o                         
  10  -2   1         81.96         77.06         2.95 o                         
  11  -2   1         20.65         24.07         4.78 o                         
 -11  -1   1         10.59         11.96         3.88 o                         
 -10  -1   1         55.03         58.70         5.43 o                         
  -9  -1   1         39.04         42.38         1.90 o                         
  -8  -1   1          5.93          6.92         1.19 o                         
  -7  -1   1          0.21          0.45         1.14 o                         
  -6  -1   1         78.37         74.98         2.65 o                         
  -5  -1   1        230.16        162.33         5.06 o                         
  -4  -1   1       1339.80       1387.96        85.37 o                         
  -3  -1   1         48.95         76.38         2.95 o                         
  -2  -1   1        717.10        698.42        20.76 o                         
   0  -1   1        393.19        352.31        12.46 o                         
   1  -1   1        200.69        239.03         7.22 o                         
   2  -1   1        364.01        329.36        17.78 o                         
   3  -1   1       2557.91        580.02      1380.97 o                         
   4  -1   1         74.08         68.76         2.75 o                         
   5  -1   1        168.82        148.66         5.56 o                         
   6  -1   1        214.06        180.06         6.48 o                         
   7  -1   1        555.35        578.54        17.18 o                         
   8  -1   1        109.72        124.65         5.75 o                         
   9  -1   1          0.16          0.05         1.40 o                         
  10  -1   1          0.52          1.55         1.43 o                         
  11  -1   1         47.54         49.51         4.13 o                         
 -11   0   1          9.78         12.14         2.34 o                         
 -10   0   1         19.71         20.95         1.56 o                         
  -9   0   1         23.84         23.97         1.58 o                         
  -8   0   1         15.17         16.20         1.42 o                         
  -7   0   1        655.29        600.27        17.76 o                         
  -6   0   1         41.40         41.20         2.93 o                         
  -5   0   1         65.76         69.65         2.55 o                         
  -4   0   1        148.89        142.82         4.54 o                         
  -3   0   1       1119.01       1022.60        29.91 o                         
  -2   0   1       2227.85       2102.11       114.22 o                         
  -1   0   1          9.39         12.30         3.23 o                         
   1   0   1       1460.89       1961.87       150.44 o                         
   2   0   1       1042.03       1362.67        88.08 o                         
   3   0   1         60.83         71.96         8.26 o                         
   4   0   1        366.47        301.30        21.85 o                         
   5   0   1        944.87        863.27        25.36 o                         
   6   0   1         21.23         17.49         1.63 o                         
   7   0   1         38.09         40.16         3.14 o                         
   8   0   1         41.33         46.97         2.18 o                         
   9   0   1         58.28         54.87         2.63 o                         
  10   0   1         10.80         10.59         1.43 o                         
  11   0   1         11.43         10.63         1.45 o                         
 -11   1   1          1.78          0.84         1.39 o                         
 -10   1   1          0.31          0.94         1.05 o                         
  -9   1   1          0.11          0.78         1.35 o                         
  -8   1   1        193.02        209.10        10.90 o                         
  -7   1   1          3.26          4.71         1.47 o                         
  -6   1   1          1.68          2.73         2.69 o                         
  -5   1   1         49.83         51.24         2.18 o                         
  -4   1   1        111.03         97.53         9.89 o                         
  -3   1   1          1.82          5.72         2.84 o                         
  -2   1   1         12.92         20.96         2.83 o                         
  -1   1   1        106.53         92.04         5.66 o                         
   2   1   1        791.60        746.39        41.08 o                         
   3   1   1       2691.06       2902.92       157.54 o                         
   4   1   1          6.79          7.56         2.33 o                         
   5   1   1         17.81         25.21         1.57 o                         
   6   1   1        275.53        271.07        11.71 o                         
   7   1   1        151.66        158.80         5.10 o                         
   8   1   1        166.90        153.91         5.78 o                         
   9   1   1          0.69          2.50         1.29 o                         
  10   1   1          0.19          1.58         1.27 o                         
  11   1   1         16.32         15.45         1.45 o                         
 -11   2   1         98.93         90.08         6.55 o                         
 -10   2   1         73.43         75.33         2.66 o                         
  -9   2   1          8.00          5.42         1.50 o                         
  -8   2   1         85.27         82.85         5.57 o                         
  -7   2   1        173.04        150.44         4.98 o                         
  -6   2   1        605.26        570.96        16.93 o                         
  -5   2   1        334.55        349.19        10.53 o                         
  -4   2   1        432.86        414.85        12.41 o                         
  -3   2   1        941.05        976.47        28.65 o                         
  -2   2   1        141.95        111.68         4.02 o                         
  -1   2   1        850.83        854.91        55.58 o                         
   0   2   1        230.63        254.33         9.17 o                         
   1   2   1          4.19         10.87         1.69 o                         
   2   2   1        100.09         88.24         3.10 o                         
   3   2   1        613.69        538.56        15.89 o                         
   4   2   1         19.81         20.95         1.85 o                         
   5   2   1          9.44         14.72         3.86 o                         
   6   2   1         63.66         65.31         6.85 o                         
   7   2   1         20.27         16.28         1.52 o                         
   8   2   1          4.27          3.31         1.27 o                         
   9   2   1          5.34          8.32         1.27 o                         
  10   2   1          1.43          0.74         1.23 o                         
  11   2   1         30.86         28.20         6.64 o                         
 -11   3   1         12.85         11.38         1.37 o                         
 -10   3   1          4.23          4.05         1.07 o                         
  -9   3   1          4.79          5.64         1.45 o                         
  -8   3   1         73.31         70.39         6.95 o                         
  -7   3   1         40.54         38.58         2.62 o                         
  -6   3   1          6.38          8.67         3.38 o                         
  -5   3   1        191.09        191.40         7.85 o                         
  -4   3   1         28.97         51.78         4.31 o                         
  -3   3   1       1839.46       1865.27        54.43 o                         
  -2   3   1       1595.02       1542.23        45.07 o                         
  -1   3   1       3688.08       4739.47       256.93 o                         
   0   3   1         89.34         96.16         5.73 o                         
   1   3   1        125.21        178.42         5.61 o                         
   2   3   1        185.84        158.70         8.83 o                         
   3   3   1       1203.61       1064.44        31.15 o                         
   4   3   1       1935.24       1848.71        53.91 o                         
   5   3   1        290.12        223.52         6.81 o                         
   6   3   1         45.59         43.15         2.88 o                         
   7   3   1         70.79         74.80         3.07 o                         
   8   3   1        119.78         99.56         3.39 o                         
   9   3   1         23.72         24.95         2.80 o                         
  10   3   1         15.89         11.50         2.50 o                         
  11   3   1         11.62          9.61         2.19 o                         
 -11   4   1          0.09         -1.30         1.30 o                         
 -10   4   1        101.20        110.91         3.80 o                         
  -9   4   1         45.20         48.34         3.63 o                         
  -8   4   1          5.98          3.87         1.65 o                         
  -7   4   1         23.37         24.16         1.94 o                         
  -6   4   1        216.22        176.39         5.72 o                         
  -5   4   1          2.88          2.86         1.56 o                         
  -4   4   1          3.58          8.43         1.97 o                         
  -3   4   1        229.47        231.80         7.90 o                         
  -2   4   1         64.98         92.43         3.39 o                         
  -1   4   1        458.82        479.02        14.28 o                         
   0   4   1        598.71        585.84        17.33 o                         
   1   4   1         82.14         81.40         2.94 o                         
   2   4   1        965.21       1005.02        70.89 o                         
   3   4   1          3.24          3.19         2.54 o                         
   4   4   1          9.68          8.43         4.44 o                         
   5   4   1          0.56          2.47         1.09 o                         
   6   4   1         28.15         30.52         3.63 o                         
   7   4   1         28.35         22.32         2.92 o                         
   8   4   1        232.31        194.90         6.02 o                         
   9   4   1          0.62         -0.59         1.29 o                         
  10   4   1          0.02          1.76         1.10 o                         
  11   4   1          0.11          0.52         0.92 o                         
 -10   5   1         19.14         17.34         1.58 o                         
  -9   5   1          0.38          0.88         1.53 o                         
  -8   5   1         58.99         50.86         2.19 o                         
  -7   5   1         13.60         19.81         2.90 o                         
  -6   5   1        339.09        318.34         9.78 o                         
  -5   5   1        229.94        225.34         7.11 o                         
  -4   5   1          2.96          3.55         1.37 o                         
  -3   5   1          1.63          3.23         1.32 o                         
  -2   5   1         65.82         52.11         8.15 o                         
  -1   5   1         99.57         75.96         5.16 o                         
   0   5   1         10.65          1.41         1.43 o                         
   1   5   1       1457.64       1681.85        49.09 o                         
   2   5   1         77.86         70.22         4.28 o                         
   3   5   1          4.48          4.56         1.49 o                         
   4   5   1          1.35          0.71         1.56 o                         
   5   5   1         22.82         23.37         3.41 o                         
   6   5   1        176.16        171.72         5.37 o                         
   7   5   1          3.71          3.20         1.02 o                         
   8   5   1          0.55          2.27         1.15 o                         
   9   5   1         22.51         23.42         2.86 o                         
  10   5   1         11.99          9.00         3.47 o                         
 -10   6   1          4.16          4.54         1.41 o                         
  -9   6   1          0.01         -0.20         1.68 o                         
  -8   6   1          6.08          4.02         1.54 o                         
  -7   6   1          3.37          2.48         1.43 o                         
  -6   6   1          3.91          3.40         1.42 o                         
  -5   6   1          0.78         -0.27         1.50 o                         
  -4   6   1         66.35         64.72         8.26 o                         
  -3   6   1        609.60        570.66        17.01 o                         
  -2   6   1        731.41        690.90        20.45 o                         
  -1   6   1         18.59         14.48         1.64 o                         
   0   6   1         57.28         62.32         3.34 o                         
   1   6   1         30.57         23.10         2.93 o                         
   2   6   1        512.06        496.76        14.76 o                         
   3   6   1        273.16        269.67         7.02 o                         
   4   6   1        278.31        263.88         8.01 o                         
   5   6   1        387.43        374.80        11.23 o                         
   6   6   1        249.87        259.90         7.90 o                         
   7   6   1         15.65         15.03         1.53 o                         
   8   6   1         13.38         16.89         2.41 o                         
   9   6   1          3.82          4.97         3.72 o                         
  10   6   1          3.72          2.46         3.33 o                         
  -9   7   1          9.79         11.50         1.64 o                         
  -8   7   1         63.33         63.26         2.71 o                         
  -7   7   1        121.13        110.66         3.90 o                         
  -6   7   1        184.21        193.25         6.28 o                         
  -5   7   1          0.75          2.59         2.87 o                         
  -4   7   1          2.27          1.85         1.79 o                         
  -3   7   1        351.38        326.86        10.04 o                         
  -2   7   1        483.97        418.05        12.59 o                         
  -1   7   1        101.75         96.88         3.51 o                         
   0   7   1          7.46         10.29         1.57 o                         
   1   7   1         12.38         11.64         1.50 o                         
   2   7   1        152.86        146.54         9.18 o                         
   3   7   1          0.29          0.44         1.27 o                         
   4   7   1         21.02         26.90         1.63 o                         
   5   7   1        115.66        128.03         4.45 o                         
   6   7   1        122.35        123.21         5.20 o                         
   7   7   1         12.40         10.43         1.85 o                         
   8   7   1         20.88         34.46         4.22 o                         
   9   7   1          0.08          0.69         3.15 o                         
  -9   8   1          4.61          4.07         1.31 o                         
  -8   8   1          0.06          2.52         2.94 o                         
  -7   8   1         72.79         76.63         3.02 o                         
  -6   8   1         65.16         61.25         3.54 o                         
  -5   8   1         30.43         28.28         3.21 o                         
  -4   8   1          4.07          3.65         1.54 o                         
  -3   8   1        125.70        119.19         4.21 o                         
  -2   8   1        585.58        570.12        17.02 o                         
  -1   8   1        241.26        219.13         6.95 o                         
   0   8   1        315.31        273.75         8.45 o                         
   1   8   1         11.58         10.99         1.61 o                         
   2   8   1         25.15         20.53         1.71 o                         
   3   8   1         15.85         18.15         1.56 o                         
   4   8   1         24.92         21.03         3.79 o                         
   5   8   1         19.14         27.87         1.57 o                         
   6   8   1          2.76          1.64         1.03 o                         
   7   8   1          2.28          2.43         0.82 o                         
   8   8   1          5.32          9.05         3.50 o                         
  -8   9   1         30.48         28.70         1.81 o                         
  -7   9   1          1.92          1.12         1.49 o                         
  -6   9   1         22.32         23.21         1.89 o                         
  -5   9   1         18.78         20.66         1.79 o                         
  -4   9   1         51.70         55.64         4.78 o                         
  -3   9   1         71.45         75.08         4.82 o                         
  -2   9   1          4.43          8.56         2.21 o                         
  -1   9   1          8.15          8.67         1.62 o                         
   0   9   1         33.73         35.20         3.14 o                         
   1   9   1         63.17         75.67         2.93 o                         
   2   9   1        218.35        215.50         6.73 o                         
   3   9   1         70.57         82.45         6.65 o                         
   4   9   1         61.41         66.56         8.82 o                         
   5   9   1         14.99         16.45         1.82 o                         
   6   9   1         53.46         56.41         5.17 o                         
   7   9   1         12.05         14.54         3.98 o                         
   8   9   1         16.40         12.32         4.13 o                         
  -7  10   1         21.67         19.17         3.88 o                         
  -6  10   1         40.77         43.00         2.20 o                         
  -5  10   1          6.82          4.97         1.63 o                         
  -4  10   1         32.27         31.25         2.35 o                         
  -3  10   1         16.06         13.12         1.76 o                         
  -2  10   1         50.32         43.75         2.28 o                         
  -1  10   1         25.49         25.07         3.58 o                         
   0  10   1         22.55         21.59         2.81 o                         
   1  10   1          5.95          4.00         1.45 o                         
   2  10   1          3.61          5.88         1.39 o                         
   3  10   1          4.56          2.59         1.54 o                         
   4  10   1         21.32         21.46         1.53 o                         
   5  10   1          5.94          7.54         2.05 o                         
   6  10   1          6.82          4.80         1.69 o                         
  -5  11   1         10.89          8.41         2.13 o                         
  -4  11   1         17.02         15.79         1.80 o                         
  -3  11   1         43.20         50.25         4.25 o                         
  -2  11   1         12.84         11.48         1.74 o                         
  -1  11   1         79.18         77.48         2.98 o                         
   0  11   1          1.38          2.54         1.47 o                         
   1  11   1          9.13         11.26         3.01 o                         
   2  11   1          0.02          2.35         1.56 o                         
   3  11   1          4.39          3.70         1.27 o                         
   4  11   1          0.54          1.19         1.53 o                         
   5  11   1          0.71          2.18         1.14 o                         
  -3  12   1          7.13          6.46         1.64 o                         
  -2  12   1         42.21         45.38         4.37 o                         
  -1  12   1          1.33          0.36         1.32 o                         
   0  12   1         45.13         48.16         2.13 o                         
   1  12   1         47.07         35.97         4.61 o                         
   2  12   1         32.21         29.78         4.43 o                         
  -2 -11   2         36.92         34.80         4.70 o                         
  -1 -11   2         21.92         20.09         4.31 o                         
   0 -11   2          3.78          2.79         4.41 o                         
   1 -11   2         10.52         12.56         1.49 o                         
   2 -11   2         16.47         16.91         4.44 o                         
   3 -11   2         60.96         55.16         2.35 o                         
   4 -11   2         80.40         62.88         4.53 o                         
  -4 -10   2         14.51         12.91         2.71 o                         
  -3 -10   2         66.58         59.62         5.00 o                         
  -2 -10   2          0.65          1.75         1.24 o                         
  -1 -10   2          0.52          0.13         1.33 o                         
   0 -10   2          2.61          1.00         1.37 o                         
   1 -10   2         14.81         14.49         1.54 o                         
   2 -10   2          0.51          1.66         1.45 o                         
   3 -10   2          6.23          4.53         1.52 o                         
   4 -10   2          7.96          8.38         1.56 o                         
   5 -10   2          3.70          6.66         1.50 o                         
   6 -10   2         28.69         25.66         2.14 o                         
  -6  -9   2         16.17         18.81         4.37 o                         
  -5  -9   2         17.44         18.50         6.51 o                         
  -4  -9   2         12.48         10.59         1.03 o                         
  -3  -9   2          0.09          1.43         1.13 o                         
  -2  -9   2        156.21        165.28         5.24 o                         
  -1  -9   2        106.11        110.26         3.76 o                         
   0  -9   2         79.65         80.68         3.00 o                         
   1  -9   2         44.31         43.82         2.17 o                         
   2  -9   2         15.40         18.17         1.65 o                         
   3  -9   2         12.27          9.89         1.95 o                         
   4  -9   2        145.65        135.99         8.98 o                         
   5  -9   2        156.59        161.79         5.28 o                         
   6  -9   2          0.75         -0.27         1.42 o                         
   7  -9   2          5.16          5.37         1.48 o                         
  -7  -8   2          0.46         -0.61         3.80 o                         
  -6  -8   2          4.59          1.20         3.72 o                         
  -5  -8   2         78.90         93.23         6.67 o                         
  -4  -8   2          7.33          9.91         5.14 o                         
  -3  -8   2          0.61          1.79         1.08 o                         
  -2  -8   2         28.24         35.58         2.69 o                         
  -1  -8   2         65.15         63.05         2.50 o                         
   0  -8   2         11.40         14.03         1.57 o                         
   1  -8   2         27.44         30.98         4.65 o                         
   2  -8   2        277.18        271.11         8.38 o                         
   3  -8   2          2.36          2.40         1.94 o                         
   4  -8   2         12.42         11.04         1.66 o                         
   5  -8   2         42.06         44.58         3.25 o                         
   6  -8   2          5.07          2.04         1.85 o                         
   7  -8   2         64.20         60.40         2.57 o                         
   8  -8   2         41.10         40.97         2.22 o                         
  -8  -7   2          0.15          1.43         3.80 o                         
  -7  -7   2          9.29         16.01         3.92 o                         
  -6  -7   2        104.55        137.62        10.24 o                         
  -5  -7   2          2.96          6.66         3.38 o                         
  -4  -7   2         39.01         37.55         1.81 o                         
  -3  -7   2        118.43        114.55         3.75 o                         
  -2  -7   2         62.48         68.77         3.51 o                         
  -1  -7   2          0.02         -0.14         1.96 o                         
   0  -7   2         57.84         59.25         6.02 o                         
   1  -7   2         38.93         36.11         2.00 o                         
   2  -7   2        546.89        511.95        13.13 o                         
   3  -7   2         86.57         85.37         3.35 o                         
   4  -7   2          0.00          0.52         1.75 o                         
   5  -7   2          0.18          0.76         1.75 o                         
   6  -7   2         38.53         38.08         2.24 o                         
   7  -7   2         35.13         31.80         2.24 o                         
   8  -7   2         22.99         24.11         2.97 o                         
   9  -7   2          1.07         -0.44         1.60 o                         
  -9  -6   2          0.69         -1.70         4.10 o                         
  -8  -6   2         12.17         12.64         3.98 o                         
  -7  -6   2         23.63         24.33         3.70 o                         
  -6  -6   2         45.17         58.08         4.97 o                         
  -5  -6   2        167.77        155.84         9.70 o                         
  -4  -6   2        396.45        483.35        27.09 o                         
  -3  -6   2        810.63        833.46        28.71 o                         
  -2  -6   2        964.48        975.56        28.58 o                         
  -1  -6   2        214.82        207.28         6.39 o                         
   0  -6   2        441.40        404.30        12.10 o                         
   1  -6   2         85.56         80.33         3.03 o                         
   2  -6   2        176.95        151.06        13.03 o                         
   3  -6   2        378.83        322.80        14.55 o                         
   4  -6   2        248.74        265.00        16.92 o                         
   5  -6   2         48.42         55.03         3.95 o                         
   6  -6   2         17.34         16.10         1.94 o                         
   7  -6   2         12.11          9.20         3.33 o                         
   8  -6   2         94.33         99.56         3.69 o                         
   9  -6   2         67.69         68.26         2.80 o                         
  10  -6   2         39.93         33.33         1.93 o                         
  -9  -5   2          0.39          0.61         3.83 o                         
  -8  -5   2          4.33          7.73         4.66 o                         
  -7  -5   2          3.09          7.56         3.59 o                         
  -6  -5   2         43.01         51.38         4.73 o                         
  -5  -5   2         54.32         74.43         5.77 o                         
  -4  -5   2        144.36        202.32        12.05 o                         
  -3  -5   2         18.18         15.07         7.79 o                         
  -2  -5   2          3.23          3.23         0.98 o                         
  -1  -5   2        100.35        129.58         4.66 o                         
   0  -5   2         57.55         61.54         2.03 o                         
   1  -5   2        355.77        337.09        10.16 o                         
   2  -5   2        496.81        476.27        14.22 o                         
   3  -5   2        472.27        457.43        13.71 o                         
   4  -5   2        555.01        519.33        15.52 o                         
   5  -5   2          1.30          6.96         1.75 o                         
   6  -5   2        136.07        118.92         5.07 o                         
   7  -5   2         42.24         48.56         2.55 o                         
   8  -5   2        262.79        276.06        10.87 o                         
   9  -5   2         50.14         56.51         2.58 o                         
  10  -5   2          2.22          3.23         1.56 o                         
 -10  -4   2         21.42         15.79         4.35 o                         
  -9  -4   2         84.56         71.60         5.72 o                         
  -8  -4   2         41.68         51.64         4.84 o                         
  -7  -4   2         11.70         14.61         3.15 o                         
  -6  -4   2         63.80         81.09         6.11 o                         
  -5  -4   2        197.48        182.39        11.03 o                         
  -4  -4   2          0.04          2.65         3.08 o                         
  -3  -4   2          0.40          1.87         2.91 o                         
  -2  -4   2         69.13         60.34         7.46 o                         
  -1  -4   2        300.24        293.41         8.78 o                         
   0  -4   2         92.11         99.53         3.36 o                         
   1  -4   2        186.90        173.46        10.66 o                         
   2  -4   2        108.79        111.76         6.62 o                         
   3  -4   2        185.79        204.25         6.44 o                         
   4  -4   2         83.19         98.64         4.03 o                         
   5  -4   2         11.40         14.00         1.88 o                         
   6  -4   2         39.62         39.08         2.41 o                         
   7  -4   2         10.42         10.85         2.22 o                         
   8  -4   2          3.30          5.22         1.75 o                         
   9  -4   2          8.37          6.67         2.22 o                         
  10  -4   2        133.03        149.03         4.90 o                         
  11  -4   2         16.76         13.19         2.52 o                         
 -10  -3   2         26.42         26.51         3.93 o                         
  -9  -3   2         12.77         14.38         3.58 o                         
  -8  -3   2        118.95        124.74         8.19 o                         
  -7  -3   2         18.49         23.21         3.86 o                         
  -6  -3   2         30.99         21.17         3.80 o                         
  -5  -3   2        223.89        229.35        13.47 o                         
  -4  -3   2        411.45        376.32        21.20 o                         
  -3  -3   2       1406.25       1459.85        79.54 o                         
  -2  -3   2        497.06        439.90        20.66 o                         
  -1  -3   2        830.18        802.10        23.49 o                         
   0  -3   2        223.70        210.48         6.42 o                         
   1  -3   2         79.55         79.67         3.21 o                         
   2  -3   2         21.32         15.63         1.71 o                         
   3  -3   2       4937.59       5734.19       310.85 o                         
   4  -3   2        729.00        662.64        19.63 o                         
   5  -3   2         18.21         18.59         2.42 o                         
   6  -3   2         99.70         93.54         3.51 o                         
   7  -3   2         13.36         18.86         1.96 o                         
   8  -3   2        217.28        214.87         7.61 o                         
   9  -3   2         74.56         73.94         2.96 o                         
  10  -3   2        178.73        188.88         6.02 o                         
  11  -3   2          3.15          3.18         1.44 o                         
 -11  -2   2         26.02         25.51         4.14 o                         
 -10  -2   2         68.26         80.56         6.36 o                         
  -9  -2   2         23.89         27.44         4.20 o                         
  -8  -2   2          2.38          2.22         1.82 o                         
  -7  -2   2          0.64          3.25         3.41 o                         
  -6  -2   2         22.67         21.23         4.09 o                         
  -5  -2   2         36.49         75.58         5.70 o                         
  -4  -2   2        661.85        740.78        40.75 o                         
  -3  -2   2        164.80        238.12        13.63 o                         
  -2  -2   2          0.19          6.57         2.51 o                         
  -1  -2   2          0.12          4.19         1.18 o                         
   0  -2   2       1980.00       2013.32        73.04 o                         
   1  -2   2        961.70        825.53        24.24 o                         
   2  -2   2        109.72        145.45        17.67 o                         
   3  -2   2       1232.04       1293.68        37.87 o                         
   4  -2   2         36.49         39.63         3.87 o                         
   5  -2   2         79.75         90.27         5.28 o                         
   6  -2   2        550.97        555.14        16.55 o                         
   7  -2   2        116.68        107.55         5.34 o                         
   8  -2   2          0.07          0.71         1.62 o                         
   9  -2   2          0.97          0.31         2.03 o                         
  10  -2   2          6.50          7.34         1.54 o                         
  11  -2   2         68.23         69.78         2.72 o                         
 -11  -1   2          4.32          2.66         3.62 o                         
 -10  -1   2          1.15          2.05         1.10 o                         
  -9  -1   2          1.81          1.75         1.05 o                         
  -8  -1   2        265.27        261.86         7.91 o                         
  -7  -1   2        113.42        109.78         6.37 o                         
  -6  -1   2        113.00         95.99         4.20 o                         
  -5  -1   2          0.10          3.19         3.47 o                         
  -4  -1   2        181.42        146.14        12.98 o                         
  -3  -1   2        451.55        588.02        32.43 o                         
  -2  -1   2        700.93        756.91        41.39 o                         
   1  -1   2        297.97        364.49        10.88 o                         
   3  -1   2        311.93        350.37        15.89 o                         
   4  -1   2        114.42        114.56         4.12 o                         
   5  -1   2          9.70          6.23         1.58 o                         
   6  -1   2          1.36          3.06         1.52 o                         
   7  -1   2        641.94        613.33        18.20 o                         
   8  -1   2        149.69        154.06        14.02 o                         
   9  -1   2          7.14          9.12         1.60 o                         
  10  -1   2          1.44          1.44         1.42 o                         
  11  -1   2         11.08         11.44         1.70 o                         
  12  -1   2         23.31         17.57         4.88 o                         
 -11   0   2         35.66         28.75         4.09 o                         
 -10   0   2          8.27         11.35         2.49 o                         
  -9   0   2         84.19         91.86         6.19 o                         
  -8   0   2         31.07         34.72         3.32 o                         
  -7   0   2        157.79        141.56         6.08 o                         
  -6   0   2        226.80        205.09         5.39 o                         
  -5   0   2        247.44        189.25         5.00 o                         
  -4   0   2        548.14        514.83        13.03 o                         
  -3   0   2        243.11        223.53        11.73 o                         
  -2   0   2       2198.81       1927.19       104.76 o                         
   0   0   2        758.87        816.27        33.72 o                         
   4   0   2       1673.24       1585.03        46.28 o                         
   5   0   2        378.28        338.73        10.23 o                         
   6   0   2          0.57          2.66         1.95 o                         
   7   0   2        882.37        804.65        27.01 o                         
   8   0   2          7.66         10.72         1.62 o                         
   9   0   2        103.64         96.30         3.45 o                         
  10   0   2          0.33         -1.09         1.38 o                         
  11   0   2          0.28         -0.63         1.30 o                         
  12   0   2          2.90          0.40         3.94 o                         
 -11   1   2        190.08        190.55         5.96 o                         
 -10   1   2        161.54        156.96         5.01 o                         
  -9   1   2         58.13         53.86         2.30 o                         
  -8   1   2        278.95        292.61         8.89 o                         
  -7   1   2        415.26        411.89        10.56 o                         
  -6   1   2          9.59         11.22         1.33 o                         
  -5   1   2         47.76         44.35         7.22 o                         
  -4   1   2         50.77         67.65         9.63 o                         
  -3   1   2          0.15          2.67         2.68 o                         
  -2   1   2          2.08         -0.27         1.30 o                         
  -1   1   2        423.68        412.96        12.22 o                         
   0   1   2       1343.00       1436.71        77.92 o                         
   1   1   2        114.61        110.83         5.06 o                         
   2   1   2       1797.67       2052.90       116.55 o                         
   3   1   2        557.50        664.80        22.83 o                         
   4   1   2       1488.89       1645.56        48.05 o                         
   5   1   2         61.21         96.00         6.25 o                         
   6   1   2        255.87        253.07         9.67 o                         
   7   1   2        472.23        438.55        23.76 o                         
   8   1   2        187.41        169.05         5.43 o                         
   9   1   2         64.33         63.05         3.73 o                         
  10   1   2          3.30          3.66         1.34 o                         
  11   1   2         17.96         18.28         1.65 o                         
  12   1   2          2.14          2.78         3.45 o                         
 -11   2   2         16.02         13.22         3.19 o                         
 -10   2   2         44.99         40.97         2.00 o                         
  -9   2   2        130.64        123.57         4.13 o                         
  -8   2   2         16.54         21.77         1.67 o                         
  -7   2   2        121.69        121.83         3.54 o                         
  -6   2   2        864.21        815.04        31.39 o                         
  -5   2   2        317.75        388.74        11.66 o                         
  -4   2   2         82.17         73.62         2.97 o                         
  -3   2   2        144.74        160.48         8.96 o                         
  -2   2   2       1243.96       1153.46        38.21 o                         
  -1   2   2         81.41         97.57         3.56 o                         
   0   2   2        433.57        439.82        14.92 o                         
   1   2   2       1139.70       1229.54        68.68 o                         
   2   2   2       2649.99       2771.01       150.59 o                         
   3   2   2         29.72         40.46        11.77 o                         
   4   2   2        291.99        303.94        14.32 o                         
   5   2   2        585.09        484.48        14.39 o                         
   6   2   2         58.97         63.08         7.11 o                         
   7   2   2         30.70         49.22         3.14 o                         
   8   2   2        168.01        161.86         5.19 o                         
   9   2   2         31.10         30.86         3.66 o                         
  10   2   2         62.89         65.51         7.22 o                         
  11   2   2          8.71          7.80         1.63 o                         
 -11   3   2         54.70         46.47         3.52 o                         
 -10   3   2          4.86          5.17         1.30 o                         
  -9   3   2          5.88          6.11         1.39 o                         
  -8   3   2          0.46         -0.66         1.41 o                         
  -7   3   2         22.88         19.61         1.40 o                         
  -6   3   2         64.04         63.81         2.88 o                         
  -5   3   2        761.59        745.67        18.87 o                         
  -4   3   2        682.72        658.07        17.14 o                         
  -3   3   2       3405.68       3745.62       135.81 o                         
  -2   3   2          8.72         11.48         1.61 o                         
  -1   3   2        307.80        289.96         7.83 o                         
   1   3   2       2229.68       2370.74       128.82 o                         
   3   3   2        920.26        795.72        23.35 o                         
   4   3   2         91.06         79.25         4.47 o                         
   5   3   2        143.42        149.43         6.19 o                         
   6   3   2        107.66        103.60         7.02 o                         
   7   3   2        133.69        131.52         8.30 o                         
   8   3   2        364.98        355.10        10.69 o                         
   9   3   2         53.18         55.73         4.11 o                         
  10   3   2          0.16          1.83         1.21 o                         
  11   3   2          7.11          6.12         1.30 o                         
 -11   4   2         67.77         55.78         4.54 o                         
 -10   4   2         13.51         12.09         1.46 o                         
  -9   4   2          0.21         -0.48         1.36 o                         
  -8   4   2          4.64          4.97         1.57 o                         
  -7   4   2        117.68        103.61         5.50 o                         
  -6   4   2         55.20         70.10         2.44 o                         
  -5   4   2        385.82        405.47        12.19 o                         
  -4   4   2        500.30        480.37        14.34 o                         
  -3   4   2        182.99        176.93         5.68 o                         
  -2   4   2         10.46          6.83         1.61 o                         
  -1   4   2        584.74        590.43        17.48 o                         
   0   4   2        453.61        596.05        19.59 o                         
   1   4   2         29.43         23.85         3.57 o                         
   2   4   2        233.41        287.63         8.70 o                         
   3   4   2        427.78        465.54        13.82 o                         
   4   4   2          0.39          0.69         1.58 o                         
   5   4   2        358.72        335.56        10.08 o                         
   6   4   2        270.98        241.49         7.39 o                         
   7   4   2          4.05          9.20         2.44 o                         
   8   4   2        138.24        122.73         7.79 o                         
   9   4   2         22.47         16.25         1.40 o                         
  10   4   2         28.37         26.01         1.90 o                         
  11   4   2          9.14          6.33         1.75 o                         
 -10   5   2         17.03         14.53         2.63 o                         
  -9   5   2         41.97         35.45         1.94 o                         
  -8   5   2        220.72        198.16        30.66 o                         
  -7   5   2         37.95         41.37         2.20 o                         
  -6   5   2        135.45        126.81         4.39 o                         
  -5   5   2          6.34          6.93         1.93 o                         
  -4   5   2        463.18        404.23        12.20 o                         
  -3   5   2        630.71        576.57        17.17 o                         
  -2   5   2        977.38        946.50        27.84 o                         
  -1   5   2        115.57        106.35         3.78 o                         
   0   5   2         32.72         44.65         2.60 o                         
   1   5   2        155.22        187.61         5.91 o                         
   2   5   2       1252.40       1369.83        40.05 o                         
   3   5   2        560.13        521.17        15.45 o                         
   4   5   2        207.38        203.28        12.20 o                         
   5   5   2         29.55         27.92         6.67 o                         
   6   5   2          0.70          2.49         1.24 o                         
   7   5   2        105.87         95.42         5.73 o                         
   8   5   2         39.10         39.97         7.95 o                         
   9   5   2         55.56         46.59        14.97 o                         
  10   5   2         10.03          3.44         1.67 o                         
  11   5   2          8.29          4.13         2.38 o                         
 -10   6   2          1.67          2.57         1.29 o                         
  -9   6   2          2.13          2.12         1.90 o                         
  -8   6   2         20.83         19.15         1.76 o                         
  -7   6   2          3.19          1.60         1.64 o                         
  -6   6   2         68.86         76.79         3.15 o                         
  -5   6   2        416.02        395.33        12.00 o                         
  -4   6   2        111.01         98.05         3.64 o                         
  -3   6   2       1292.39       1210.12        35.52 o                         
  -2   6   2         11.20         15.34         1.72 o                         
  -1   6   2        130.84        121.77         4.20 o                         
   0   6   2         60.88         75.74         2.94 o                         
   1   6   2        929.14        870.94        36.05 o                         
   2   6   2        420.70        386.28        12.55 o                         
   3   6   2         28.33         22.17         5.04 o                         
   4   6   2        533.17        543.00        22.67 o                         
   5   6   2       1022.34        996.33        29.23 o                         
   6   6   2         82.79         97.51         3.35 o                         
   7   6   2        382.80        381.92        11.42 o                         
   8   6   2        547.14        534.14        19.27 o                         
   9   6   2         60.78         55.43        13.88 o                         
  10   6   2          3.82          2.28         1.70 o                         
  -9   7   2          0.67          2.36         1.48 o                         
  -8   7   2         86.67         83.98         3.17 o                         
  -7   7   2         85.09         78.01         3.15 o                         
  -6   7   2        205.99        221.05         7.01 o                         
  -5   7   2        639.45        633.79        18.88 o                         
  -4   7   2        207.38        198.31         9.83 o                         
  -3   7   2          3.63          5.61         1.70 o                         
  -2   7   2        204.82        180.81         6.84 o                         
  -1   7   2         35.58         32.60         3.48 o                         
   0   7   2         55.64         44.38         6.38 o                         
   1   7   2         13.90         21.59         4.01 o                         
   2   7   2        140.47        138.34         4.57 o                         
   3   7   2         25.74         22.86         1.75 o                         
   4   7   2         53.48         57.59         2.42 o                         
   5   7   2        121.68        122.35         6.66 o                         
   6   7   2          0.51          3.00         1.24 o                         
   7   7   2          2.28          2.81         1.13 o                         
   8   7   2        104.59        104.30         5.06 o                         
   9   7   2         56.67         44.18         2.81 o                         
  10   7   2          0.05         -3.13         3.54 o                         
  -9   8   2         34.83         28.56         1.75 o                         
  -8   8   2         27.49         29.47         2.69 o                         
  -7   8   2         25.07         28.93         3.77 o                         
  -6   8   2         20.77         28.09         3.20 o                         
  -5   8   2        420.93        434.57        13.09 o                         
  -4   8   2        286.41        281.67         8.22 o                         
  -3   8   2          7.20         11.04         1.87 o                         
  -2   8   2        583.67        529.22        18.68 o                         
  -1   8   2         31.81         34.22         5.24 o                         
   0   8   2         18.70         19.43         4.16 o                         
   1   8   2        126.82        138.73         5.42 o                         
   2   8   2          0.53          5.55         1.85 o                         
   3   8   2          3.08          4.93         1.40 o                         
   4   8   2         28.09         31.18         1.81 o                         
   5   8   2         47.02         55.44         2.31 o                         
   6   8   2         13.12         17.18         1.49 o                         
   7   8   2         14.31         14.41         1.23 o                         
   8   8   2          1.13          1.75         0.95 o                         
   9   8   2          9.13         11.38         3.47 o                         
  -8   9   2          0.94          1.52         1.71 o                         
  -7   9   2          1.94         -0.30         1.60 o                         
  -6   9   2          0.02         -0.14         1.63 o                         
  -5   9   2         23.94         24.85         1.89 o                         
  -4   9   2         46.89         49.19         2.50 o                         
  -3   9   2          2.11          1.65         1.86 o                         
  -2   9   2         57.33         53.62         2.60 o                         
  -1   9   2         14.70         15.86         2.01 o                         
   0   9   2        245.12        230.72         7.25 o                         
   1   9   2        674.54        618.19        18.32 o                         
   2   9   2         89.35         85.28         4.30 o                         
   3   9   2          1.93          1.81         1.44 o                         
   4   9   2        127.44        130.80         4.87 o                         
   5   9   2         65.49         67.39         2.59 o                         
   6   9   2         15.66         17.62         1.38 o                         
   7   9   2        118.86        117.91         8.26 o                         
   8   9   2         21.14         20.00         3.85 o                         
  -7  10   2         43.24         35.63         2.58 o                         
  -6  10   2        104.77         96.27         3.42 o                         
  -5  10   2          0.25          0.56         1.71 o                         
  -4  10   2         17.17         16.47         2.58 o                         
  -3  10   2         53.11         51.06         2.45 o                         
  -2  10   2         29.90         26.75         1.95 o                         
  -1  10   2         11.93          9.86         1.74 o                         
   0  10   2         19.82         13.65         1.67 o                         
   1  10   2         40.43         37.88         2.43 o                         
   2  10   2         10.07          8.20         1.53 o                         
   3  10   2          0.40         -0.37         1.29 o                         
   4  10   2         29.75         29.58         2.53 o                         
   5  10   2          0.27          1.09         1.19 o                         
   6  10   2          1.63          1.83         1.68 o                         
   7  10   2          8.65          3.59         1.00 o                         
  -6  11   2          6.48          4.81         5.13 o                         
  -5  11   2         67.78         72.71         3.65 o                         
  -4  11   2        153.20        154.54         5.04 o                         
  -3  11   2         48.75         41.87         3.24 o                         
  -2  11   2         65.19         59.77         3.67 o                         
  -1  11   2          0.14          1.06         1.82 o                         
   0  11   2         43.71         40.23         4.89 o                         
   1  11   2         28.91         28.72         1.83 o                         
   2  11   2        133.88        149.39         4.88 o                         
   3  11   2         41.14         40.24         2.07 o                         
   4  11   2          0.01         -0.78         1.20 o                         
   5  11   2         14.20         19.15         4.45 o                         
  -3  12   2          2.01          0.72         1.47 o                         
  -2  12   2         25.82         23.69         2.76 o                         
  -1  12   2          7.77          3.77         1.36 o                         
   0  12   2         69.49         65.86         2.58 o                         
   1  12   2         45.47         53.04         4.24 o                         
   2  12   2         23.69         37.61         4.60 o                         
   3  12   2          3.09          2.11         1.52 o                         
   0 -11   3          1.46          0.43         1.66 o                         
   1 -11   3         12.11          1.73         4.31 o                         
   2 -11   3          4.27          3.30         4.53 o                         
  -4 -10   3          0.29          0.95         3.85 o                         
  -3 -10   3          0.54          2.10         1.14 o                         
  -2 -10   3          2.66          2.53         1.60 o                         
  -1 -10   3          3.18          3.42         1.29 o                         
   0 -10   3          9.87         10.49         2.32 o                         
   1 -10   3         14.12         13.30         1.51 o                         
   2 -10   3          8.75          7.67         1.47 o                         
   3 -10   3          1.40          3.69         1.46 o                         
   4 -10   3          0.91          2.63         1.48 o                         
   5 -10   3         23.54         19.15         1.95 o                         
  -5  -9   3          3.12         -0.32         3.71 o                         
  -4  -9   3         17.90         28.89         4.26 o                         
  -3  -9   3         12.42         11.59         1.18 o                         
  -2  -9   3        100.70        102.15         3.46 o                         
  -1  -9   3         62.77         62.82         5.46 o                         
   0  -9   3         53.24         52.81         6.31 o                         
   1  -9   3         20.46         21.99         2.39 o                         
   2  -9   3         30.39         29.51         3.42 o                         
   3  -9   3         71.73         73.77         4.43 o                         
   4  -9   3         50.01         48.33         2.29 o                         
   5  -9   3         31.72         37.37         1.74 o                         
   6  -9   3          0.25          1.48         1.26 o                         
   7  -9   3          4.37          5.27         1.09 o                         
  -7  -8   3         12.89          8.59         4.46 o                         
  -6  -8   3          7.63          9.46         3.87 o                         
  -5  -8   3          3.06          2.87         3.51 o                         
  -4  -8   3         23.49         20.21         3.75 o                         
  -3  -8   3          1.96          4.79         1.72 o                         
  -2  -8   3          3.08          4.56         1.18 o                         
  -1  -8   3          1.58          2.20         1.27 o                         
   0  -8   3          9.35         10.32         2.00 o                         
   1  -8   3         90.80         90.06         3.31 o                         
   2  -8   3         40.78         43.24         2.21 o                         
   3  -8   3         33.71         32.26         2.98 o                         
   4  -8   3          1.51          3.79         1.61 o                         
   5  -8   3         51.96         41.10         2.24 o                         
   6  -8   3        114.05        111.39         7.12 o                         
   7  -8   3        154.07        149.94         4.95 o                         
   8  -8   3         93.77         95.32         6.40 o                         
  -8  -7   3         15.19          5.26         5.01 o                         
  -7  -7   3          8.89         20.24         3.87 o                         
  -6  -7   3        274.46        311.85        17.83 o                         
  -5  -7   3          4.33          5.07         3.20 o                         
  -4  -7   3          8.25          8.13         3.19 o                         
  -3  -7   3          7.40         11.36         1.44 o                         
  -2  -7   3         60.09         60.42         7.83 o                         
  -1  -7   3          8.95          9.69         2.69 o                         
   0  -7   3         11.82          8.73         1.58 o                         
   1  -7   3          0.33          0.93         1.46 o                         
   2  -7   3        266.05        254.30         7.90 o                         
   3  -7   3         41.21         35.25         2.11 o                         
   4  -7   3         44.64         46.19         3.76 o                         
   5  -7   3          8.12          9.99         1.82 o                         
   6  -7   3         10.65         10.83         1.80 o                         
   7  -7   3          1.32          0.40         1.69 o                         
   8  -7   3          0.42          1.44         1.65 o                         
   9  -7   3          0.47         -0.05         1.68 o                         
  -8  -6   3         13.81         19.63         4.49 o                         
  -7  -6   3          0.01          0.75         3.41 o                         
  -6  -6   3         22.34         21.65         3.60 o                         
  -5  -6   3          0.09          0.37         3.17 o                         
  -4  -6   3         87.57         94.33         6.49 o                         
  -3  -6   3         89.72         98.44         5.77 o                         
  -2  -6   3        194.48        181.76         5.63 o                         
  -1  -6   3        615.46        576.85        17.04 o                         
   0  -6   3        247.58        258.13         7.88 o                         
   1  -6   3         12.60         15.82         1.59 o                         
   2  -6   3        243.26        256.04        17.18 o                         
   3  -6   3        256.83        252.34        11.14 o                         
   4  -6   3         91.35         90.92         3.48 o                         
   5  -6   3          1.26          1.80         1.80 o                         
   6  -6   3          8.61          7.24         1.78 o                         
   7  -6   3        133.85        134.71         4.75 o                         
   8  -6   3         37.04         36.78         2.11 o                         
   9  -6   3         11.70         12.50         1.65 o                         
  10  -6   3          3.18          0.28         1.38 o                         
  -9  -5   3          4.86          4.91         4.26 o                         
  -8  -5   3          3.86          2.32         3.54 o                         
  -7  -5   3         17.20         15.71         3.35 o                         
  -6  -5   3          1.86          6.54         3.28 o                         
  -5  -5   3         17.81         17.89         3.55 o                         
  -4  -5   3         11.25         19.74         3.49 o                         
  -3  -5   3          1.20          3.01         0.67 o                         
  -2  -5   3          4.66          3.09         0.90 o                         
  -1  -5   3       1081.76       1082.01        32.38 o                         
   0  -5   3        278.45        240.56        13.78 o                         
   1  -5   3        124.09        118.64         4.65 o                         
   2  -5   3         75.97         56.67         5.83 o                         
   3  -5   3          2.15          3.17         1.53 o                         
   4  -5   3          2.52          1.50         1.57 o                         
   5  -5   3         73.37         70.58         3.02 o                         
   6  -5   3        115.01         96.06         4.14 o                         
   7  -5   3          2.92          3.94         1.83 o                         
   8  -5   3         14.70         18.94         1.88 o                         
   9  -5   3          8.45          9.86         1.70 o                         
  10  -5   3         13.79         15.20         1.70 o                         
  -9  -4   3         25.26         37.98         4.71 o                         
  -8  -4   3         36.14         45.09         4.42 o                         
  -7  -4   3         17.10         26.33         3.97 o                         
  -6  -4   3          3.42          0.94         2.93 o                         
  -5  -4   3         12.57         18.60         3.56 o                         
  -4  -4   3          1.51          0.83         2.68 o                         
  -3  -4   3         96.02        117.08         7.32 o                         
  -2  -4   3        765.46        768.21        26.20 o                         
  -1  -4   3          5.04          2.42         1.15 o                         
   0  -4   3         13.84         10.63         1.33 o                         
   1  -4   3         45.19         32.34         3.12 o                         
   2  -4   3        106.40        111.94         7.28 o                         
   3  -4   3          1.37          1.68         1.43 o                         
   4  -4   3          1.40          2.49         1.61 o                         
   5  -4   3        101.31         83.50         3.23 o                         
   6  -4   3        251.41        261.02        13.56 o                         
   7  -4   3         15.54         20.70         2.03 o                         
   8  -4   3          6.95          8.38         1.78 o                         
   9  -4   3          3.54          5.90         2.10 o                         
  10  -4   3         70.74         76.60         2.99 o                         
  11  -4   3         14.91         11.41         1.78 o                         
 -10  -3   3          0.81          6.56         4.11 o                         
  -9  -3   3          0.16          4.96         3.78 o                         
  -8  -3   3        134.45        122.63         8.09 o                         
  -7  -3   3        115.88        104.76        11.24 o                         
  -6  -3   3         10.27         13.87         3.34 o                         
  -5  -3   3         45.40         38.43         3.97 o                         
  -4  -3   3        516.80        479.56        26.63 o                         
  -3  -3   3        388.56        306.65        17.34 o                         
  -2  -3   3        231.86        210.55         8.25 o                         
  -1  -3   3        794.08        797.39        23.32 o                         
   0  -3   3         94.22         79.73         4.85 o                         
   1  -3   3       2003.08       1929.02        56.22 o                         
   2  -3   3        854.67        778.40        22.90 o                         
   3  -3   3        999.49        949.10        27.90 o                         
   4  -3   3          3.24          5.22         2.68 o                         
   5  -3   3          8.36          3.66         1.63 o                         
   6  -3   3         19.02         20.57         1.90 o                         
   7  -3   3        371.82        353.81        10.79 o                         
   8  -3   3        164.83        181.68         5.93 o                         
   9  -3   3          6.47          7.26         1.64 o                         
  10  -3   3          6.91          7.42         1.60 o                         
  11  -3   3          0.03          0.85         1.44 o                         
 -10  -2   3          3.08          3.82         4.06 o                         
  -9  -2   3          5.92          3.03         3.64 o                         
  -8  -2   3          9.22          6.54         3.72 o                         
  -7  -2   3          0.74          0.71         3.52 o                         
  -6  -2   3         35.90         55.06         4.97 o                         
  -5  -2   3        153.95        225.46        13.24 o                         
  -4  -2   3        185.74        185.47        11.03 o                         
  -3  -2   3          3.41          3.14         2.20 o                         
  -2  -2   3         96.46         94.54         5.83 o                         
  -1  -2   3        860.13        881.67        35.39 o                         
   0  -2   3        218.03        205.13        17.99 o                         
   1  -2   3         20.09         21.45         1.50 o                         
   2  -2   3        175.79        162.68         5.21 o                         
   3  -2   3        400.22        443.78        13.25 o                         
   4  -2   3        608.35        632.02        19.19 o                         
   5  -2   3         36.03         35.33         2.08 o                         
   6  -2   3        471.61        449.13        13.51 o                         
   7  -2   3          1.33          5.05         3.34 o                         
   8  -2   3         62.86         73.00         2.95 o                         
   9  -2   3          1.19          2.45         1.55 o                         
  10  -2   3         70.92         74.19         2.92 o                         
  11  -2   3         96.19         95.44         3.38 o                         
 -10  -1   3          3.99          7.14         4.04 o                         
  -9  -1   3         25.98         25.35         4.41 o                         
  -8  -1   3        100.80        101.02         7.20 o                         
  -7  -1   3        127.83        126.11         4.00 o                         
  -6  -1   3         21.91         21.05         1.00 o                         
  -5  -1   3          9.58         21.77         3.62 o                         
  -4  -1   3         30.55         52.11         4.40 o                         
  -3  -1   3       1005.96        965.60        52.72 o                         
  -2  -1   3        704.15        695.52        32.31 o                         
  -1  -1   3       1011.63       1004.47        34.29 o                         
   0  -1   3        154.70        160.43         5.86 o                         
   1  -1   3          7.36          4.55         1.34 o                         
   2  -1   3        104.50        126.16         4.19 o                         
   3  -1   3        463.76        430.01        12.86 o                         
   4  -1   3         32.46         34.12         4.08 o                         
   5  -1   3        554.93        583.63        17.33 o                         
   6  -1   3        320.28        338.67        10.28 o                         
   7  -1   3         15.26         16.74         1.80 o                         
   8  -1   3         11.12         19.41         2.98 o                         
   9  -1   3          5.11          5.49         1.59 o                         
  10  -1   3          4.10          4.81         1.64 o                         
  11  -1   3          1.10          3.27         1.35 o                         
  12  -1   3          0.83          0.93         1.35 o                         
 -11   0   3          0.00         -0.46         1.22 o                         
 -10   0   3          0.92          0.59         1.33 o                         
  -9   0   3          5.78          3.41         1.27 o                         
  -8   0   3        276.72        292.90         8.85 o                         
  -7   0   3          0.58          1.91         1.74 o                         
  -6   0   3         38.67         38.51         1.67 o                         
  -5   0   3        285.24        265.79         8.01 o                         
  -4   0   3        859.38        753.50        22.11 o                         
  -3   0   3         63.66         60.70         2.12 o                         
  -2   0   3         10.55         10.80         1.69 o                         
   1   0   3         18.57         42.27        10.65 o                         
   2   0   3        368.44        284.48         8.67 o                         
   3   0   3        175.52        170.12         6.55 o                         
   4   0   3          4.35          3.40         1.48 o                         
   5   0   3        447.65        441.73        30.60 o                         
   6   0   3          1.04          2.43         1.53 o                         
   7   0   3        773.98        698.55        20.68 o                         
   8   0   3         34.24         37.00         2.07 o                         
   9   0   3         39.54         36.57         2.01 o                         
  10   0   3         15.92         17.98         1.63 o                         
  11   0   3         10.08          8.07         1.43 o                         
  12   0   3         16.33          7.96         2.61 o                         
 -11   1   3          0.03          0.30         1.56 o                         
 -10   1   3         10.95         14.30         1.72 o                         
  -9   1   3          3.46          3.87         1.30 o                         
  -8   1   3        123.35        128.03         4.19 o                         
  -7   1   3         94.10         90.75         5.57 o                         
  -6   1   3         45.07         46.93         6.36 o                         
  -5   1   3          2.09          4.66         1.12 o                         
  -4   1   3         43.95         38.86         2.76 o                         
  -3   1   3          0.01          1.26         1.14 o                         
  -2   1   3        182.18        203.92         6.42 o                         
  -1   1   3        176.07        150.68        10.85 o                         
   0   1   3        220.69        282.73         8.53 o                         
   1   1   3        180.81        201.14         6.30 o                         
   2   1   3       2094.35       2332.55       126.73 o                         
   3   1   3        324.33        339.17        10.22 o                         
   4   1   3        877.39        886.91        26.06 o                         
   5   1   3       1105.03        993.91        29.15 o                         
   6   1   3        333.90        314.01         9.55 o                         
   7   1   3          0.86          0.81         1.42 o                         
   8   1   3          6.02         13.02         1.67 o                         
   9   1   3         72.58         77.36         3.00 o                         
  10   1   3         95.88        104.66         3.61 o                         
  11   1   3          1.17          2.24         1.31 o                         
  12   1   3          6.23          6.43         1.67 o                         
 -11   2   3          1.42         -0.70         1.43 o                         
 -10   2   3          4.69          3.73         1.31 o                         
  -9   2   3        202.61        212.68         7.12 o                         
  -8   2   3         92.55         94.34         4.24 o                         
  -7   2   3        174.37        176.48         5.64 o                         
  -6   2   3          3.03          3.21         1.23 o                         
  -5   2   3        153.57        128.44         4.24 o                         
  -4   2   3       1516.28       1520.60        44.44 o                         
  -3   2   3        525.48        478.41        14.21 o                         
  -2   2   3        603.05        541.52        29.81 o                         
  -1   2   3        420.12        379.79        11.40 o                         
   0   2   3        155.29        130.62         6.24 o                         
   1   2   3         68.47         57.41         3.38 o                         
   2   2   3        625.86        575.61        17.04 o                         
   3   2   3        963.81        992.39        29.10 o                         
   4   2   3        135.54        180.91        11.81 o                         
   5   2   3          5.51          4.34         2.24 o                         
   6   2   3         45.82         39.97         2.58 o                         
   7   2   3          0.56          2.44         1.48 o                         
   8   2   3          0.05         -0.62         1.51 o                         
   9   2   3          3.98          3.95         1.39 o                         
  10   2   3          7.66         11.34         2.92 o                         
  11   2   3         34.70         33.96         4.48 o                         
  12   2   3          0.90          3.44         3.12 o                         
 -11   3   3          1.86          0.89         3.75 o                         
 -10   3   3         33.74         32.51         3.99 o                         
  -9   3   3          6.92          5.04         1.39 o                         
  -8   3   3          1.54          2.84         1.37 o                         
  -7   3   3         11.12          9.86         1.51 o                         
  -6   3   3         86.57         85.34         4.68 o                         
  -5   3   3          0.69          2.21         1.36 o                         
  -4   3   3        154.46        136.52         7.00 o                         
  -3   3   3        488.31        485.87        14.46 o                         
  -2   3   3        238.85        274.17         8.40 o                         
  -1   3   3        159.56        162.02         5.79 o                         
   1   3   3       2293.34       2383.07       104.14 o                         
   2   3   3        251.05        262.07        11.98 o                         
   3   3   3        311.71        306.44         9.28 o                         
   4   3   3         26.80         22.96         1.65 o                         
   5   3   3        131.67        113.06         3.82 o                         
   6   3   3        789.85        699.82        20.66 o                         
   7   3   3        514.73        458.19        13.70 o                         
   8   3   3         14.74         13.33         1.46 o                         
   9   3   3          5.38          6.15         1.55 o                         
  10   3   3          1.53          1.89         1.30 o                         
  11   3   3         25.06         23.16         1.55 o                         
 -10   4   3          0.79          1.85         1.38 o                         
  -9   4   3          3.06          0.24         1.37 o                         
  -8   4   3         27.44         35.62         4.81 o                         
  -7   4   3        209.85        198.94        10.98 o                         
  -6   4   3         75.73         77.21         5.75 o                         
  -5   4   3         32.05         25.72         1.78 o                         
  -4   4   3          0.25          3.10         1.50 o                         
  -3   4   3         99.11        109.55         3.85 o                         
  -2   4   3         24.53         21.47         1.82 o                         
  -1   4   3        217.05        196.04         6.21 o                         
   0   4   3       1048.78       1081.11        31.68 o                         
   1   4   3       1284.81       1488.24        60.24 o                         
   2   4   3        296.24        220.46         9.43 o                         
   3   4   3        504.74        481.10        14.29 o                         
   4   4   3          7.56          4.83         1.93 o                         
   5   4   3        157.65        164.30        17.39 o                         
   6   4   3        116.98        103.20        22.91 o                         
   7   4   3          9.39         15.66         2.06 o                         
   8   4   3         10.74         13.44         2.77 o                         
   9   4   3        122.76        113.41         3.91 o                         
  10   4   3         25.89         21.83         5.36 o                         
  11   4   3          0.20         -0.82         1.23 o                         
 -10   5   3         10.24         10.17         1.48 o                         
  -9   5   3         77.33         77.91         3.37 o                         
  -8   5   3         59.70         57.35         8.85 o                         
  -7   5   3         50.23         44.49         3.30 o                         
  -6   5   3         31.65         32.47         2.06 o                         
  -5   5   3        115.64        105.56         5.61 o                         
  -4   5   3        240.47        219.11         6.90 o                         
  -3   5   3        536.45        537.80        16.05 o                         
  -2   5   3         74.19         80.88         3.08 o                         
  -1   5   3         96.57         89.41         2.84 o                         
   0   5   3        150.73        257.72        16.37 o                         
   1   5   3        873.84        800.38        23.57 o                         
   2   5   3         36.01         38.67         3.29 o                         
   3   5   3        227.42        187.92         8.73 o                         
   4   5   3         13.36         21.41         2.80 o                         
   5   5   3          9.54         10.70         1.38 o                         
   6   5   3         76.75         80.16         7.21 o                         
   7   5   3         38.09         47.58         3.50 o                         
   8   5   3         79.90         75.52         4.41 o                         
   9   5   3         11.74         11.73         2.82 o                         
  10   5   3          0.23         -0.15         1.21 o                         
  11   5   3         28.64         20.53         6.22 o                         
 -10   6   3          5.55          4.27         1.32 o                         
  -9   6   3          0.60          0.61         1.46 o                         
  -8   6   3          0.85          0.69         1.49 o                         
  -7   6   3         55.75         47.07         2.33 o                         
  -6   6   3          0.14         -0.47         1.70 o                         
  -5   6   3         33.25         35.70         2.53 o                         
  -4   6   3          0.15          2.83         1.70 o                         
  -3   6   3         78.93         76.33         4.58 o                         
  -2   6   3        205.90        211.38        13.41 o                         
  -1   6   3        465.18        442.60        18.48 o                         
   0   6   3        585.27        533.83        13.62 o                         
   1   6   3        437.96        471.18        23.53 o                         
   2   6   3         48.86         48.40         2.26 o                         
   3   6   3         45.03         49.77         6.06 o                         
   4   6   3        196.12        189.31        15.29 o                         
   5   6   3        685.41        666.49        19.70 o                         
   6   6   3         20.87         23.18         2.79 o                         
   7   6   3          0.10         -1.06         1.33 o                         
   8   6   3         56.99         61.23         3.30 o                         
   9   6   3         22.45         15.98         3.12 o                         
  10   6   3          9.88          8.62         3.45 o                         
  -9   7   3         26.52         28.80         2.71 o                         
  -8   7   3        103.46         98.31         3.52 o                         
  -7   7   3         13.43         18.79         3.32 o                         
  -6   7   3         19.70         21.29         2.03 o                         
  -5   7   3        139.21        139.21         4.75 o                         
  -4   7   3         59.47         55.54         4.01 o                         
  -3   7   3        323.10        310.03         9.54 o                         
  -2   7   3        144.49        123.77         4.97 o                         
  -1   7   3         30.36         32.38         2.05 o                         
   0   7   3          1.33          1.79         1.57 o                         
   1   7   3         26.42         19.86         1.46 o                         
   2   7   3         55.60         61.48         3.34 o                         
   3   7   3          9.19         10.53         2.05 o                         
   4   7   3          0.54          2.24         1.42 o                         
   5   7   3        494.03        473.37        14.12 o                         
   6   7   3         65.35         68.44         2.62 o                         
   7   7   3         43.72         51.45         2.43 o                         
   8   7   3          0.44          0.73         1.25 o                         
   9   7   3         19.03         14.10         4.19 o                         
  10   7   3         15.22          7.41         3.09 o                         
  -9   8   3        102.52         96.11         3.39 o                         
  -8   8   3          9.15          5.89         1.52 o                         
  -7   8   3          3.55          3.73         1.60 o                         
  -6   8   3          0.88          2.67         1.71 o                         
  -5   8   3         75.73         76.98         3.47 o                         
  -4   8   3        105.68         99.95         6.24 o                         
  -3   8   3        129.25        130.48         8.37 o                         
  -2   8   3        216.87        203.59         6.98 o                         
  -1   8   3        149.45        134.96         5.54 o                         
   0   8   3        437.11        437.75        24.85 o                         
   1   8   3        395.58        399.50        12.07 o                         
   2   8   3        137.39        134.45         4.54 o                         
   3   8   3        144.97        152.47         5.99 o                         
   4   8   3         11.95         10.30         1.56 o                         
   5   8   3         14.43         16.75         3.34 o                         
   6   8   3          3.65          5.49         1.35 o                         
   7   8   3         11.58         13.53         1.37 o                         
   8   8   3          7.06          6.46         1.28 o                         
   9   8   3          2.08          1.08         1.08 o                         
  -8   9   3          0.00          0.98         1.39 o                         
  -7   9   3          2.49          0.78         1.55 o                         
  -6   9   3         66.50         72.55         2.96 o                         
  -5   9   3         21.28         18.17         1.92 o                         
  -4   9   3         50.64         50.77         2.49 o                         
  -3   9   3         34.53         39.81         2.59 o                         
  -2   9   3         52.62         54.96         2.61 o                         
  -1   9   3         72.16         79.89         5.19 o                         
   0   9   3        133.96        174.14        14.80 o                         
   1   9   3          9.71          7.23         1.73 o                         
   2   9   3         60.19         57.92         6.31 o                         
   3   9   3          0.08          1.80         1.52 o                         
   4   9   3        182.32        203.20         6.38 o                         
   5   9   3         92.79         98.58         3.42 o                         
   6   9   3         54.04         65.26         3.28 o                         
   7   9   3          7.16          6.69         1.95 o                         
   8   9   3         14.92         12.78         1.15 o                         
  -7  10   3         29.28         27.56         4.31 o                         
  -6  10   3         22.85         19.81         1.61 o                         
  -5  10   3         52.67         55.93         8.26 o                         
  -4  10   3         18.22         21.66         1.76 o                         
  -3  10   3         27.84         28.05         1.94 o                         
  -2  10   3         39.10         35.94         2.35 o                         
  -1  10   3          0.11         -0.15         1.64 o                         
   0  10   3          4.58          3.01         1.61 o                         
   1  10   3         19.84         19.49         2.67 o                         
   2  10   3         28.39         28.28         1.89 o                         
   3  10   3          4.78          3.65         1.48 o                         
   4  10   3          2.44          1.57         1.36 o                         
   5  10   3          0.58          1.19         1.34 o                         
   6  10   3          6.21          6.28         2.02 o                         
   7  10   3          0.11         -0.50         1.15 o                         
  -6  11   3          3.47          2.23         1.43 o                         
  -5  11   3         29.06         23.72         1.65 o                         
  -4  11   3         34.19         27.76         1.90 o                         
  -3  11   3          5.40          4.04         1.58 o                         
  -2  11   3         13.13         16.61         1.80 o                         
  -1  11   3         62.79         70.18         8.65 o                         
   0  11   3         80.95         99.55         3.63 o                         
   1  11   3          3.50          3.66         1.48 o                         
   2  11   3         38.04         36.51         2.01 o                         
   3  11   3          0.30         -0.35         1.39 o                         
   4  11   3          2.16          2.24         1.37 o                         
   5  11   3         12.24          9.02         3.55 o                         
   6  11   3         28.02         24.37         8.06 o                         
  -4  12   3          0.02          0.09         1.35 o                         
  -3  12   3         24.51         24.44         2.00 o                         
  -2  12   3         12.11         10.27         1.45 o                         
  -1  12   3         19.29         18.91         1.80 o                         
   0  12   3          2.69         -0.07         1.41 o                         
   1  12   3          6.65          8.29         1.73 o                         
   2  12   3         24.25         28.42         1.73 o                         
   4  12   3         17.03         12.24         3.28 o                         
  -2 -10   4          2.54          2.34         1.15 o                         
  -1 -10   4         13.79         12.50         1.29 o                         
   0 -10   4         18.54         15.35         2.07 o                         
   1 -10   4          0.94          3.47         4.03 o                         
   2 -10   4          1.05          0.30         1.66 o                         
   3 -10   4          6.90          6.37         1.49 o                         
   4 -10   4          1.82          3.07         1.34 o                         
   5 -10   4         32.38         11.52         5.53 o                         
  -4  -9   4         16.46         22.96         3.97 o                         
  -3  -9   4         25.39         22.62         1.29 o                         
  -2  -9   4         97.21         91.58         3.11 o                         
  -1  -9   4          4.81          8.05         1.77 o                         
   0  -9   4         46.41         48.30         4.30 o                         
   1  -9   4         26.57         25.98         2.16 o                         
   2  -9   4         28.84         29.07         2.70 o                         
   3  -9   4         87.42         88.33         5.21 o                         
   4  -9   4         53.93         55.59         2.10 o                         
   5  -9   4          2.90          2.50         1.31 o                         
   6  -9   4         64.09         63.31         2.18 o                         
  -6  -8   4          1.78          5.25         3.74 o                         
  -5  -8   4          3.90          2.77         3.54 o                         
  -4  -8   4          1.26         -1.76         3.46 o                         
  -3  -8   4         11.22          8.61         1.52 o                         
  -2  -8   4          2.69          4.57         1.15 o                         
  -1  -8   4         10.11         12.53         2.26 o                         
   0  -8   4         25.75         24.20         3.95 o                         
   1  -8   4        224.60        226.77         7.03 o                         
   2  -8   4        115.65        105.44         3.13 o                         
   3  -8   4          0.25          0.86         3.17 o                         
   4  -8   4          4.54          3.70         1.65 o                         
   5  -8   4         86.43         81.17         3.20 o                         
   6  -8   4         15.19         17.94         1.73 o                         
   7  -8   4         12.74         14.29         1.68 o                         
   8  -8   4          2.68          3.53         1.50 o                         
  -7  -7   4          1.84          0.93         4.48 o                         
  -6  -7   4         18.61         17.18         4.03 o                         
  -5  -7   4         82.29        120.14         7.88 o                         
  -4  -7   4          6.91         11.97         3.27 o                         
  -3  -7   4          0.64         -0.16         1.04 o                         
  -2  -7   4         88.39         95.46         6.93 o                         
  -1  -7   4        121.99        116.35         3.86 o                         
   0  -7   4         22.12         20.27         1.85 o                         
   1  -7   4          3.82          3.35         1.25 o                         
   2  -7   4         13.89         13.83         1.69 o                         
   3  -7   4         19.55         15.71         1.77 o                         
   4  -7   4         15.29         13.35         1.71 o                         
   5  -7   4          0.00         -0.06         1.69 o                         
   6  -7   4          4.74          5.00         1.71 o                         
   7  -7   4          9.81         10.99         1.81 o                         
   8  -7   4         18.94         17.74         1.79 o                         
   9  -7   4         49.82         55.66         2.36 o                         
  -8  -6   4          7.97          7.33         3.96 o                         
  -7  -6   4          7.08          1.95         3.72 o                         
  -6  -6   4         35.25         35.68         4.01 o                         
  -5  -6   4        215.93        236.12        13.65 o                         
  -4  -6   4         93.31         86.74         7.36 o                         
  -3  -6   4         62.88         62.72         4.93 o                         
  -2  -6   4          8.29         14.38         3.82 o                         
  -1  -6   4        233.98        253.88        15.83 o                         
   0  -6   4        749.55        775.91        22.86 o                         
   1  -6   4        493.66        480.12        14.29 o                         
   2  -6   4        470.16        473.06        14.23 o                         
   3  -6   4         10.78         11.09         1.69 o                         
   4  -6   4          0.85          0.62         1.71 o                         
   5  -6   4         84.84         72.20         4.29 o                         
   6  -6   4         33.15         45.45         3.04 o                         
   7  -6   4        171.26        182.14         5.95 o                         
   8  -6   4         11.06         10.70         1.75 o                         
   9  -6   4          0.22          0.15         1.88 o                         
  10  -6   4          3.75          4.98         2.24 o                         
  -8  -5   4          7.90          7.00         3.66 o                         
  -7  -5   4          0.60          3.51         3.08 o                         
  -6  -5   4         44.07         58.99         4.96 o                         
  -5  -5   4         12.61         13.05         4.13 o                         
  -4  -5   4          0.37          0.60         2.72 o                         
  -3  -5   4          1.14          2.25         2.58 o                         
  -2  -5   4         13.47         11.34         4.64 o                         
  -1  -5   4         27.66         30.66        11.83 o                         
   0  -5   4         65.03         68.66        10.04 o                         
   1  -5   4         37.42         27.46         4.02 o                         
   2  -5   4         26.28         20.81         1.72 o                         
   3  -5   4         34.90         26.56         1.87 o                         
   4  -5   4        335.54        313.23         9.62 o                         
   5  -5   4        346.74        376.79        11.44 o                         
   6  -5   4        100.02        109.76         4.40 o                         
   7  -5   4         97.93        101.36         3.78 o                         
   8  -5   4          3.17          5.07         1.79 o                         
   9  -5   4         69.75         79.79         5.88 o                         
  10  -5   4         26.72         24.33         1.83 o                         
  -9  -4   4        109.22        130.77         8.89 o                         
  -8  -4   4         13.75          9.94         3.56 o                         
  -7  -4   4         80.72         70.33         5.44 o                         
  -6  -4   4         39.92         33.99         3.65 o                         
  -5  -4   4         49.05         59.29         4.69 o                         
  -4  -4   4         87.50         97.94         6.46 o                         
  -3  -4   4        147.99        164.76         9.73 o                         
  -2  -4   4        158.37        156.60         5.05 o                         
  -1  -4   4         70.04         81.38         5.03 o                         
   0  -4   4         14.95         23.28         1.45 o                         
   1  -4   4         16.48         15.19         1.43 o                         
   2  -4   4        383.71        407.85        12.48 o                         
   3  -4   4          0.02          0.65         1.50 o                         
   4  -4   4          0.80          2.11         1.59 o                         
   5  -4   4        233.56        264.20        12.90 o                         
   6  -4   4          9.32         16.11         2.01 o                         
   7  -4   4         13.32         10.19         1.84 o                         
   8  -4   4         26.30         29.61         2.19 o                         
   9  -4   4          2.15          1.89         1.70 o                         
  10  -4   4         44.83         52.69         2.41 o                         
  11  -4   4          6.21          5.71         1.34 o                         
  -9  -3   4          1.03          0.85         3.83 o                         
  -8  -3   4         30.32         28.67         3.92 o                         
  -7  -3   4         57.23         65.87         6.87 o                         
  -6  -3   4         53.13         47.61         6.15 o                         
  -5  -3   4        172.58        185.56        11.01 o                         
  -4  -3   4         71.64         65.32         4.92 o                         
  -3  -3   4        234.35        204.72        11.76 o                         
  -2  -3   4          6.66          8.62         1.98 o                         
  -1  -3   4       1263.22       1210.21        35.34 o                         
   0  -3   4        407.23        415.77        12.28 o                         
   1  -3   4        242.14        242.95         7.38 o                         
   2  -3   4       1450.41       1448.67        42.34 o                         
   3  -3   4          6.03         13.95         1.58 o                         
   4  -3   4         70.28         74.48         2.98 o                         
   5  -3   4        522.75        531.38        15.85 o                         
   6  -3   4        614.64        667.57        19.83 o                         
   7  -3   4         33.37         38.29         2.30 o                         
   8  -3   4         60.01         65.69         2.86 o                         
   9  -3   4         10.01         12.29         1.80 o                         
  10  -3   4        104.80        111.58         3.92 o                         
  11  -3   4          4.46          2.77         1.67 o                         
 -10  -2   4          0.67          3.14         4.29 o                         
  -9  -2   4          1.98          3.28         3.84 o                         
  -8  -2   4         38.75         46.96         4.71 o                         
  -7  -2   4        146.54        168.62        10.44 o                         
  -6  -2   4          2.42          5.27         3.14 o                         
  -5  -2   4        136.69        147.56         9.17 o                         
  -4  -2   4         14.48         13.44         2.55 o                         
  -3  -2   4          6.29         11.12         3.11 o                         
  -1  -2   4         87.73        109.32        10.59 o                         
   0  -2   4        341.24        404.68        11.94 o                         
   1  -2   4         13.93          5.78         1.22 o                         
   2  -2   4        204.15        172.15         9.71 o                         
   3  -2   4         27.53         19.93         3.43 o                         
   4  -2   4        867.33        850.87        25.06 o                         
   5  -2   4        250.89        225.36         7.09 o                         
   6  -2   4         51.44         52.69         2.55 o                         
   7  -2   4         50.27         56.61         2.77 o                         
   8  -2   4         13.70         18.56         1.84 o                         
   9  -2   4         48.41         52.50         2.45 o                         
  10  -2   4         35.61         35.06         2.81 o                         
  11  -2   4         13.05         15.89         1.57 o                         
 -10  -1   4         48.22         52.43         5.61 o                         
  -9  -1   4         41.88         44.03         4.97 o                         
  -8  -1   4          8.24          6.28         3.76 o                         
  -7  -1   4          1.67          2.47         3.50 o                         
  -6  -1   4        168.21        189.39        11.68 o                         
  -5  -1   4         42.89         37.61         4.00 o                         
  -4  -1   4        290.99        308.15        17.48 o                         
  -3  -1   4        504.87        409.95        22.71 o                         
  -2  -1   4         11.50         17.48         3.54 o                         
   0  -1   4        368.91        320.44        11.29 o                         
   1  -1   4        469.80        439.83        19.79 o                         
   2  -1   4        262.87        234.39         7.19 o                         
   3  -1   4          4.89          7.16         1.54 o                         
   4  -1   4        386.08        433.19        12.98 o                         
   5  -1   4        186.26        205.19         6.50 o                         
   6  -1   4        139.85        135.13         4.57 o                         
   7  -1   4        848.64        876.37        25.84 o                         
   8  -1   4         31.82         34.63         2.11 o                         
   9  -1   4         10.20         12.77         1.71 o                         
  10  -1   4         49.17         54.56         2.44 o                         
  11  -1   4          5.66          5.30         1.40 o                         
  12  -1   4          0.06         -1.09         3.69 o                         
 -10   0   4          1.49         -0.27         1.03 o                         
  -9   0   4         70.00         75.29         6.26 o                         
  -8   0   4         51.54         52.52         2.31 o                         
  -7   0   4        391.81        388.34        21.79 o                         
  -6   0   4        272.33        266.39         8.05 o                         
  -5   0   4         26.18         25.75         2.18 o                         
  -4   0   4        277.64        226.64        14.18 o                         
  -3   0   4        133.89        173.75         5.27 o                         
  -1   0   4         57.35         55.71         3.83 o                         
   1   0   4        316.55        235.70         7.17 o                         
   2   0   4          0.37         10.28         5.57 o                         
   3   0   4         51.86         67.28         2.98 o                         
   4   0   4       1127.48       1225.99        50.81 o                         
   5   0   4       5698.04       6999.44       379.10 o                         
   6   0   4       2255.33       2215.83        64.68 o                         
   7   0   4        188.11        202.38         6.44 o                         
   8   0   4         12.69         15.73         1.80 o                         
   9   0   4         42.35         43.12         2.22 o                         
  10   0   4          4.36          6.00         1.47 o                         
  11   0   4         23.86         23.62         1.69 o                         
  12   0   4         34.86         30.58         4.86 o                         
 -10   1   4         17.17         20.94         2.15 o                         
  -9   1   4         40.13         42.86         1.96 o                         
  -8   1   4        724.49        741.87        23.01 o                         
  -7   1   4        499.23        485.80        14.42 o                         
  -6   1   4          8.07          7.57         1.17 o                         
  -5   1   4          5.97          5.27         1.06 o                         
  -4   1   4         35.82         39.32         2.20 o                         
  -3   1   4          0.12          3.13         1.61 o                         
  -2   1   4          0.46          2.25         1.12 o                         
  -1   1   4       2591.21       3534.16       191.54 o                         
   0   1   4       1880.92       1920.09        69.70 o                         
   1   1   4        472.68        484.24        14.36 o                         
   2   1   4        588.71        547.01        16.23 o                         
   3   1   4        204.64        230.79         7.15 o                         
   4   1   4       1166.30       1359.76        39.78 o                         
   5   1   4        122.39        177.59         5.70 o                         
   6   1   4        190.88        189.61         6.05 o                         
   7   1   4          5.12          2.85         2.27 o                         
   8   1   4        111.11        112.73         4.00 o                         
   9   1   4        218.92        211.74         6.66 o                         
  10   1   4         78.54         78.29         2.99 o                         
  11   1   4          9.12          4.46         1.74 o                         
  12   1   4         32.99         25.57         9.03 o                         
 -10   2   4         10.31         10.18         1.48 o                         
  -9   2   4         35.50         33.51         1.79 o                         
  -8   2   4         40.83         42.15         5.85 o                         
  -7   2   4         47.73         43.63         2.01 o                         
  -6   2   4        119.40        127.98         7.74 o                         
  -5   2   4        175.96        159.71        23.92 o                         
  -4   2   4       1773.21       1669.00        48.72 o                         
  -3   2   4          3.73          9.78         1.35 o                         
  -2   2   4        650.87        786.09        23.06 o                         
  -1   2   4        835.78        847.18        24.82 o                         
   0   2   4        940.88        868.77        25.48 o                         
   1   2   4        519.27        501.82        14.89 o                         
   2   2   4        356.29        275.57         8.43 o                         
   3   2   4         63.12         61.64         3.26 o                         
   4   2   4        211.92        217.92         8.32 o                         
   5   2   4         33.19         32.88         4.15 o                         
   6   2   4         20.91         19.71         3.23 o                         
   7   2   4         19.39         17.40         1.71 o                         
   8   2   4          0.02          0.85         1.56 o                         
   9   2   4          2.95          2.02         1.42 o                         
  10   2   4         17.29         15.57         1.55 o                         
  11   2   4         90.44         94.12         6.27 o                         
  12   2   4         20.27         13.40         3.65 o                         
 -10   3   4          0.30         -0.84         1.37 o                         
  -9   3   4         29.27         30.11         2.74 o                         
  -8   3   4          0.40          0.52         1.26 o                         
  -7   3   4         29.67         29.12         2.43 o                         
  -6   3   4          0.28         -1.14         1.34 o                         
  -5   3   4         76.33         59.59         3.69 o                         
  -4   3   4        146.90        174.61         7.31 o                         
  -3   3   4       1466.28       1440.22        42.11 o                         
  -2   3   4       2039.77       2260.24        65.89 o                         
  -1   3   4       2342.14       2479.41        90.08 o                         
   0   3   4       1454.35       1385.05        50.45 o                         
   1   3   4        151.79        137.99         4.57 o                         
   2   3   4          7.77          8.21         2.84 o                         
   3   3   4         84.83         88.16         6.21 o                         
   4   3   4       2663.83       2661.84        77.52 o                         
   5   3   4       1054.86        876.29        25.77 o                         
   6   3   4         46.45         48.52         2.65 o                         
   7   3   4        102.45         94.00         3.42 o                         
   8   3   4         80.89         72.49         2.84 o                         
   9   3   4         73.73         82.12         4.49 o                         
  10   3   4         27.81         28.42         2.64 o                         
  11   3   4        104.78        103.13         3.84 o                         
 -10   4   4         29.32         29.00         1.63 o                         
  -9   4   4         76.09         75.86         2.92 o                         
  -8   4   4         59.11         56.74         4.12 o                         
  -7   4   4         29.85         30.99         1.95 o                         
  -6   4   4         11.69          9.06         1.47 o                         
  -5   4   4         43.31         38.78         2.09 o                         
  -4   4   4        100.52        113.44         8.80 o                         
  -3   4   4        286.64        330.62        10.05 o                         
  -2   4   4        448.04        512.28        13.08 o                         
  -1   4   4        226.11        270.82         8.31 o                         
   0   4   4         74.82         75.31         3.46 o                         
   1   4   4          0.08          3.90         1.57 o                         
   2   4   4         68.19         79.33         5.12 o                         
   3   4   4          1.08          3.84         1.47 o                         
   4   4   4         13.85          5.12         1.51 o                         
   5   4   4        303.04        306.52         9.31 o                         
   6   4   4        103.27        105.89         4.12 o                         
   7   4   4          7.86          5.98         1.44 o                         
   8   4   4        266.16        246.02         7.61 o                         
   9   4   4         38.64         40.02         3.09 o                         
  10   4   4         13.15         15.40         1.41 o                         
  11   4   4          1.46          3.26         1.34 o                         
 -10   5   4          9.24         10.58         1.54 o                         
  -9   5   4          0.17          0.80         1.30 o                         
  -8   5   4         89.13         76.27         2.97 o                         
  -7   5   4         29.42         28.99         1.90 o                         
  -6   5   4        166.62        160.15         5.29 o                         
  -5   5   4        419.84        410.86        12.40 o                         
  -4   5   4        484.34        426.53        12.84 o                         
  -3   5   4          4.22          7.75         1.58 o                         
  -2   5   4        184.72        174.88         5.65 o                         
  -1   5   4        745.47        740.22        24.82 o                         
   0   5   4        159.47        131.13         4.43 o                         
   1   5   4       1362.47       1510.38        56.51 o                         
   2   5   4         45.39         39.69         3.83 o                         
   3   5   4         37.34         55.98         2.37 o                         
   4   5   4       1182.81       1215.99        35.62 o                         
   5   5   4         62.40         62.71        13.32 o                         
   6   5   4        102.40        105.52         7.76 o                         
   7   5   4         18.21         21.11         1.64 o                         
   8   5   4          3.46          3.03         1.40 o                         
   9   5   4          0.08          2.03         1.34 o                         
  10   5   4         29.41         20.13         3.28 o                         
  -9   6   4         60.40         63.88         3.89 o                         
  -8   6   4          0.21         -0.56         1.45 o                         
  -7   6   4          8.27          7.36         1.58 o                         
  -6   6   4          7.56          9.12         2.59 o                         
  -5   6   4         60.44         59.31         3.40 o                         
  -4   6   4          7.86          8.14         1.57 o                         
  -3   6   4        286.77        280.95         8.70 o                         
  -2   6   4        911.74        845.93        24.95 o                         
  -1   6   4       1452.25       1371.29        34.49 o                         
   0   6   4         94.56        103.65        10.18 o                         
   1   6   4         11.46         14.79         1.69 o                         
   2   6   4         14.09         11.90         1.61 o                         
   3   6   4         60.34         53.00         2.77 o                         
   4   6   4       1428.42       1267.61        37.13 o                         
   5   6   4        124.98        135.56        10.76 o                         
   6   6   4         19.12         20.24         1.64 o                         
   7   6   4          9.94         11.84         1.52 o                         
   8   6   4         72.37         78.15         4.20 o                         
   9   6   4         68.61         60.89         2.68 o                         
  10   6   4        289.29        264.84        19.33 o                         
  -9   7   4         35.14         29.95         6.23 o                         
  -8   7   4         30.20         27.93         1.83 o                         
  -7   7   4         14.10         14.75         1.66 o                         
  -6   7   4         51.86         57.76         2.63 o                         
  -5   7   4         21.96         18.37         1.93 o                         
  -4   7   4         63.80         69.54         2.98 o                         
  -3   7   4       2634.43       2819.65       153.39 o                         
  -2   7   4         72.42         74.17         7.27 o                         
  -1   7   4        110.04        100.29         3.69 o                         
   0   7   4         22.61         28.48         1.78 o                         
   1   7   4          0.01          1.43         1.61 o                         
   2   7   4         66.81         62.88         3.37 o                         
   3   7   4         33.72         44.05         6.15 o                         
   4   7   4         42.62         48.07         4.81 o                         
   5   7   4        192.73        190.48         6.02 o                         
   6   7   4         21.22         25.56         2.84 o                         
   7   7   4         21.38         21.59         2.70 o                         
   8   7   4         23.73         22.61         1.64 o                         
   9   7   4         40.41         38.41         3.16 o                         
  10   7   4         14.38          7.84         2.52 o                         
  -8   8   4          0.36          1.67         1.40 o                         
  -7   8   4         59.50         60.76         3.05 o                         
  -6   8   4         87.78         86.94         3.36 o                         
  -5   8   4         78.86         83.67         3.32 o                         
  -4   8   4         46.87         45.92         2.46 o                         
  -3   8   4        106.44        112.78         4.14 o                         
  -2   8   4        238.26        240.05         7.54 o                         
  -1   8   4        459.83        455.40        13.72 o                         
   0   8   4        435.63        434.86        20.18 o                         
   1   8   4         22.51         34.03         1.83 o                         
   2   8   4         41.65         39.23         3.09 o                         
   3   8   4          0.08          2.48         1.56 o                         
   4   8   4         34.41         35.72         8.08 o                         
   5   8   4         11.96         14.05         3.38 o                         
   6   8   4         52.00         64.27         2.61 o                         
   7   8   4          0.08         -1.40         1.40 o                         
   8   8   4         17.72         17.17         1.56 o                         
   9   8   4          6.61          3.64         2.04 o                         
  -8   9   4          3.38          2.19         1.34 o                         
  -7   9   4          6.22          6.10         1.39 o                         
  -6   9   4         52.76         62.89         3.02 o                         
  -5   9   4          0.45          2.41         2.44 o                         
  -4   9   4         19.51         21.99         2.01 o                         
  -3   9   4         14.04         13.86         1.86 o                         
  -2   9   4         16.81         15.60         1.82 o                         
  -1   9   4         25.03         21.40         2.00 o                         
   0   9   4          1.61          3.13         1.70 o                         
   1   9   4          0.08          3.07         1.66 o                         
   2   9   4        474.46        425.30        12.78 o                         
   3   9   4        409.75        421.20        10.86 o                         
   4   9   4        188.48        190.42         6.06 o                         
   5   9   4         42.92         40.40         4.03 o                         
   6   9   4          2.20          0.68         1.35 o                         
   7   9   4         28.26         26.44         1.70 o                         
   8   9   4         35.57         29.16         3.09 o                         
  -7  10   4          0.39          0.52         1.36 o                         
  -6  10   4         83.89         90.02         3.31 o                         
  -5  10   4         71.26         65.14         2.67 o                         
  -4  10   4         94.12         88.82         3.38 o                         
  -3  10   4         38.74         37.24         2.20 o                         
  -2  10   4          3.62          4.85         1.67 o                         
  -1  10   4          5.62          7.60         4.81 o                         
   0  10   4         45.14         42.90         2.33 o                         
   1  10   4         76.82         78.41         3.61 o                         
   2  10   4          0.39          2.61         1.57 o                         
   3  10   4          8.34          3.89         1.49 o                         
   4  10   4         30.52         34.06         4.06 o                         
   5  10   4          1.54          0.39         1.55 o                         
   6  10   4          5.11          4.69         1.31 o                         
   7  10   4          8.54          8.23         1.59 o                         
  -6  11   4         15.34         13.60         5.34 o                         
  -5  11   4         38.60         38.76         1.97 o                         
  -4  11   4          0.70         -0.39         1.51 o                         
  -3  11   4        118.53        126.89         6.41 o                         
  -2  11   4         90.00         98.64         3.58 o                         
  -1  11   4        149.24        160.29         5.26 o                         
   0  11   4         80.18         77.46         3.26 o                         
   1  11   4         28.89         26.54         1.96 o                         
   2  11   4          0.00          2.18         2.14 o                         
   3  11   4         75.02         66.80         4.00 o                         
   4  11   4         32.63         35.05         1.92 o                         
   5  11   4         30.41         36.08         4.30 o                         
   6  11   4         22.16         13.82         3.78 o                         
  -4  12   4          1.42          1.46         1.30 o                         
  -3  12   4          6.45          6.57         1.40 o                         
  -2  12   4          1.30          1.64         1.44 o                         
  -1  12   4          3.62          6.40         1.50 o                         
   0  12   4          8.46         11.59         1.54 o                         
   1  12   4          2.88          1.60         1.70 o                         
   2  12   4         69.34         68.70         2.67 o                         
   3  12   4        101.77        128.20         8.45 o                         
   4  12   4         32.20         51.22         5.08 o                         
   0 -10   5          0.02         -1.02         1.53 o                         
   1 -10   5          0.88         -0.52         1.55 o                         
   2 -10   5          6.11          7.17         4.54 o                         
   3 -10   5         30.46         19.27         4.92 o                         
  -3  -9   5         15.29          6.63         3.65 o                         
  -2  -9   5          0.16         -1.06         1.06 o                         
  -1  -9   5         23.87         21.65         1.93 o                         
   0  -9   5         45.37         43.57         2.03 o                         
   1  -9   5         32.55         29.73         1.89 o                         
   2  -9   5         81.74         82.20         3.22 o                         
   3  -9   5          9.37         10.88         2.86 o                         
   4  -9   5         11.99         13.45         1.34 o                         
   5  -9   5         33.48         32.82         1.96 o                         
   6  -9   5         12.20          9.10         1.45 o                         
  -5  -8   5         12.66         -0.20         5.40 o                         
  -4  -8   5         27.07         23.13         4.04 o                         
  -3  -8   5          4.96          4.52         3.57 o                         
  -2  -8   5          3.48          4.22         1.10 o                         
  -1  -8   5         43.28         49.06         2.08 o                         
   0  -8   5          4.57          4.43         1.32 o                         
   1  -8   5         42.36         44.11         2.09 o                         
   2  -8   5         63.25         65.48         2.24 o                         
   3  -8   5          2.27          1.33         1.52 o                         
   4  -8   5         19.16         18.35         2.04 o                         
   5  -8   5         66.39         63.30         2.88 o                         
   6  -8   5         15.72         16.86         1.79 o                         
   7  -8   5          7.36          5.21         1.41 o                         
  -6  -7   5          9.05          6.92         3.61 o                         
  -5  -7   5         76.46        116.73         7.88 o                         
  -4  -7   5         43.47         56.61         4.74 o                         
  -3  -7   5         47.27         46.14         4.08 o                         
  -2  -7   5         32.58         30.22         1.49 o                         
  -1  -7   5          0.63          1.55         1.18 o                         
   0  -7   5          0.20          2.52         1.30 o                         
   1  -7   5         92.99         83.15         4.22 o                         
   2  -7   5        110.68        107.62         3.78 o                         
   3  -7   5         25.88         22.86         2.77 o                         
   4  -7   5         22.68         23.08         1.83 o                         
   5  -7   5          4.85          5.00         1.86 o                         
   6  -7   5          8.20          9.00         1.70 o                         
   7  -7   5          0.25          0.49         1.53 o                         
   8  -7   5          2.82          2.89         1.34 o                         
  -7  -6   5          0.09          2.11         3.75 o                         
  -6  -6   5          1.85         -3.35         3.80 o                         
  -5  -6   5        138.61        132.18         9.19 o                         
  -4  -6   5          0.10         -2.43         2.86 o                         
  -3  -6   5         12.14         12.46         3.09 o                         
  -2  -6   5         90.21        106.28         3.42 o                         
  -1  -6   5         12.29         12.39         1.32 o                         
   0  -6   5         75.74         75.42         2.79 o                         
   1  -6   5        627.28        643.85        19.04 o                         
   2  -6   5        497.38        507.36        15.10 o                         
   3  -6   5         42.83         40.89         2.25 o                         
   4  -6   5         19.96         23.07         1.91 o                         
   5  -6   5         79.84         80.88         3.25 o                         
   6  -6   5         14.19         19.55         4.46 o                         
   7  -6   5         44.00         49.11         2.44 o                         
   8  -6   5          0.01          0.63         1.68 o                         
   9  -6   5          6.64          5.45         1.57 o                         
  -8  -5   5          0.06          2.87         3.89 o                         
  -7  -5   5          1.18          3.21         3.58 o                         
  -6  -5   5         20.73         19.14         3.19 o                         
  -5  -5   5          8.25          0.55         2.84 o                         
  -4  -5   5          0.12         -0.78         2.41 o                         
  -3  -5   5         15.87         12.46         2.59 o                         
  -2  -5   5         94.18        113.37         4.48 o                         
  -1  -5   5          3.51          3.47         1.12 o                         
   0  -5   5          0.05          0.12         1.27 o                         
   1  -5   5        305.85        305.75         9.26 o                         
   2  -5   5        399.21        392.35        11.81 o                         
   3  -5   5        140.96        137.47         4.65 o                         
   4  -5   5        168.78        165.39         5.46 o                         
   5  -5   5         57.81         53.10         3.23 o                         
   6  -5   5          9.02          5.24         1.74 o                         
   7  -5   5          2.54          3.65         1.77 o                         
   8  -5   5         28.72         32.80         2.18 o                         
   9  -5   5          9.14         10.72         2.29 o                         
  10  -5   5          1.19          1.71         1.50 o                         
  -8  -4   5          8.21          6.92         3.90 o                         
  -7  -4   5          2.36          5.92         3.11 o                         
  -6  -4   5         32.45         52.22         4.45 o                         
  -5  -4   5         47.72         63.08         5.36 o                         
  -4  -4   5          1.18          1.01         2.42 o                         
  -3  -4   5         42.58         54.25         4.02 o                         
  -2  -4   5          0.32          0.54         0.78 o                         
  -1  -4   5        128.78        132.23         5.51 o                         
   0  -4   5        107.16         90.24         3.56 o                         
   1  -4   5        186.62        169.03         7.45 o                         
   2  -4   5          2.01          3.09         1.37 o                         
   3  -4   5          7.26          7.55         1.83 o                         
   4  -4   5          0.12          0.01         1.58 o                         
   5  -4   5         69.70         66.65         2.94 o                         
   6  -4   5          0.70          0.91         1.71 o                         
   7  -4   5         62.55         65.50         3.47 o                         
   8  -4   5        114.80        135.88         4.66 o                         
   9  -4   5         98.54        117.63         4.19 o                         
  10  -4   5          4.49          6.10         1.58 o                         
  11  -4   5          0.41          2.98         3.81 o                         
  -9  -3   5          5.21          6.25         4.06 o                         
  -8  -3   5          2.34         -0.19         3.55 o                         
  -7  -3   5          7.84          6.81         4.68 o                         
  -6  -3   5         93.13         69.67         7.07 o                         
  -5  -3   5        328.04        295.24        16.80 o                         
  -4  -3   5         23.91         15.00         2.69 o                         
  -3  -3   5         22.84         31.67         3.02 o                         
  -2  -3   5        125.16        117.94         4.82 o                         
  -1  -3   5        486.80        451.67        13.29 o                         
   0  -3   5        664.55        607.72        17.86 o                         
   1  -3   5        364.15        329.49         9.85 o                         
   2  -3   5        229.78        244.21         8.07 o                         
   3  -3   5        806.21        811.19        33.75 o                         
   4  -3   5        392.34        374.43        11.31 o                         
   5  -3   5        166.51        171.22         5.60 o                         
   6  -3   5        223.61        231.05         7.31 o                         
   7  -3   5         55.27         54.04         3.53 o                         
   8  -3   5         10.21         11.36         1.78 o                         
   9  -3   5         22.33         26.37         2.05 o                         
  10  -3   5        131.35        151.07         4.98 o                         
  11  -3   5          0.63          0.36         1.36 o                         
  -9  -2   5          2.83          4.11         3.88 o                         
  -8  -2   5         37.62         41.01         4.50 o                         
  -7  -2   5          6.13          7.36         3.40 o                         
  -6  -2   5         10.71          6.35         3.18 o                         
  -5  -2   5        136.88        115.27         7.32 o                         
  -4  -2   5         91.31        101.37         6.36 o                         
  -3  -2   5          1.81         13.30         2.06 o                         
  -1  -2   5          1.62          1.02         0.99 o                         
   0  -2   5          2.30          8.45         1.27 o                         
   1  -2   5        526.98        550.01        16.20 o                         
   2  -2   5        229.49        193.85        16.01 o                         
   3  -2   5        252.58        267.81         8.19 o                         
   4  -2   5        173.87        195.27         6.21 o                         
   5  -2   5         77.07         80.24         3.14 o                         
   6  -2   5         59.87         70.60         2.98 o                         
   7  -2   5         21.99         20.11         2.01 o                         
   8  -2   5         30.01         32.92         2.16 o                         
   9  -2   5         75.07         83.03         3.26 o                         
  10  -2   5         23.15         28.10         2.28 o                         
  11  -2   5          0.03         -0.87         1.38 o                         
 -10  -1   5          8.20          4.93         4.09 o                         
  -9  -1   5         38.04         37.19         4.91 o                         
  -8  -1   5          6.77         11.63         3.76 o                         
  -7  -1   5          7.54         10.67         3.50 o                         
  -6  -1   5        142.55        148.42         9.27 o                         
  -5  -1   5        159.65        157.91         9.75 o                         
  -4  -1   5        179.63        219.24        12.64 o                         
  -3  -1   5         25.48         21.78         2.51 o                         
  -2  -1   5        236.27        261.96         7.76 o                         
  -1  -1   5       1519.84       1405.23        48.56 o                         
   0  -1   5          1.46          4.78         1.28 o                         
   1  -1   5       1280.02       1333.17        44.24 o                         
   2  -1   5        859.42        849.30        24.94 o                         
   3  -1   5         14.83         13.02         1.56 o                         
   4  -1   5          1.05          1.85         1.53 o                         
   5  -1   5         73.47         76.90         3.07 o                         
   6  -1   5         99.87        103.92         3.75 o                         
   7  -1   5        715.62        755.24        22.34 o                         
   8  -1   5          0.12         -1.18         1.71 o                         
   9  -1   5         47.48         51.85         4.02 o                         
  10  -1   5          1.90          2.81         1.51 o                         
  11  -1   5          4.35          5.26         1.49 o                         
 -10   0   5          0.09          0.38         4.02 o                         
  -9   0   5         10.87          9.16         4.19 o                         
  -8   0   5         24.04         23.68         4.20 o                         
  -7   0   5         71.40         60.50         5.28 o                         
  -6   0   5        216.82        231.70         7.05 o                         
  -5   0   5         19.08         23.85         2.08 o                         
  -4   0   5         22.09         15.30         0.92 o                         
  -3   0   5        348.81        325.30        12.06 o                         
  -2   0   5        448.34        343.28        18.86 o                         
  -1   0   5        656.30        699.17        24.28 o                         
   0   0   5        703.22        673.53        23.42 o                         
   1   0   5         88.15         68.11         4.68 o                         
   2   0   5        569.36        532.27        15.79 o                         
   3   0   5        598.10        575.63        17.05 o                         
   4   0   5        358.95        280.88        19.27 o                         
   5   0   5         68.93         64.56         2.73 o                         
   6   0   5        210.06        225.77         7.09 o                         
   7   0   5         24.98         35.30         7.81 o                         
   8   0   5         63.55         64.93         8.13 o                         
   9   0   5         35.62         37.38         2.16 o                         
  10   0   5          6.95          6.60         1.91 o                         
  11   0   5         13.61         12.75         1.51 o                         
  12   0   5          1.95          1.35         1.29 o                         
 -10   1   5          5.23          1.12         1.73 o                         
  -9   1   5          8.38          4.33         4.09 o                         
  -8   1   5        109.46        114.66         3.79 o                         
  -7   1   5         63.22         70.44         5.50 o                         
  -6   1   5        174.94        175.32         5.48 o                         
  -5   1   5          7.92         16.19         1.21 o                         
  -4   1   5         11.12         15.04         7.06 o                         
  -3   1   5          0.05          0.95         1.11 o                         
  -2   1   5         22.94         31.44         1.49 o                         
  -1   1   5         22.09         42.90         1.81 o                         
   0   1   5        250.29        270.26        13.24 o                         
   1   1   5       1108.70       1102.56        32.22 o                         
   2   1   5         34.31         52.09         2.29 o                         
   3   1   5        594.37        587.82        17.42 o                         
   4   1   5         22.94         17.42         2.04 o                         
   5   1   5        115.15        130.04         4.43 o                         
   6   1   5        203.77        230.24         7.22 o                         
   7   1   5        526.52        527.28        15.75 o                         
   8   1   5        293.01        286.16         8.82 o                         
   9   1   5         75.87         78.22         3.02 o                         
  10   1   5          0.01         -0.29         1.46 o                         
  11   1   5         25.84         29.78         1.72 o                         
  12   1   5          2.05          0.18         1.28 o                         
 -10   2   5         15.32         13.66         1.56 o                         
  -9   2   5          0.35          0.29         1.45 o                         
  -8   2   5          0.03          0.66         1.19 o                         
  -7   2   5         69.15         67.58         2.61 o                         
  -6   2   5        477.71        471.88        16.54 o                         
  -5   2   5        888.21        907.30        41.43 o                         
  -4   2   5         56.54         52.99         2.78 o                         
  -3   2   5        111.77        113.65         3.20 o                         
  -2   2   5        724.95        614.44        18.11 o                         
  -1   2   5        732.22        678.28        19.95 o                         
   0   2   5        256.97        249.40         7.59 o                         
   1   2   5        165.52        130.27         5.85 o                         
   2   2   5         75.90         61.93         4.06 o                         
   3   2   5        390.67        403.63        12.11 o                         
   4   2   5         12.98         12.75         1.66 o                         
   5   2   5        401.07        345.38        10.47 o                         
   6   2   5          0.09          1.87         1.56 o                         
   7   2   5          5.41          6.02         1.68 o                         
   8   2   5          3.29          2.99         1.63 o                         
   9   2   5          5.87          6.39         1.60 o                         
  10   2   5          1.15          0.39         1.43 o                         
  11   2   5          1.02          1.06         1.36 o                         
  12   2   5          1.76         -0.24         1.61 o                         
 -10   3   5          1.74          1.35         1.33 o                         
  -9   3   5          2.21          1.92         1.31 o                         
  -8   3   5         19.70         20.42         1.57 o                         
  -7   3   5         42.29         40.50         4.95 o                         
  -6   3   5          0.09          2.97         1.44 o                         
  -5   3   5         20.19         22.39         3.16 o                         
  -4   3   5         18.56         28.64         4.13 o                         
  -3   3   5        528.32        499.79        22.86 o                         
  -2   3   5        149.21        114.95         7.98 o                         
  -1   3   5        375.19        348.94        12.85 o                         
   0   3   5       1219.23       1180.59        34.58 o                         
   1   3   5          4.03          2.18         1.59 o                         
   2   3   5        605.16        518.29        15.41 o                         
   3   3   5        809.67        738.78        21.80 o                         
   4   3   5       1395.22       1348.46        39.48 o                         
   5   3   5        162.80        145.62         5.78 o                         
   6   3   5          9.15         10.37         1.74 o                         
   7   3   5          3.59          1.83         2.12 o                         
   8   3   5        254.07        224.91         7.06 o                         
   9   3   5         69.21         71.23         2.83 o                         
  10   3   5         26.12         29.10         1.83 o                         
  11   3   5          2.79          4.28         1.29 o                         
 -10   4   5         42.85         35.16         2.13 o                         
  -9   4   5         65.80         59.95         2.82 o                         
  -8   4   5         43.02         39.85         2.62 o                         
  -7   4   5         10.46          8.38         1.78 o                         
  -6   4   5          2.00          1.45         1.49 o                         
  -5   4   5         78.65         86.30         6.71 o                         
  -4   4   5        424.39        414.59        12.55 o                         
  -3   4   5         10.00         10.51         1.57 o                         
  -2   4   5          1.19          1.02         1.82 o                         
  -1   4   5         25.25         25.17         2.13 o                         
   0   4   5        142.02        151.68         4.94 o                         
   1   4   5        635.87        632.06        18.69 o                         
   2   4   5         11.99         12.39         1.70 o                         
   3   4   5         66.73         85.54         4.13 o                         
   4   4   5        155.40        148.49         4.87 o                         
   5   4   5          0.31          0.48         1.46 o                         
   6   4   5         99.60        108.49         7.11 o                         
   7   4   5         65.37         82.13         5.21 o                         
   8   4   5        370.69        318.78        15.02 o                         
   9   4   5          6.60          7.99         1.46 o                         
  10   4   5          1.09          1.80         1.39 o                         
  11   4   5          3.29          5.97         1.55 o                         
 -10   5   5          1.14          2.74         4.07 o                         
  -9   5   5          4.46          4.35         1.30 o                         
  -8   5   5         79.99         81.25         3.02 o                         
  -7   5   5         14.66         16.70         1.95 o                         
  -6   5   5        432.73        420.84        12.63 o                         
  -5   5   5        200.34        179.52         5.81 o                         
  -4   5   5         48.13         45.89         2.24 o                         
  -3   5   5          3.54          1.77         1.55 o                         
  -2   5   5        263.93        264.38         7.00 o                         
  -1   5   5        497.24        500.10        14.93 o                         
   0   5   5        171.11        170.25         5.51 o                         
   1   5   5        692.20        739.56        35.10 o                         
   2   5   5         55.87         48.93         6.35 o                         
   3   5   5         18.55         10.23         1.61 o                         
   4   5   5          0.59          3.90         2.11 o                         
   5   5   5          0.14          3.45         1.70 o                         
   6   5   5         78.05         85.98         3.20 o                         
   7   5   5         46.92         36.19         2.43 o                         
   8   5   5          0.47          2.43         1.43 o                         
   9   5   5          0.60          0.93         1.37 o                         
  10   5   5          1.49          1.33         1.34 o                         
  11   5   5          6.29          2.64         1.75 o                         
  -9   6   5          3.71          3.63         1.33 o                         
  -8   6   5         20.17         18.50         1.64 o                         
  -7   6   5          0.09          0.15         1.66 o                         
  -6   6   5          1.80          3.79         1.57 o                         
  -5   6   5         80.76         76.85         3.09 o                         
  -4   6   5          3.22          8.74         2.30 o                         
  -3   6   5        451.56        455.85        12.82 o                         
  -2   6   5         16.18         18.00         2.07 o                         
  -1   6   5          4.84          9.41         1.73 o                         
   0   6   5         36.20         29.48         4.81 o                         
   1   6   5        276.58        276.00         8.48 o                         
   2   6   5        624.64        576.64        17.13 o                         
   3   6   5        368.34        358.81        11.54 o                         
   4   6   5       1134.27       1092.57        32.07 o                         
   5   6   5        464.70        427.35        12.82 o                         
   6   6   5          0.89          1.90         1.52 o                         
   7   6   5         73.60         75.91         5.23 o                         
   8   6   5        221.10        226.47         7.06 o                         
   9   6   5          3.51          6.24         1.42 o                         
  10   6   5          1.70         -1.39         1.39 o                         
  -9   7   5         15.12         11.89         5.18 o                         
  -8   7   5          8.68          8.81         1.47 o                         
  -7   7   5          9.84         13.19         5.21 o                         
  -6   7   5         81.53         95.00         3.53 o                         
  -5   7   5        144.83        144.68         4.95 o                         
  -4   7   5          0.27         -0.24         1.62 o                         
  -3   7   5          0.00          0.81         1.93 o                         
  -2   7   5        535.82        504.11        15.10 o                         
  -1   7   5         65.64         67.69         2.43 o                         
   0   7   5        136.03        132.73        11.62 o                         
   1   7   5          3.91          5.53         2.14 o                         
   2   7   5         37.95         52.33         4.86 o                         
   3   7   5         17.74         18.74         1.65 o                         
   4   7   5         14.64         12.45         1.62 o                         
   5   7   5         19.95         26.46         1.83 o                         
   6   7   5         34.46         33.68         1.99 o                         
   7   7   5         93.67         92.67         3.33 o                         
   8   7   5          0.07         -0.71         1.48 o                         
   9   7   5          4.32          4.02         1.37 o                         
  10   7   5         22.06          7.44         8.40 o                         
  -8   8   5         25.20         23.49         2.86 o                         
  -7   8   5         98.41        100.27         3.62 o                         
  -6   8   5        134.59        133.30         4.56 o                         
  -5   8   5          4.12          5.67         1.69 o                         
  -4   8   5         18.86         15.17         3.52 o                         
  -3   8   5         45.03         37.07         2.27 o                         
  -2   8   5        485.60        446.48        13.47 o                         
  -1   8   5        232.03        245.21         9.02 o                         
   0   8   5        347.38        335.69        18.70 o                         
   1   8   5          1.40          6.16         2.90 o                         
   2   8   5        112.11        116.39         4.11 o                         
   3   8   5        324.75        335.53        10.21 o                         
   4   8   5        104.80        100.98         5.81 o                         
   5   8   5        178.39        188.00         5.96 o                         
   6   8   5          0.28          0.52         1.53 o                         
   7   8   5          4.92          4.42         1.42 o                         
   8   8   5          2.00          2.11         1.40 o                         
   9   8   5          4.09          1.09         1.43 o                         
  -8   9   5          3.88          5.72         4.74 o                         
  -7   9   5          2.37          3.49         2.19 o                         
  -6   9   5          5.79          6.78         1.90 o                         
  -5   9   5         26.92         25.23         1.94 o                         
  -4   9   5         65.72         69.23         2.87 o                         
  -3   9   5         85.56         85.02         3.32 o                         
  -2   9   5         47.87         51.39         2.55 o                         
  -1   9   5          0.11          3.50         1.77 o                         
   0   9   5         17.92         28.39         2.08 o                         
   1   9   5        159.57        177.15         5.81 o                         
   2   9   5        144.91        161.19         6.29 o                         
   3   9   5         55.42         65.00         6.49 o                         
   4   9   5          0.04          1.05         1.55 o                         
   5   9   5          6.11          7.07         1.50 o                         
   6   9   5         17.69         18.84         1.63 o                         
   7   9   5         60.43         59.98         4.77 o                         
   8   9   5         51.72         57.96         5.01 o                         
   9   9   5          8.19          2.31         1.79 o                         
  -7  10   5         16.33         13.84         1.47 o                         
  -6  10   5        108.80         96.31         3.47 o                         
  -5  10   5         56.94         50.57         2.41 o                         
  -4  10   5         72.48         74.60         4.52 o                         
  -3  10   5          0.17          1.11         1.70 o                         
  -2  10   5         40.84         48.81         4.55 o                         
  -1  10   5          6.36          6.10         1.71 o                         
   0  10   5          3.34          2.66         1.67 o                         
   1  10   5         59.71         58.55         2.67 o                         
   2  10   5          2.82         -0.96         1.50 o                         
   3  10   5          4.55          4.37         1.25 o                         
   4  10   5          3.54          2.24         1.44 o                         
   5  10   5         16.23         20.69         2.03 o                         
   6  10   5         59.55         54.69         2.77 o                         
   7  10   5          3.94          6.38         1.88 o                         
   8  10   5          8.71          3.16         1.96 o                         
  -5  11   5          2.47          1.81         1.84 o                         
  -4  11   5         16.88         19.37         1.75 o                         
  -3  11   5         10.20          7.70         1.63 o                         
  -2  11   5        105.71         96.66         3.56 o                         
  -1  11   5         56.34         52.41         3.36 o                         
   0  11   5          5.49          5.67         1.63 o                         
   1  11   5          2.85          5.15         1.65 o                         
   2  11   5         71.22         74.99         6.06 o                         
   3  11   5          3.42          2.66         1.43 o                         
   4  11   5          4.31          2.66         1.30 o                         
   5  11   5         78.93         85.58         3.08 o                         
   6  11   5         13.60         14.92         3.65 o                         
  -4  12   5         13.66         15.80         1.55 o                         
  -3  12   5         46.40         46.11         2.12 o                         
  -2  12   5          9.95         10.27         2.25 o                         
  -1  12   5          0.09          2.01         1.41 o                         
   0  12   5         22.11         30.13         2.82 o                         
   1  12   5         73.77         79.59         3.43 o                         
   2  12   5         39.58         42.44         2.05 o                         
   3  12   5          4.31          5.73         1.40 o                         
   4  12   5         14.71         13.60         3.97 o                         
   0  13   5          7.35          3.44         1.29 o                         
  -2  -9   6         16.92         11.30         1.21 o                         
  -1  -9   6         29.52         26.22         1.50 o                         
   0  -9   6         28.09         27.46         1.85 o                         
   1  -9   6          0.01         -1.13         5.35 o                         
   2  -9   6          4.71          4.68         1.41 o                         
   3  -9   6         10.84         10.31         1.50 o                         
   4  -9   6         32.04         25.13         1.90 o                         
   5  -9   6         40.73         34.92         2.09 o                         
  -4  -8   6          2.37          2.56         3.99 o                         
  -3  -8   6         20.92         18.26         3.75 o                         
  -2  -8   6          1.80          4.42         1.01 o                         
  -1  -8   6         12.51         13.53         1.28 o                         
   0  -8   6         12.66         11.98         1.37 o                         
   1  -8   6         32.18         27.78         1.70 o                         
   2  -8   6         38.19         39.59         2.25 o                         
   3  -8   6         11.12         13.15         1.82 o                         
   4  -8   6          2.91          2.02         1.57 o                         
   5  -8   6          5.46         10.59         2.67 o                         
   6  -8   6          6.42          4.00         1.65 o                         
   7  -8   6         39.27         28.69         3.86 o                         
  -5  -7   6         11.43         10.87         3.79 o                         
  -4  -7   6          1.00          3.09         3.01 o                         
  -3  -7   6          8.83          3.21         2.70 o                         
  -2  -7   6         12.86         13.05         1.41 o                         
  -1  -7   6          5.85          6.91         1.18 o                         
   0  -7   6         24.63         28.01         3.01 o                         
   1  -7   6        116.33        115.12         3.89 o                         
   2  -7   6         54.61         55.27         2.43 o                         
   3  -7   6         81.40         73.64         2.92 o                         
   4  -7   6          2.68          5.08         1.59 o                         
   5  -7   6          6.65          5.18         1.69 o                         
   6  -7   6          0.00          1.09         1.65 o                         
   7  -7   6         14.60         12.30         1.71 o                         
   8  -7   6         15.44         17.34         1.63 o                         
  -6  -6   6         55.47         70.02         5.91 o                         
  -5  -6   6         20.37         25.85         3.60 o                         
  -4  -6   6         19.20         23.71         3.14 o                         
  -3  -6   6         22.63         25.78         3.05 o                         
  -2  -6   6         76.58         91.42         2.98 o                         
  -1  -6   6        106.87        109.57         3.58 o                         
   0  -6   6         63.59         60.10         4.81 o                         
   1  -6   6          0.56          1.27         1.69 o                         
   2  -6   6        519.97        547.52        21.71 o                         
   3  -6   6        395.90        405.92        12.17 o                         
   4  -6   6         98.66        101.63         3.71 o                         
   5  -6   6         22.39         24.64         2.94 o                         
   6  -6   6         61.61         64.60         2.74 o                         
   7  -6   6         10.17          9.95         1.64 o                         
   8  -6   6         27.81         23.53         1.80 o                         
   9  -6   6         33.44         36.64         1.88 o                         
  -7  -5   6          9.75         10.74         4.26 o                         
  -6  -5   6          1.15         -3.29         3.48 o                         
  -5  -5   6          1.52          4.55         2.81 o                         
  -4  -5   6          4.57          5.48         2.70 o                         
  -3  -5   6          0.28          2.36         2.14 o                         
  -2  -5   6         78.96         85.92         3.56 o                         
  -1  -5   6        137.72        149.50         4.65 o                         
   0  -5   6         18.20         19.63         2.60 o                         
   1  -5   6         80.07         84.14        18.92 o                         
   2  -5   6          2.84          2.65         1.47 o                         
   3  -5   6          3.16          2.02         1.62 o                         
   4  -5   6         31.33         30.59         4.17 o                         
   5  -5   6          1.20          2.72         1.72 o                         
   6  -5   6        112.32        103.67         3.73 o                         
   7  -5   6         52.60         56.79         2.56 o                         
   8  -5   6        144.39        156.74         5.14 o                         
   9  -5   6         52.06         56.44         2.50 o                         
  10  -5   6          0.08         -0.76         2.21 o                         
  -8  -4   6          1.89          5.46         4.28 o                         
  -7  -4   6         36.41         50.35         4.96 o                         
  -6  -4   6        114.50        126.52         8.53 o                         
  -5  -4   6         42.78         39.83         3.86 o                         
  -4  -4   6        145.24        141.16         8.37 o                         
  -3  -4   6          7.56          7.06         1.98 o                         
  -2  -4   6        228.02        254.96        16.51 o                         
  -1  -4   6          8.43         10.19         1.01 o                         
   0  -4   6        171.07        154.56         4.83 o                         
   1  -4   6         71.19         74.43         2.66 o                         
   2  -4   6         68.54         71.18         2.76 o                         
   3  -4   6          3.27          4.19         1.60 o                         
   4  -4   6         33.42         33.81         2.83 o                         
   5  -4   6         19.17         24.02         3.22 o                         
   6  -4   6         12.40         13.14         2.96 o                         
   7  -4   6         41.19         39.19         3.81 o                         
   8  -4   6         22.03         25.13         1.99 o                         
   9  -4   6          4.44          8.13         1.75 o                         
  10  -4   6         43.46         45.65         2.20 o                         
  -8  -3   6          2.36          6.35         4.21 o                         
  -7  -3   6         17.27         13.93         3.52 o                         
  -6  -3   6         34.14         38.66         3.98 o                         
  -5  -3   6          4.10          5.63         4.15 o                         
  -4  -3   6         84.79         98.28         6.21 o                         
  -3  -3   6        307.64        313.49        17.33 o                         
  -2  -3   6         36.57         34.91         1.57 o                         
  -1  -3   6        202.97        196.89         7.06 o                         
   0  -3   6        134.88        132.49         4.94 o                         
   1  -3   6        179.23        177.31         5.50 o                         
   2  -3   6        131.43        142.33         4.61 o                         
   3  -3   6        831.84        849.76        25.01 o                         
   4  -3   6        185.37        187.18         5.99 o                         
   5  -3   6         21.29         25.29         2.07 o                         
   6  -3   6         24.13         27.58         2.08 o                         
   7  -3   6         54.72         59.65         2.71 o                         
   8  -3   6        200.37        228.95         7.23 o                         
   9  -3   6         96.79        118.51         4.13 o                         
  10  -3   6         18.27         18.15         1.82 o                         
  11  -3   6          0.66          2.32         1.30 o                         
  -9  -2   6          2.09          1.44         4.01 o                         
  -8  -2   6          5.43          2.38         3.64 o                         
  -7  -2   6          0.43          3.99         3.21 o                         
  -6  -2   6          0.03         -1.09         2.81 o                         
  -5  -2   6        186.74        190.89        11.19 o                         
  -4  -2   6         80.11         95.33         6.09 o                         
  -3  -2   6          9.01          5.66         1.69 o                         
  -2  -2   6          7.40          8.39         0.86 o                         
  -1  -2   6        164.26        178.53         6.40 o                         
   0  -2   6          7.06          8.03         1.38 o                         
   1  -2   6         21.38         38.19         5.64 o                         
   2  -2   6        199.33        256.40        11.88 o                         
   3  -2   6         94.46         99.49         3.50 o                         
   4  -2   6          2.94          3.15         1.50 o                         
   5  -2   6          5.86          5.92         1.66 o                         
   6  -2   6        905.57        904.08        26.65 o                         
   7  -2   6          0.22          0.27         1.64 o                         
   8  -2   6         44.58         49.60         2.52 o                         
   9  -2   6         34.92         36.79         2.20 o                         
  10  -2   6          9.55         11.96         1.67 o                         
  11  -2   6         25.46         25.14         1.69 o                         
  -9  -1   6          1.58          3.76         3.84 o                         
  -8  -1   6         78.78         84.42         6.39 o                         
  -7  -1   6        135.79        155.71         9.87 o                         
  -6  -1   6          0.66         -0.97         3.25 o                         
  -5  -1   6         13.51         10.15         2.94 o                         
  -4  -1   6         57.50         70.11         4.94 o                         
  -3  -1   6        287.49        290.49         8.60 o                         
  -2  -1   6        192.76        176.97         6.30 o                         
  -1  -1   6       1268.39       1165.50        40.35 o                         
   0  -1   6         88.85        133.54         4.98 o                         
   1  -1   6        749.07        778.29        22.82 o                         
   2  -1   6          0.68          2.33         1.28 o                         
   3  -1   6        136.73        119.16         4.01 o                         
   4  -1   6        629.84        607.62        18.02 o                         
   5  -1   6          1.08          4.40         1.62 o                         
   6  -1   6          3.66          7.78         2.20 o                         
   7  -1   6         19.19         27.54         2.18 o                         
   8  -1   6         67.44         75.73         3.08 o                         
   9  -1   6         58.98         67.19         2.86 o                         
  10  -1   6          0.31          0.65         1.57 o                         
  11  -1   6          0.59          0.71         1.45 o                         
  -9   0   6         30.90         33.13         4.65 o                         
  -8   0   6         55.89         53.27         5.41 o                         
  -7   0   6          5.60          4.91         3.58 o                         
  -6   0   6         39.96         43.28         4.50 o                         
  -5   0   6        102.51        107.51         6.64 o                         
  -4   0   6        378.15        361.03        12.62 o                         
  -3   0   6        139.23        134.26        10.04 o                         
  -1   0   6       4228.37       4790.07       165.10 o                         
   0   0   6        640.26        619.96        21.60 o                         
   1   0   6        422.75        363.84        15.09 o                         
   2   0   6        461.57        372.48        20.28 o                         
   3   0   6        831.09        745.19        31.08 o                         
   4   0   6        198.83        217.23         6.82 o                         
   5   0   6        126.93        115.63         4.04 o                         
   6   0   6         53.17         69.52         2.89 o                         
   7   0   6       2673.90       2914.73        84.98 o                         
   8   0   6        485.16        522.62        15.62 o                         
   9   0   6        216.00        214.06         6.77 o                         
  10   0   6          5.13          6.73         1.57 o                         
  11   0   6          1.93          4.33         2.48 o                         
  -9   1   6         21.39          5.61         7.62 o                         
  -8   1   6         38.37         36.57         4.93 o                         
  -7   1   6        208.29        222.24         6.80 o                         
  -6   1   6        411.12        384.85        17.19 o                         
  -5   1   6        843.07        833.87        24.46 o                         
  -4   1   6         43.69         49.79         8.36 o                         
  -3   1   6         97.21         95.42         4.79 o                         
  -2   1   6        201.57        214.34        10.85 o                         
  -1   1   6        108.93         86.57         6.79 o                         
   0   1   6          3.62          5.07         1.52 o                         
   1   1   6          3.60          4.34         1.52 o                         
   2   1   6         84.89         85.77         3.10 o                         
   3   1   6         10.12          7.79         1.55 o                         
   4   1   6        106.27        105.21         3.71 o                         
   5   1   6         11.09          9.95         1.79 o                         
   6   1   6         38.43         44.12         2.73 o                         
   7   1   6         25.76         42.29         2.37 o                         
   8   1   6          5.57          8.42         1.71 o                         
   9   1   6         23.36         23.73         1.88 o                         
  10   1   6         39.10         44.93         2.21 o                         
  11   1   6          2.12          2.70         1.41 o                         
 -10   2   6          1.39         -3.37         4.23 o                         
  -9   2   6         46.02         69.92         3.74 o                         
  -8   2   6          4.49          6.62         2.50 o                         
  -7   2   6          0.74          0.43         1.14 o                         
  -6   2   6          6.67          7.77         2.12 o                         
  -5   2   6         21.14         20.03         3.06 o                         
  -4   2   6        542.80        539.48        23.50 o                         
  -3   2   6         20.53         22.16         1.47 o                         
  -2   2   6        681.32        573.58        16.92 o                         
  -1   2   6        919.27        920.17        26.96 o                         
   0   2   6        373.16        395.67        11.78 o                         
   1   2   6        614.18        647.41        19.09 o                         
   2   2   6         24.22         12.93         2.23 o                         
   3   2   6        782.76        781.33        23.02 o                         
   4   2   6         43.42         67.16         2.72 o                         
   5   2   6         70.16         72.38         2.89 o                         
   6   2   6          1.07          2.90         1.63 o                         
   7   2   6         74.34         85.92         3.39 o                         
   8   2   6          2.33          3.10         1.63 o                         
   9   2   6          0.17          0.41         1.56 o                         
  10   2   6          0.25         -0.36         1.98 o                         
  11   2   6         18.08         18.53         3.60 o                         
 -10   3   6          4.03          2.04         4.40 o                         
  -9   3   6          1.80          1.66         1.41 o                         
  -8   3   6         12.94         14.28         1.42 o                         
  -7   3   6          5.22          6.98         1.32 o                         
  -6   3   6          7.15          7.52         1.34 o                         
  -5   3   6         12.31         17.82         5.24 o                         
  -4   3   6        217.77        194.83         6.11 o                         
  -3   3   6        122.72        109.55         3.75 o                         
  -2   3   6         74.51         84.38         3.03 o                         
  -1   3   6          0.20          1.96         1.37 o                         
   0   3   6       2281.63       2414.48        70.37 o                         
   1   3   6       1427.57       1382.79        40.43 o                         
   2   3   6       1734.74       1698.55        49.61 o                         
   3   3   6       1049.04        916.72        26.96 o                         
   4   3   6         62.79         58.50         3.50 o                         
   5   3   6          2.63          4.82         2.58 o                         
   6   3   6        112.82        124.99         4.52 o                         
   7   3   6       1031.48        967.24        28.49 o                         
   8   3   6         82.03         79.70         3.11 o                         
   9   3   6         25.50         25.36         2.02 o                         
  10   3   6          2.37          3.18         1.40 o                         
  11   3   6         35.56         37.14         4.50 o                         
  -9   4   6          0.32         -0.37         1.26 o                         
  -8   4   6          0.54         -0.25         1.89 o                         
  -7   4   6         62.18         59.89         2.89 o                         
  -6   4   6        261.17        264.91         8.14 o                         
  -5   4   6         18.03         23.17         1.67 o                         
  -4   4   6         18.05         25.46         1.79 o                         
  -3   4   6         26.94         34.11         1.76 o                         
  -2   4   6        230.49        214.20         6.71 o                         
  -1   4   6         84.79         75.01         2.91 o                         
   0   4   6       1702.42       1873.12        54.70 o                         
   1   4   6        244.54        242.27         7.50 o                         
   2   4   6        232.04        189.04         6.01 o                         
   3   4   6         49.35         46.37         3.47 o                         
   4   4   6         34.96         35.11         2.03 o                         
   5   4   6         35.25         34.41         2.01 o                         
   6   4   6         14.42         11.73         1.63 o                         
   7   4   6        144.60        151.08         4.99 o                         
   8   4   6          8.79          6.40         1.53 o                         
   9   4   6         22.04         18.40         1.64 o                         
  10   4   6         45.96         51.85         2.24 o                         
  11   4   6         19.67         21.39         3.77 o                         
  -9   5   6         49.76         48.39         2.91 o                         
  -8   5   6         37.13         39.55         2.62 o                         
  -7   5   6          5.26          4.83         1.52 o                         
  -6   5   6          0.04          2.20         1.46 o                         
  -5   5   6         68.26         61.35         2.99 o                         
  -4   5   6        143.72        135.48         4.61 o                         
  -3   5   6        513.98        483.91        14.46 o                         
  -2   5   6        709.69        671.68        23.50 o                         
  -1   5   6         23.44         22.00         2.80 o                         
   0   5   6         42.83         52.97         2.45 o                         
   1   5   6        147.61        126.17         4.69 o                         
   2   5   6        321.93        329.59        10.02 o                         
   3   5   6        990.24        898.73        26.45 o                         
   4   5   6         30.04         31.11         2.19 o                         
   5   5   6         18.57         21.79         3.33 o                         
   6   5   6         77.02         84.98         3.26 o                         
   7   5   6         90.64        100.79         3.64 o                         
   8   5   6         74.90         69.64         2.81 o                         
   9   5   6         13.09         11.64         1.57 o                         
  10   5   6          8.70          9.18         1.41 o                         
  11   5   6         56.62         56.46         8.41 o                         
  -9   6   6          0.00          0.46         1.24 o                         
  -8   6   6          4.96          3.07         1.37 o                         
  -7   6   6          3.63          4.16         1.53 o                         
  -6   6   6         33.69         28.08         3.81 o                         
  -5   6   6          3.96          2.63         1.62 o                         
  -4   6   6         28.80         32.91         2.01 o                         
  -3   6   6        388.77        349.38        10.64 o                         
  -2   6   6          9.80          8.69         1.38 o                         
  -1   6   6        492.47        461.37        13.84 o                         
   0   6   6        733.27        741.54        30.09 o                         
   1   6   6        719.58        716.26        39.28 o                         
   2   6   6        561.44        521.76        15.55 o                         
   3   6   6         71.44         71.68         5.14 o                         
   4   6   6        250.30        245.67        11.66 o                         
   5   6   6        282.82        287.72         8.88 o                         
   6   6   6        215.67        191.69         6.09 o                         
   7   6   6         97.83         91.46         3.39 o                         
   8   6   6         18.34         20.69         2.70 o                         
   9   6   6         31.66         35.18         2.63 o                         
  10   6   6          5.03          5.50         1.46 o                         
  -8   7   6         43.15         38.34         2.57 o                         
  -7   7   6         50.68         54.49         5.57 o                         
  -6   7   6         65.82         69.45         2.80 o                         
  -5   7   6         17.40         15.16         1.75 o                         
  -4   7   6        142.35        163.77        10.55 o                         
  -3   7   6        122.00        125.91         5.02 o                         
  -2   7   6        189.41        211.74         6.81 o                         
  -1   7   6        534.66        546.04        16.30 o                         
   0   7   6        765.04        778.35        33.99 o                         
   1   7   6        196.57        209.66        18.11 o                         
   2   7   6         71.71         70.04         2.88 o                         
   3   7   6         38.95         42.04         3.58 o                         
   4   7   6        216.84        202.16         8.86 o                         
   5   7   6        212.92        196.57         6.25 o                         
   6   7   6          0.35         -0.35         1.47 o                         
   7   7   6          1.75          3.51         1.47 o                         
   8   7   6          4.13          7.50         1.50 o                         
   9   7   6          2.99          1.77         1.39 o                         
  10   7   6          2.66         -1.59         1.59 o                         
  -8   8   6          8.06          6.66         2.06 o                         
  -7   8   6         37.67         39.51         2.07 o                         
  -6   8   6          4.95         11.30         1.67 o                         
  -5   8   6        109.47        109.62         3.94 o                         
  -4   8   6         26.10         23.79         2.00 o                         
  -3   8   6         63.68         76.17         3.19 o                         
  -2   8   6        195.41        191.58         6.21 o                         
  -1   8   6         95.14         93.10         5.28 o                         
   0   8   6        274.30        286.48         8.87 o                         
   1   8   6        832.90        837.44        24.70 o                         
   2   8   6         57.24         71.11         2.96 o                         
   3   8   6         34.70         37.29         2.17 o                         
   4   8   6        126.60        130.29         4.42 o                         
   5   8   6         43.02         39.58         5.52 o                         
   6   8   6          0.25          0.41         1.53 o                         
   7   8   6          4.16          6.69         2.03 o                         
   8   8   6          1.45          1.01         1.40 o                         
   9   8   6          2.12          2.28         1.54 o                         
  -7   9   6          2.70          3.89         1.40 o                         
  -6   9   6         18.78         14.90         4.71 o                         
  -5   9   6          6.50          6.97         1.67 o                         
  -4   9   6         67.62         72.05         3.74 o                         
  -3   9   6          0.05          0.37         1.63 o                         
  -2   9   6          7.75         10.63         1.90 o                         
  -1   9   6          7.85          7.91         2.02 o                         
   0   9   6         22.74         30.55         1.82 o                         
   1   9   6        260.30        229.91         8.51 o                         
   2   9   6          2.43          4.56         1.74 o                         
   3   9   6          0.03          2.15         1.59 o                         
   4   9   6        120.21        128.86         7.51 o                         
   5   9   6        195.23        178.57         5.73 o                         
   6   9   6        206.12        219.29         6.86 o                         
   7   9   6        137.55        150.99         4.91 o                         
   8   9   6         19.33         24.21         1.79 o                         
   9   9   6         25.93          9.48         7.90 o                         
  -6  10   6        119.10        114.30         3.96 o                         
  -5  10   6          1.51          3.06         1.42 o                         
  -4  10   6         24.91         32.82         4.46 o                         
  -3  10   6         74.75         79.76         3.16 o                         
  -2  10   6         60.12         56.16         2.61 o                         
  -1  10   6         76.89         70.12         2.96 o                         
   0  10   6         70.40         75.51         3.88 o                         
   1  10   6         19.29         19.35         1.83 o                         
   2  10   6         70.36         71.74         2.69 o                         
   3  10   6          1.65          2.20         1.55 o                         
   4  10   6          5.20          4.49         1.46 o                         
   5  10   6          3.62          3.12         1.44 o                         
   6  10   6         16.28         16.82         2.89 o                         
   7  10   6          9.15         11.38         2.14 o                         
   8  10   6          5.63          2.92         2.37 o                         
  -5  11   6         27.64         21.37         5.23 o                         
  -4  11   6         99.64        101.59         3.61 o                         
  -3  11   6         32.08         26.93         1.89 o                         
  -2  11   6         19.71         28.75         2.02 o                         
  -1  11   6         25.64         33.63         4.36 o                         
   0  11   6        142.64        169.99         5.55 o                         
   1  11   6         79.15         95.96         3.56 o                         
   2  11   6        138.77        150.61         4.97 o                         
   3  11   6         68.49         68.79         3.40 o                         
   4  11   6          1.97          2.51         1.17 o                         
   5  11   6          1.83          5.13         1.17 o                         
   6  11   6         46.19         41.28         3.57 o                         
  -4  12   6          3.53          0.11         4.29 o                         
  -3  12   6          0.14          2.36         1.25 o                         
  -2  12   6          3.76          5.45         1.49 o                         
  -1  12   6          2.14          2.33         1.35 o                         
   0  12   6          3.35          2.09         1.47 o                         
   1  12   6          3.41          5.59         1.76 o                         
   2  12   6          1.76          4.62         3.64 o                         
   3  12   6          5.09          4.46         1.43 o                         
   4  12   6         49.11         47.98         2.14 o                         
   5  12   6         53.81         60.29         7.56 o                         
   0  13   6          0.07          0.81         1.39 o                         
   1  13   6          8.40          6.28         1.29 o                         
   1  -9   7          1.34         -1.49         3.20 o                         
   2  -9   7         11.63          9.34         4.50 o                         
  -2  -8   7          5.68          5.10         0.96 o                         
  -1  -8   7         18.98         16.87         1.23 o                         
   0  -8   7          0.59          0.04         1.13 o                         
   1  -8   7        115.07        108.43         5.84 o                         
   2  -8   7          0.99          4.11         1.48 o                         
   3  -8   7          8.38          7.38         2.11 o                         
   4  -8   7          5.27          5.68         2.06 o                         
   5  -8   7          7.61          9.19         1.53 o                         
   6  -8   7          6.58          4.14         1.42 o                         
  -2  -7   7         63.10         68.70         2.68 o                         
  -1  -7   7         37.65         37.31         1.62 o                         
   0  -7   7         82.59         71.40         2.57 o                         
   1  -7   7          4.24          3.60         1.35 o                         
   2  -7   7         39.17         35.04         2.22 o                         
   3  -7   7          5.24          5.18         1.48 o                         
   4  -7   7          4.91          4.73         1.56 o                         
   5  -7   7         22.06         20.47         2.31 o                         
   6  -7   7         17.06         14.19         1.68 o                         
   7  -7   7         11.67          7.26         1.76 o                         
  -2  -6   7         12.38         13.34         1.10 o                         
  -1  -6   7          4.43          4.09         1.01 o                         
   0  -6   7          0.22          1.68         1.18 o                         
   1  -6   7          0.48          1.48         1.30 o                         
   2  -6   7        107.35        112.47         8.97 o                         
   3  -6   7        155.93        163.40         6.20 o                         
   4  -6   7        378.93        404.26        12.13 o                         
   5  -6   7         67.07         74.04         3.95 o                         
   6  -6   7         40.48         30.43         2.03 o                         
   7  -6   7         16.62         17.74         1.70 o                         
   8  -6   7          9.26          7.57         1.56 o                         
  -6  -5   7          0.04          1.64         3.54 o                         
  -5  -5   7          0.05          0.29         2.05 o                         
  -2  -5   7          1.73          2.89         0.93 o                         
  -1  -5   7         32.08         43.13         2.12 o                         
   0  -5   7          0.01          0.59         1.07 o                         
   1  -5   7         66.54         65.33         5.43 o                         
   2  -5   7          0.36          0.54         1.46 o                         
   3  -5   7         33.60         33.14         1.93 o                         
   4  -5   7        105.87        108.69         3.85 o                         
   5  -5   7        377.64        387.51        11.67 o                         
   6  -5   7         83.25         85.98         3.27 o                         
   7  -5   7         39.01         42.16         2.49 o                         
   8  -5   7         13.40         15.78         1.78 o                         
   9  -5   7          9.76         11.50         1.59 o                         
  -7  -4   7         36.08         31.96         4.69 o                         
  -6  -4   7          5.30          5.00         3.10 o                         
  -5  -4   7          0.72          4.29         2.33 o                         
  -2  -4   7        107.03        125.82         4.58 o                         
  -1  -4   7          0.72          3.56         1.22 o                         
   0  -4   7          0.31         -0.21         1.41 o                         
   1  -4   7          4.36          2.94         1.21 o                         
   2  -4   7         95.60        108.76         8.33 o                         
   3  -4   7         36.87         30.69         1.95 o                         
   4  -4   7         14.35         17.14         2.34 o                         
   5  -4   7         28.90         35.22         2.18 o                         
   6  -4   7         36.81         37.16         2.17 o                         
   7  -4   7         34.98         39.42         2.26 o                         
   8  -4   7          0.95          0.69         1.61 o                         
   9  -4   7          0.49          0.16         1.60 o                         
  10  -4   7         97.99        105.20         3.62 o                         
  -8  -3   7          1.79          1.69         6.59 o                         
  -7  -3   7          2.96          3.85         4.32 o                         
  -6  -3   7          1.06         -0.19         3.06 o                         
  -5  -3   7          6.21          2.71         2.53 o                         
  -2  -3   7        229.27        214.35         7.59 o                         
  -1  -3   7         27.58         25.28         1.63 o                         
   0  -3   7         57.91         73.94         3.66 o                         
   1  -3   7        201.59        201.91         6.15 o                         
   2  -3   7        535.71        532.89        15.79 o                         
   3  -3   7        275.90        258.99         7.95 o                         
   4  -3   7        177.37        182.74         5.85 o                         
   5  -3   7          2.29          1.88         1.66 o                         
   6  -3   7        111.34        124.93         4.35 o                         
   7  -3   7        103.24        110.84         4.05 o                         
   8  -3   7        118.30        140.99         4.76 o                         
   9  -3   7         40.57         48.21         2.38 o                         
  10  -3   7          2.77          4.46         1.54 o                         
  -8  -2   7          0.41          0.67         3.96 o                         
  -7  -2   7         30.41         43.00         4.68 o                         
  -6  -2   7          0.37          2.80         3.06 o                         
  -5  -2   7        101.44        116.94         7.28 o                         
  -4  -2   7          0.00          2.68         1.83 o                         
  -2  -2   7         42.92         45.72         2.00 o                         
  -1  -2   7          0.00          0.66         1.06 o                         
   0  -2   7         10.46          7.74         1.30 o                         
   1  -2   7         83.72         82.88         3.48 o                         
   2  -2   7          0.01          0.78         1.23 o                         
   3  -2   7          0.07          0.13         1.38 o                         
   4  -2   7        545.77        543.87        16.18 o                         
   5  -2   7        144.85        151.93         5.07 o                         
   6  -2   7        110.81        127.01         4.37 o                         
   7  -2   7          5.11          7.78         1.80 o                         
   8  -2   7         20.08         20.52         1.96 o                         
   9  -2   7          0.43          2.70         2.00 o                         
  10  -2   7         13.83         13.48         1.70 o                         
  11  -2   7         41.17         45.08         2.05 o                         
  -9  -1   7         28.46         26.00         4.70 o                         
  -8  -1   7         51.95         50.94         5.07 o                         
  -7  -1   7         43.87         41.50         4.32 o                         
  -6  -1   7          0.92          5.26         3.03 o                         
  -5  -1   7         19.56         20.30         3.13 o                         
  -4  -1   7         90.31        108.77         6.60 o                         
  -3  -1   7        308.70        294.07         9.48 o                         
  -2  -1   7        363.14        358.14        12.55 o                         
  -1  -1   7         33.14         25.78         1.58 o                         
   0  -1   7         39.11         38.73         2.10 o                         
   1  -1   7          1.24          4.43         0.80 o                         
   2  -1   7        113.72        108.30         3.63 o                         
   3  -1   7        456.77        489.53        15.88 o                         
   4  -1   7        290.16        339.83        10.27 o                         
   5  -1   7        174.02        178.81         5.77 o                         
   6  -1   7        193.58        214.92         6.83 o                         
   7  -1   7         94.83        118.51         4.19 o                         
   8  -1   7         21.25         25.64         2.00 o                         
   9  -1   7         17.35         18.70         1.83 o                         
  10  -1   7        112.91        127.53         4.32 o                         
  11  -1   7         23.33         21.33         1.64 o                         
  -9   0   7         59.34         51.29         9.05 o                         
  -8   0   7         60.22         50.57         5.05 o                         
  -7   0   7         46.69         47.25         4.60 o                         
  -6   0   7          4.47          8.10         3.24 o                         
  -5   0   7          7.67         10.07         0.78 o                         
  -4   0   7        301.66        302.05        11.86 o                         
  -3   0   7        103.01        103.12         5.34 o                         
  -2   0   7         76.35         71.67         2.86 o                         
  -1   0   7        239.58        250.44         8.95 o                         
   0   0   7       2218.70       2275.61        78.59 o                         
   1   0   7         41.67         32.26         1.61 o                         
   2   0   7        338.28        319.83         9.63 o                         
   3   0   7        198.04        202.40         8.99 o                         
   4   0   7          3.40          9.01         1.65 o                         
   5   0   7        198.09        205.89         6.50 o                         
   6   0   7        237.97        230.75        11.05 o                         
   7   0   7        146.11        168.16         5.56 o                         
   8   0   7         10.69         13.43         1.87 o                         
   9   0   7         77.66         76.88         3.07 o                         
  10   0   7         75.91         78.04         4.56 o                         
  11   0   7         10.25          9.46         2.71 o                         
  -9   1   7          6.66          2.12         4.43 o                         
  -8   1   7         14.52         16.33         4.28 o                         
  -7   1   7         48.81         46.21         4.87 o                         
  -6   1   7          6.17          4.63         1.00 o                         
  -5   1   7          1.43          3.37         1.09 o                         
  -4   1   7         50.46         49.41         1.98 o                         
  -3   1   7        241.82        249.78         7.51 o                         
  -2   1   7        274.86        275.96         9.79 o                         
  -1   1   7        287.82        335.46        27.40 o                         
   0   1   7         31.26         32.22         1.54 o                         
   1   1   7         32.53         26.65         1.59 o                         
   2   1   7         30.49         36.03         1.87 o                         
   3   1   7        291.61        342.96        10.35 o                         
   4   1   7         11.19          3.20         1.59 o                         
   5   1   7        200.25        176.50         5.72 o                         
   6   1   7         12.55         16.59         1.89 o                         
   7   1   7        121.07        125.84         4.40 o                         
   8   1   7          3.73          4.77         1.70 o                         
   9   1   7        180.16        192.65         6.16 o                         
  10   1   7        215.53        234.77         7.27 o                         
  11   1   7         37.19         34.69         1.96 o                         
  -9   2   7         28.78         28.28         4.92 o                         
  -8   2   7         15.28         23.16         3.89 o                         
  -7   2   7         19.38         20.26         1.42 o                         
  -6   2   7         38.01         37.72         2.30 o                         
  -5   2   7          4.03          5.30         1.15 o                         
  -4   2   7       1301.67       1160.34        96.43 o                         
  -3   2   7        481.86        435.96        12.93 o                         
  -2   2   7        730.68        706.44        20.78 o                         
  -1   2   7          6.25          4.30         1.19 o                         
   0   2   7        399.95        341.45        10.24 o                         
   1   2   7         37.48         26.36         1.67 o                         
   2   2   7        774.85        719.59        21.22 o                         
   3   2   7        259.95        261.70         8.06 o                         
   4   2   7        113.75        131.60        10.71 o                         
   5   2   7          5.63          8.58         1.72 o                         
   6   2   7         83.21         64.26         2.77 o                         
   7   2   7          9.34         12.22         1.93 o                         
   8   2   7          1.16          1.48         1.65 o                         
   9   2   7         11.93          9.83         1.65 o                         
  10   2   7          5.47          8.38         1.66 o                         
  11   2   7          0.15          0.40         1.45 o                         
  -9   3   7          7.54          6.64         1.49 o                         
  -8   3   7          0.63          0.59         1.34 o                         
  -7   3   7         37.41         36.23         4.31 o                         
  -6   3   7          3.43          3.55         1.31 o                         
  -5   3   7         11.94         10.44         2.45 o                         
  -4   3   7        104.95        114.22         8.20 o                         
  -3   3   7          2.52          2.41         1.35 o                         
  -2   3   7          2.77          1.49         1.29 o                         
  -1   3   7        316.32        270.02        14.57 o                         
   0   3   7        553.89        459.00        20.32 o                         
   1   3   7        158.06        141.65        11.08 o                         
   2   3   7        432.24        445.96        13.34 o                         
   3   3   7        726.59        685.92        20.28 o                         
   4   3   7         20.31         23.50         1.91 o                         
   5   3   7        466.84        394.13        11.90 o                         
   6   3   7        329.44        328.04        10.03 o                         
   7   3   7        382.40        347.42        10.59 o                         
   8   3   7          0.37          1.79         1.65 o                         
   9   3   7          1.41          3.78         2.71 o                         
  10   3   7          4.12          4.92         1.59 o                         
  11   3   7         71.72         72.72         2.76 o                         
  -9   4   7         14.42         16.04         1.46 o                         
  -8   4   7         26.67         23.88         1.57 o                         
  -7   4   7        181.60        186.28        10.12 o                         
  -6   4   7         58.04         56.84         4.45 o                         
  -5   4   7          1.40          1.49         1.86 o                         
  -4   4   7         99.02        106.56         3.70 o                         
  -3   4   7         52.72         51.98         2.65 o                         
  -2   4   7        283.27        292.53        13.62 o                         
  -1   4   7         74.35         96.32         8.42 o                         
   0   4   7         39.36         41.30         2.08 o                         
   1   4   7        110.40        105.68         3.72 o                         
   2   4   7         24.97         34.84         1.99 o                         
   3   4   7        255.82        235.04         7.36 o                         
   4   4   7         15.41         16.37         1.77 o                         
   5   4   7         17.76         12.68         1.73 o                         
   6   4   7         22.10         19.12         1.93 o                         
   7   4   7         86.51         65.71         2.82 o                         
   8   4   7         73.62         74.36         2.96 o                         
   9   4   7        109.36        115.19         4.98 o                         
  10   4   7         74.56         72.82         5.41 o                         
  11   4   7          5.38          5.28         1.41 o                         
  -9   5   7         25.68         19.73         1.83 o                         
  -8   5   7          0.07         -0.34         1.27 o                         
  -7   5   7         16.49         15.21         1.52 o                         
  -6   5   7         11.15         14.26         2.19 o                         
  -5   5   7        115.57        125.22         4.25 o                         
  -4   5   7        461.80        444.94        13.39 o                         
  -3   5   7        309.31        283.79         7.46 o                         
  -2   5   7        105.72        121.62         4.17 o                         
  -1   5   7         49.44         51.90         2.39 o                         
   0   5   7         12.04         35.30         3.69 o                         
   1   5   7        750.48        733.60        21.67 o                         
   2   5   7        242.68        260.22         8.06 o                         
   3   5   7        220.58        189.36         6.07 o                         
   4   5   7         44.14         42.57         2.19 o                         
   5   5   7         80.58         79.92        11.79 o                         
   6   5   7          0.12          1.40         1.98 o                         
   7   5   7          7.46          9.60         1.70 o                         
   8   5   7         24.05         19.02         1.75 o                         
   9   5   7          1.25          2.79         1.44 o                         
  10   5   7          5.46          3.43         2.39 o                         
  11   5   7          0.05         -0.82         1.48 o                         
  -8   6   7         12.03          9.31         2.78 o                         
  -7   6   7         20.25         17.93         1.61 o                         
  -6   6   7          0.17         -0.33         1.40 o                         
  -5   6   7         66.38         68.25         3.58 o                         
  -4   6   7          9.50          9.99         2.09 o                         
  -3   6   7          0.02          0.22         2.02 o                         
  -2   6   7        114.64        118.39         4.78 o                         
  -1   6   7        506.19        511.48        15.30 o                         
   0   6   7          5.33          6.09         1.58 o                         
   1   6   7        167.73        169.25         6.93 o                         
   2   6   7        161.95        146.81         4.87 o                         
   3   6   7          1.18          4.58         2.51 o                         
   4   6   7        449.03        383.84        17.97 o                         
   5   6   7        425.81        445.16        13.41 o                         
   6   6   7        209.74        203.40         6.45 o                         
   7   6   7         12.17         11.76         1.69 o                         
   8   6   7          0.00         -1.24         1.57 o                         
   9   6   7          6.37          6.93         2.60 o                         
  10   6   7         66.72         66.64         4.45 o                         
  -8   7   7         78.67         72.96         2.77 o                         
  -7   7   7        119.83        120.47         4.07 o                         
  -6   7   7          2.47          1.69         1.50 o                         
  -5   7   7          1.18          2.19         1.51 o                         
  -4   7   7         12.19         10.71         1.89 o                         
  -3   7   7        989.68       1026.32        30.21 o                         
  -2   7   7         22.96         24.43         2.44 o                         
  -1   7   7         14.38         19.40         2.85 o                         
   0   7   7         90.23         80.73         3.21 o                         
   1   7   7        203.52        196.39         7.56 o                         
   2   7   7        141.08        129.33         6.91 o                         
   3   7   7         34.57         41.17         6.89 o                         
   4   7   7         44.33         45.13         4.53 o                         
   5   7   7        195.82        191.28         6.14 o                         
   6   7   7         31.79         36.05         2.11 o                         
   7   7   7          0.38          0.22         1.60 o                         
   8   7   7         15.76         17.59         1.72 o                         
   9   7   7          6.60          5.78         1.51 o                         
  10   7   7         14.93         12.00         4.00 o                         
  -8   8   7          0.14         -1.47         4.58 o                         
  -7   8   7         11.41          9.50         1.45 o                         
  -6   8   7         49.41         50.04         5.33 o                         
  -5   8   7        166.89        171.45         5.59 o                         
  -4   8   7        119.34        123.51         4.34 o                         
  -3   8   7        104.88        105.83         4.03 o                         
  -2   8   7         21.59         27.33         2.14 o                         
  -1   8   7          0.05          0.40         1.75 o                         
   0   8   7        106.42        106.75         3.92 o                         
   1   8   7        253.66        311.00        10.42 o                         
   2   8   7        392.95        409.40        19.58 o                         
   3   8   7         93.68        100.96         3.73 o                         
   4   8   7          3.40          5.58         1.66 o                         
   5   8   7        129.88        138.42         7.19 o                         
   6   8   7        105.02        110.80         3.90 o                         
   7   8   7         37.57         41.60         3.31 o                         
   8   8   7          0.77         -0.24         1.43 o                         
   9   8   7          3.52          6.61         2.05 o                         
  -7   9   7         42.25         40.52         4.61 o                         
  -6   9   7          1.20          3.64         1.46 o                         
  -5   9   7          4.54          6.10         1.57 o                         
  -4   9   7          0.41          0.18         2.40 o                         
  -3   9   7         10.53         11.34         1.68 o                         
  -2   9   7         90.48         92.51         5.25 o                         
  -1   9   7         76.34         81.04         3.24 o                         
   0   9   7         80.10        100.31         7.21 o                         
   1   9   7        104.52         99.45         5.60 o                         
   2   9   7         79.64         75.38         3.47 o                         
   3   9   7         22.98         26.66         2.00 o                         
   4   9   7        143.06        153.90         5.08 o                         
   5   9   7        159.62        164.68         5.75 o                         
   6   9   7          0.09          0.89         1.50 o                         
   7   9   7          0.20         -0.01         1.50 o                         
   8   9   7          0.66          2.49         1.49 o                         
   9   9   7         20.21          9.05         5.68 o                         
  -6  10   7          2.37          4.19         1.31 o                         
  -5  10   7          3.95          3.32         1.53 o                         
  -4  10   7         66.94         66.70         2.79 o                         
  -3  10   7        153.34        158.33         7.29 o                         
  -2  10   7         46.50         49.90         3.10 o                         
  -1  10   7         48.61         46.53         3.34 o                         
   0  10   7          0.77          2.93         1.68 o                         
   1  10   7         17.30         21.35         1.55 o                         
   2  10   7          7.29         10.57         1.70 o                         
   3  10   7         30.39         25.66         1.91 o                         
   4  10   7         20.66         30.40         1.94 o                         
   5  10   7         30.93         34.48         1.93 o                         
   6  10   7          0.03          0.17         1.39 o                         
   7  10   7          2.25          3.32         1.36 o                         
   8  10   7          1.43          0.66         1.66 o                         
  -5  11   7         42.44         38.43         1.92 o                         
  -4  11   7         67.40         69.11         2.76 o                         
  -3  11   7         10.11         17.00         1.76 o                         
  -2  11   7          1.30          1.50         1.59 o                         
  -1  11   7         37.71         45.94         2.38 o                         
   0  11   7        140.84        149.51         4.95 o                         
   1  11   7         23.12         21.38         2.88 o                         
   2  11   7         58.20         65.18         2.72 o                         
   3  11   7          3.14          5.88         2.30 o                         
   4  11   7         10.90         15.24         2.13 o                         
   5  11   7          2.02          4.19         1.39 o                         
   6  11   7         31.70         29.52         2.86 o                         
  -3  12   7         32.46         27.71         1.69 o                         
  -2  12   7          3.24          2.97         1.45 o                         
  -1  12   7         52.58         61.94         2.64 o                         
   0  12   7         16.18         14.51         1.61 o                         
   1  12   7          2.19          6.16         1.54 o                         
   2  12   7         37.18         46.30         2.21 o                         
   3  12   7         69.13         80.39         2.98 o                         
   4  12   7         33.55         28.12         1.76 o                         
   5  12   7          0.70          2.89         3.74 o                         
  -1  -8   8          1.02          1.72         1.17 o                         
   0  -8   8          0.05         -0.85         1.17 o                         
   1  -8   8         63.60         55.79         4.88 o                         
   2  -8   8         49.86         40.94         1.93 o                         
   3  -8   8          2.34          1.89         1.95 o                         
   4  -8   8          0.01          0.52         1.40 o                         
  -1  -7   8          1.70          1.01         1.29 o                         
   0  -7   8          5.07          1.62         1.24 o                         
   1  -7   8         91.05         77.91         2.77 o                         
   2  -7   8          2.36          1.36         1.39 o                         
   3  -7   8          0.79          2.76         1.48 o                         
   4  -7   8         17.27         13.56         1.59 o                         
   5  -7   8          7.56          8.35         1.68 o                         
   6  -7   8          2.97          2.26         1.45 o                         
  -2  -6   8         11.42          9.19         0.89 o                         
  -1  -6   8          2.29          1.77         1.12 o                         
   0  -6   8         18.08         19.24         1.68 o                         
   1  -6   8        193.85        203.07         6.22 o                         
   2  -6   8         88.31         91.75         3.81 o                         
   3  -6   8          1.57          2.20         1.44 o                         
   4  -6   8         63.53         63.28         2.71 o                         
   5  -6   8        157.29        162.27         5.26 o                         
   6  -6   8         18.03         18.84         2.02 o                         
   7  -6   8         65.77         64.13         2.64 o                         
   8  -6   8          5.19          7.10         2.32 o                         
  -2  -5   8         23.14         27.98         1.39 o                         
  -1  -5   8         14.80          7.68         1.32 o                         
   0  -5   8          9.66         16.97         1.61 o                         
   1  -5   8          2.05          1.24         1.08 o                         
   2  -5   8          7.20          6.86         1.35 o                         
   3  -5   8         18.96         24.87         3.91 o                         
   4  -5   8          0.89          2.30         1.78 o                         
   5  -5   8         12.46         12.11         1.76 o                         
   6  -5   8          0.05         -0.04         1.60 o                         
   7  -5   8         32.34         32.86         3.08 o                         
   8  -5   8          0.30         -0.20         1.51 o                         
   9  -5   8         48.53         40.08         2.03 o                         
  -2  -4   8        106.49        104.34         3.86 o                         
  -1  -4   8         35.21         31.58         1.78 o                         
   0  -4   8          2.50          1.30         1.49 o                         
   1  -4   8         51.37         50.62         2.50 o                         
   2  -4   8         83.44         91.26         3.21 o                         
   3  -4   8         18.69         17.76         1.62 o                         
   4  -4   8          3.91          4.28         1.56 o                         
   5  -4   8          0.27          1.21         1.54 o                         
   6  -4   8          0.19         -1.56         1.59 o                         
   7  -4   8         10.43         11.25         1.68 o                         
   8  -4   8          0.39          0.43         1.54 o                         
   9  -4   8          4.05          7.20         1.45 o                         
  -7  -3   8          2.75         -0.51         3.45 o                         
  -6  -3   8          0.86          2.30         2.19 o                         
  -2  -3   8         45.33         47.42         2.04 o                         
  -1  -3   8        106.57        127.41         4.77 o                         
   0  -3   8        114.35        133.25         5.05 o                         
   1  -3   8         27.48         25.47         2.01 o                         
   2  -3   8        453.78        474.14        14.05 o                         
   3  -3   8          4.88          3.40         1.51 o                         
   4  -3   8        191.49        200.05         6.32 o                         
   5  -3   8        117.02        141.04         4.76 o                         
   6  -3   8         56.37         62.93         2.76 o                         
   7  -3   8         77.46         87.27         3.31 o                         
   8  -3   8         17.26         23.03         2.80 o                         
   9  -3   8          1.13          2.44         1.49 o                         
  10  -3   8        109.93        114.06         3.86 o                         
  -8  -2   8          9.08         11.07         5.94 o                         
  -7  -2   8          0.11          1.55         3.91 o                         
  -6  -2   8          7.02          3.36         2.96 o                         
  -5  -2   8         66.11         58.68         4.19 o                         
  -3  -2   8         12.22          6.68         0.93 o                         
  -2  -2   8         46.77         37.25         1.78 o                         
  -1  -2   8          3.02          3.89         1.30 o                         
   0  -2   8         34.98         32.09         1.99 o                         
   1  -2   8        229.69        249.63         9.00 o                         
   2  -2   8          0.02          0.85         1.25 o                         
   3  -2   8         53.81         60.30         6.89 o                         
   4  -2   8         52.61         47.12         2.31 o                         
   5  -2   8         21.33         21.87         2.39 o                         
   6  -2   8          0.02         -1.02         1.70 o                         
   7  -2   8          4.56          5.16         1.68 o                         
   8  -2   8         43.15         50.07         2.43 o                         
   9  -2   8         22.25         26.22         1.94 o                         
  10  -2   8         40.08         41.32         2.13 o                         
  -8  -1   8          2.95         -1.77         4.03 o                         
  -7  -1   8          0.00         -3.52         4.02 o                         
  -6  -1   8         14.76         17.92         3.27 o                         
  -5  -1   8         95.47        104.12         7.57 o                         
  -3  -1   8         25.91         26.02         1.70 o                         
  -2  -1   8        417.36        432.30        15.12 o                         
  -1  -1   8        743.83        735.84        25.60 o                         
   0  -1   8          8.73          6.97         1.42 o                         
   1  -1   8         93.90         91.00         3.78 o                         
   2  -1   8        303.25        257.98         7.83 o                         
   3  -1   8         71.75         82.76         3.04 o                         
   4  -1   8         26.77         27.08         1.84 o                         
   5  -1   8         59.02         61.06         3.74 o                         
   6  -1   8        549.97        590.48        17.57 o                         
   7  -1   8        266.71        300.86         9.25 o                         
   8  -1   8         24.65         28.30         2.07 o                         
   9  -1   8         15.67         14.07         1.76 o                         
  10  -1   8          5.13          6.08         1.58 o                         
  11  -1   8          2.97          1.17         1.34 o                         
  -8   0   8         42.44         46.82         5.13 o                         
  -7   0   8          6.07          3.39         3.72 o                         
  -6   0   8         40.18         44.11         4.21 o                         
  -5   0   8          5.03          3.86         2.90 o                         
  -4   0   8          1.48          2.80         0.89 o                         
  -3   0   8         67.47         75.75         2.97 o                         
  -2   0   8         15.42         15.55         1.39 o                         
  -1   0   8        313.60        329.62        11.63 o                         
   0   0   8        618.37        607.84        21.24 o                         
   1   0   8        276.82        247.47        11.59 o                         
   2   0   8         56.19         54.26         3.76 o                         
   3   0   8         10.50         10.41         1.49 o                         
   4   0   8         90.99         82.50         3.09 o                         
   5   0   8        229.21        229.57         7.22 o                         
   6   0   8        677.73        693.74        20.56 o                         
   7   0   8         36.60         47.35         2.45 o                         
   8   0   8         19.51         23.59         1.96 o                         
   9   0   8        219.72        244.81         7.63 o                         
  10   0   8        225.89        224.39         7.00 o                         
  11   0   8        169.47        174.27         5.93 o                         
  -8   1   8        101.69         98.09         7.19 o                         
  -7   1   8         13.26         10.92         5.14 o                         
  -6   1   8         42.56         42.39         4.29 o                         
  -5   1   8         48.44         53.59         4.59 o                         
  -4   1   8        101.53        103.70         6.73 o                         
  -3   1   8        593.31        580.13        17.08 o                         
  -2   1   8        553.63        498.26        17.41 o                         
  -1   1   8        171.00        195.22        13.55 o                         
   0   1   8         39.39         45.96         1.88 o                         
   1   1   8         36.32         35.68         1.71 o                         
   2   1   8          4.85         11.31         2.08 o                         
   3   1   8        399.95        383.73        11.53 o                         
   4   1   8        138.00        143.07         9.01 o                         
   5   1   8         21.93         21.60         1.91 o                         
   6   1   8         40.95         49.35         3.64 o                         
   7   1   8         23.68         27.87         2.11 o                         
   8   1   8          5.84          8.60         1.79 o                         
   9   1   8          2.70          4.18         1.66 o                         
  10   1   8         11.87          9.91         1.62 o                         
  11   1   8         39.99         40.22         2.00 o                         
  -9   2   8          0.10          1.28         4.89 o                         
  -8   2   8          0.05         -1.58         1.58 o                         
  -7   2   8          2.79          1.08         1.31 o                         
  -6   2   8         34.00         32.61         4.30 o                         
  -5   2   8        161.09        175.08         5.48 o                         
  -4   2   8         18.00         18.91         2.98 o                         
  -3   2   8         80.33         94.03         3.52 o                         
  -2   2   8        103.89         96.52         5.48 o                         
  -1   2   8         67.09         57.90         2.29 o                         
   0   2   8         63.09         49.21         2.08 o                         
   1   2   8       1352.27       1231.38        36.01 o                         
   2   2   8        548.00        579.69        25.32 o                         
   3   2   8          5.02          3.96         1.59 o                         
   4   2   8        282.21        260.92         8.07 o                         
   5   2   8         26.77         22.35         1.89 o                         
   6   2   8         63.00         58.53         2.93 o                         
   7   2   8          0.03          1.03         1.76 o                         
   8   2   8          7.31          5.89         1.73 o                         
   9   2   8         29.09         30.19         1.97 o                         
  10   2   8         21.96         23.90         1.78 o                         
  11   2   8          8.63         11.86         1.49 o                         
  -9   3   8          3.95          5.82         4.87 o                         
  -8   3   8          4.51          6.34         1.63 o                         
  -7   3   8          2.73          4.68         1.29 o                         
  -6   3   8         20.94         26.58         1.97 o                         
  -5   3   8          5.12          6.31         1.39 o                         
  -4   3   8        149.90        167.96         8.26 o                         
  -3   3   8          0.92          3.81         1.36 o                         
  -2   3   8        201.58        180.99         5.70 o                         
  -1   3   8         29.57         19.93         2.16 o                         
   0   3   8        305.12        279.11         8.49 o                         
   1   3   8        188.28        166.77         9.77 o                         
   2   3   8        416.33        402.01        12.09 o                         
   3   3   8        684.13        679.57        20.13 o                         
   4   3   8       1100.12       1017.72        29.92 o                         
   5   3   8        426.64        366.41        11.09 o                         
   6   3   8         19.41         23.42         2.81 o                         
   7   3   8         80.15         78.19         6.42 o                         
   8   3   8         45.83         49.68         2.46 o                         
   9   3   8        169.89        176.74         5.69 o                         
  10   3   8         76.73         82.48         3.07 o                         
  11   3   8         21.92         18.32         1.65 o                         
  -8   4   8         60.43         59.87         2.49 o                         
  -7   4   8          4.40          4.82         1.49 o                         
  -6   4   8          5.32          5.95         1.40 o                         
  -5   4   8          2.17          3.31         1.35 o                         
  -4   4   8        231.45        228.89         7.13 o                         
  -3   4   8        131.54        138.14         4.55 o                         
  -2   4   8          2.33          3.41         1.47 o                         
  -1   4   8         39.71         36.75         1.95 o                         
   0   4   8         62.22         62.52         2.58 o                         
   1   4   8         12.03         12.29         1.64 o                         
   2   4   8         92.32         98.09         3.58 o                         
   3   4   8        196.02        212.51         6.70 o                         
   4   4   8          2.21          0.80         1.66 o                         
   5   4   8          1.39          1.32         1.72 o                         
   6   4   8         44.30         45.45         2.45 o                         
   7   4   8          4.10          3.21         1.79 o                         
   8   4   8         59.47         55.53         2.53 o                         
   9   4   8          6.09          3.27         1.52 o                         
  10   4   8          0.59         -1.00         1.45 o                         
  11   4   8         17.79         19.19         2.04 o                         
  -8   5   8         30.35         30.29         1.73 o                         
  -7   5   8          0.14         -0.64         1.37 o                         
  -6   5   8        164.67        169.44         5.45 o                         
  -5   5   8        108.16        109.49         4.98 o                         
  -4   5   8          4.82          8.75         1.83 o                         
  -3   5   8          0.92          1.94         1.87 o                         
  -2   5   8        275.34        269.24         8.31 o                         
  -1   5   8        132.31        123.04         4.42 o                         
   0   5   8        127.98        101.62         9.00 o                         
   1   5   8       1169.43       1125.24        33.03 o                         
   2   5   8          4.12          3.27         1.64 o                         
   3   5   8          2.83          2.67         1.67 o                         
   4   5   8        264.62        239.52         7.51 o                         
   5   5   8        168.24        155.78         5.64 o                         
   6   5   8          7.65          9.92         1.86 o                         
   7   5   8         34.27         31.42         2.76 o                         
   8   5   8          0.34          2.01         1.60 o                         
   9   5   8        124.20        122.88         4.14 o                         
  10   5   8         43.14         40.49         2.04 o                         
  11   5   8          0.22          0.44         1.28 o                         
  -8   6   8          0.77         -0.72         1.58 o                         
  -7   6   8          0.04          1.69         1.31 o                         
  -6   6   8          0.00          0.54         1.36 o                         
  -5   6   8          5.86          8.42         1.59 o                         
  -4   6   8        287.10        271.75        12.61 o                         
  -3   6   8         15.76         30.07         3.19 o                         
  -2   6   8         66.95         66.83         7.76 o                         
  -1   6   8         35.26         37.39         2.48 o                         
   0   6   8        137.61        125.53         4.35 o                         
   1   6   8         82.11         72.95         3.44 o                         
   2   6   8        342.26        306.52         9.40 o                         
   3   6   8         46.82         43.60         3.94 o                         
   4   6   8       2288.17       2316.94        67.60 o                         
   5   6   8          4.00          7.38         1.90 o                         
   6   6   8         28.09         22.60         1.98 o                         
   7   6   8         10.82         13.94         3.83 o                         
   8   6   8         59.73         52.12         3.49 o                         
   9   6   8         15.45         15.78         1.68 o                         
  10   6   8         33.24         32.54         1.86 o                         
  -8   7   8         16.72         11.17         1.87 o                         
  -7   7   8          2.25          3.39         1.37 o                         
  -6   7   8          1.30          3.53         1.44 o                         
  -5   7   8          9.12         11.67         1.93 o                         
  -4   7   8         70.51         79.43         3.14 o                         
  -3   7   8        401.24        435.12        15.80 o                         
  -2   7   8          1.26          4.39         1.80 o                         
  -1   7   8          1.08          3.24         1.78 o                         
   0   7   8         34.13         34.89         2.17 o                         
   1   7   8         75.43         97.06         3.60 o                         
   2   7   8        548.41        540.23        16.11 o                         
   3   7   8        857.44        839.50        24.78 o                         
   4   7   8         34.70         39.29         2.30 o                         
   5   7   8         15.75         13.23         1.82 o                         
   6   7   8          7.24          6.89         1.68 o                         
   7   7   8         69.47         74.49         2.96 o                         
   8   7   8         11.21         11.79         1.68 o                         
   9   7   8          3.65          5.23         1.46 o                         
  10   7   8          0.33          0.23         1.52 o                         
  -7   8   8         46.24         47.26         2.11 o                         
  -6   8   8         90.92         87.31         3.22 o                         
  -5   8   8         56.44         59.40         3.64 o                         
  -4   8   8         23.44         25.95         1.89 o                         
  -3   8   8         12.90         12.26         1.83 o                         
  -2   8   8         68.31         73.74         6.21 o                         
  -1   8   8        134.06        150.99         5.12 o                         
   0   8   8        406.38        429.17        21.60 o                         
   1   8   8         44.74         38.06         2.30 o                         
   2   8   8        215.93        239.32         7.52 o                         
   3   8   8        259.45        269.25        10.68 o                         
   4   8   8         51.19         50.10         5.63 o                         
   5   8   8        101.33        108.88         4.36 o                         
   6   8   8         55.94         60.97         2.64 o                         
   7   8   8         20.76         19.01         1.77 o                         
   8   8   8          6.92          9.36         1.70 o                         
   9   8   8         29.27         28.37         2.84 o                         
  -6   9   8          3.81          4.58         1.77 o                         
  -5   9   8          5.79          3.85         2.58 o                         
  -4   9   8         15.60         20.30         2.09 o                         
  -3   9   8         65.58         68.31         2.92 o                         
  -2   9   8         13.26         14.01         1.80 o                         
  -1   9   8         12.44         14.75         1.58 o                         
   0   9   8        117.26        119.28        10.27 o                         
   1   9   8          5.20          8.96         1.82 o                         
   2   9   8         40.79         36.95         2.22 o                         
   3   9   8         65.04         70.22         2.93 o                         
   4   9   8         69.70         81.87         3.17 o                         
   5   9   8          0.34          0.28         1.51 o                         
   6   9   8          1.19          1.51         1.46 o                         
   7   9   8         38.46         34.42         2.66 o                         
   8   9   8        244.54        245.31         7.52 o                         
   9   9   8         64.53         49.25         3.09 o                         
  -6  10   8         69.75         60.82         3.40 o                         
  -5  10   8        171.33        185.41         5.88 o                         
  -4  10   8        151.71        158.34         5.18 o                         
  -3  10   8         30.87         32.85         2.94 o                         
  -2  10   8          0.16         -0.54         1.65 o                         
  -1  10   8         33.89         43.56         4.17 o                         
   0  10   8         23.74         25.87         1.65 o                         
   1  10   8        121.98        124.33         4.81 o                         
   2  10   8         43.92         52.23         2.50 o                         
   3  10   8          8.14          9.02         1.67 o                         
   4  10   8          0.11          1.49         1.56 o                         
   5  10   8         25.35         27.03         1.78 o                         
   6  10   8          1.05          0.94         1.41 o                         
   7  10   8          0.02          1.75         1.37 o                         
   8  10   8         22.39         14.55         3.38 o                         
  -4  11   8         33.01         38.63         2.23 o                         
  -3  11   8         27.07         25.21         3.53 o                         
  -2  11   8         57.81         57.39         2.60 o                         
  -1  11   8        107.52        115.40         4.07 o                         
   0  11   8         37.35         46.39         2.48 o                         
   1  11   8          3.67          4.51         1.63 o                         
   2  11   8         62.08         77.98         3.02 o                         
   3  11   8        128.46        140.42         4.67 o                         
   4  11   8         21.05         21.32         1.76 o                         
   5  11   8         76.39         83.00         3.07 o                         
   6  11   8          7.09          5.95         1.80 o                         
  -3  12   8          2.80          0.95         4.42 o                         
  -2  12   8         13.53         15.20         1.57 o                         
  -1  12   8          4.46          4.57         1.53 o                         
   0  12   8          2.39          2.76         1.74 o                         
   1  12   8          1.73          5.30         1.56 o                         
   2  12   8          2.91          5.11         1.76 o                         
   3  12   8         19.98         16.94         1.35 o                         
   4  12   8          1.29          0.49         1.11 o                         
   5  12   8          4.32          1.20         1.29 o                         
  -1  -7   9          0.67         -0.45         1.38 o                         
   0  -7   9         16.75         16.49         1.39 o                         
   1  -7   9        133.88        112.04        11.00 o                         
   2  -7   9          0.18          0.98         1.25 o                         
   3  -7   9         32.41         24.54         1.66 o                         
   4  -7   9          2.03          3.89         1.41 o                         
   5  -7   9          0.22         -0.86         1.36 o                         
  -1  -6   9          1.62          2.03         1.08 o                         
   0  -6   9         13.13         17.98         3.44 o                         
   1  -6   9         36.07         33.84         2.02 o                         
   2  -6   9          2.77          1.99         1.21 o                         
   3  -6   9          1.63          0.45         1.36 o                         
   4  -6   9         29.44         25.57         1.79 o                         
   5  -6   9         17.83         18.39         1.63 o                         
   6  -6   9        133.60        124.10         9.42 o                         
   7  -6   9        111.94         93.00         4.56 o                         
  -1  -5   9          3.86          0.95         1.24 o                         
   0  -5   9          1.27          0.37         1.41 o                         
   1  -5   9          7.65          9.95         1.58 o                         
   2  -5   9          5.24          5.30         1.16 o                         
   3  -5   9          8.97          5.23         1.40 o                         
   4  -5   9         43.26         42.67         2.11 o                         
   5  -5   9          3.32          5.07         1.57 o                         
   6  -5   9         87.50         87.85         3.26 o                         
   7  -5   9         97.81        101.30         3.60 o                         
   8  -5   9         84.86         79.04         4.04 o                         
  -2  -4   9          4.97          7.46         1.75 o                         
  -1  -4   9          5.62         12.01         1.40 o                         
   0  -4   9         38.35         48.35         2.39 o                         
   1  -4   9         17.43         21.01         1.84 o                         
   2  -4   9          9.87         11.30         1.72 o                         
   3  -4   9          4.84          6.68         1.47 o                         
   4  -4   9         13.58         12.09         1.58 o                         
   5  -4   9         62.75         67.38         2.75 o                         
   6  -4   9          9.84          9.47         1.67 o                         
   7  -4   9          5.27          6.09         1.63 o                         
   8  -4   9          1.03          1.14         1.43 o                         
   9  -4   9         36.40         32.59         2.49 o                         
  -2  -3   9          0.03          1.55         1.41 o                         
  -1  -3   9        265.59        281.36         9.98 o                         
   0  -3   9        374.97        390.76        13.80 o                         
   1  -3   9         42.05         38.63         2.24 o                         
   2  -3   9         68.67         67.29         4.69 o                         
   3  -3   9        262.75        288.17         8.75 o                         
   4  -3   9         79.66         91.94         3.37 o                         
   5  -3   9         67.77         67.18         2.73 o                         
   6  -3   9        290.71        311.58         9.49 o                         
   7  -3   9         24.04         30.24         1.99 o                         
   8  -3   9         11.38         11.50         1.62 o                         
   9  -3   9         25.74         31.42         1.86 o                         
  10  -3   9         44.94         34.12         4.51 o                         
  -7  -2   9          9.76          5.25         2.79 o                         
  -3  -2   9         11.82          7.49         0.66 o                         
  -2  -2   9          0.11          0.27         1.01 o                         
  -1  -2   9         90.76         85.27         3.45 o                         
   0  -2   9         85.35         92.51         3.73 o                         
   1  -2   9          5.69          6.52         1.73 o                         
   2  -2   9         17.94         19.45         1.91 o                         
   3  -2   9         80.93         94.44         3.39 o                         
   4  -2   9          5.67          3.80         1.55 o                         
   5  -2   9         28.50         28.92         2.00 o                         
   6  -2   9        387.21        420.94        12.66 o                         
   7  -2   9         20.53         19.67         2.35 o                         
   8  -2   9         36.27         38.03         2.12 o                         
   9  -2   9         65.08         72.54         2.94 o                         
  10  -2   9          5.16          2.49         2.19 o                         
  -7  -1   9         44.41         52.72         5.18 o                         
  -6  -1   9         50.94         50.22         4.01 o                         
  -3  -1   9          4.86          3.03         0.92 o                         
  -2  -1   9         13.14         12.78         1.34 o                         
  -1  -1   9        602.40        640.14        22.31 o                         
   0  -1   9         51.02         51.17         2.60 o                         
   1  -1   9         69.39         75.00         3.27 o                         
   2  -1   9        188.23        196.78         6.11 o                         
   3  -1   9          1.41          1.98         1.47 o                         
   4  -1   9         19.97         22.74         2.43 o                         
   5  -1   9         77.19         99.85         5.09 o                         
   6  -1   9        148.46        173.14         5.64 o                         
   7  -1   9          5.37          8.73         1.72 o                         
   8  -1   9         17.65         22.84         1.89 o                         
   9  -1   9          0.61         -0.08         1.67 o                         
  10  -1   9          6.08          5.27         1.57 o                         
  -8   0   9          0.03          3.36         4.87 o                         
  -7   0   9          1.26          2.01         4.36 o                         
  -6   0   9          0.01         -0.35         3.30 o                         
  -5   0   9          1.80          1.30         2.56 o                         
  -4   0   9         28.50         30.57         1.55 o                         
  -3   0   9         38.29         45.60         2.10 o                         
  -2   0   9          1.83          1.59         1.26 o                         
  -1   0   9       1119.59       1211.78        42.01 o                         
   0   0   9         34.87         34.41         2.49 o                         
   1   0   9         57.21         61.04         2.97 o                         
   2   0   9         97.27         81.42         2.91 o                         
   3   0   9        346.68        332.20        10.04 o                         
   4   0   9         74.40         82.63         3.16 o                         
   5   0   9        110.87        114.12         4.04 o                         
   6   0   9        159.15        185.90         9.98 o                         
   7   0   9        236.61        254.59         7.92 o                         
   8   0   9         12.64         17.08         1.88 o                         
   9   0   9         58.86         69.18         4.24 o                         
  10   0   9          5.67          7.12         1.58 o                         
  11   0   9         42.49         39.24         1.96 o                         
  -8   1   9         44.87         26.38         4.81 o                         
  -7   1   9          0.23          5.31         4.27 o                         
  -6   1   9          3.19          3.61         3.30 o                         
  -5   1   9         73.36         84.90         5.99 o                         
  -4   1   9          2.59          3.80         1.14 o                         
  -3   1   9          2.31          2.67         1.27 o                         
  -2   1   9         62.26         65.63         2.89 o                         
  -1   1   9        256.65        289.85        10.33 o                         
   0   1   9        259.86        236.56         8.57 o                         
   1   1   9          1.03          0.17         1.20 o                         
   2   1   9         17.15         18.62         1.55 o                         
   3   1   9         90.71         91.99         3.35 o                         
   4   1   9          0.08         -0.52         1.61 o                         
   5   1   9          0.38         -0.22         1.91 o                         
   6   1   9         62.85         65.45         2.92 o                         
   7   1   9         22.43         23.16         1.96 o                         
   8   1   9         23.69         26.79         1.99 o                         
   9   1   9         79.03         88.79         3.36 o                         
  10   1   9          0.41         -1.54         1.54 o                         
  11   1   9         13.26         12.03         1.43 o                         
  -8   2   9          4.58          4.81         4.77 o                         
  -7   2   9         24.46         24.72         4.41 o                         
  -6   2   9         63.69         68.87         5.59 o                         
  -5   2   9        113.29        112.89         3.72 o                         
  -4   2   9         15.81         14.67         1.34 o                         
  -3   2   9         16.93         17.91         1.43 o                         
  -2   2   9        560.23        514.15        15.22 o                         
  -1   2   9        768.98        760.76        22.35 o                         
   0   2   9        652.80        630.21        18.61 o                         
   1   2   9        332.99        296.08         8.96 o                         
   2   2   9          0.40         -0.27         1.39 o                         
   3   2   9        245.90        238.58         7.38 o                         
   4   2   9         53.33         38.17         2.19 o                         
   5   2   9        143.35        151.70         5.04 o                         
   6   2   9          0.08          0.49         1.78 o                         
   7   2   9         35.10         37.58         2.90 o                         
   8   2   9          2.83          4.39         1.87 o                         
   9   2   9          0.95          3.03         1.58 o                         
  10   2   9         20.55         25.11         1.81 o                         
  11   2   9          0.97          4.00         2.46 o                         
  -8   3   9          0.05         -0.78         1.44 o                         
  -7   3   9          1.76          4.32         1.58 o                         
  -6   3   9          0.13          1.82         1.46 o                         
  -5   3   9          0.05         -1.17         1.22 o                         
  -4   3   9          6.91          7.29         2.21 o                         
  -3   3   9         51.76         57.05         6.27 o                         
  -2   3   9         66.33         68.08         5.44 o                         
  -1   3   9         69.90         71.04         5.91 o                         
   0   3   9          4.80          5.31         1.41 o                         
   1   3   9         48.46         44.16         4.07 o                         
   2   3   9        175.13        150.98         4.92 o                         
   3   3   9        264.38        232.00         7.25 o                         
   4   3   9        186.89        191.44         6.14 o                         
   5   3   9        526.53        514.87        15.39 o                         
   6   3   9        113.30        105.77         3.85 o                         
   7   3   9        202.85        209.85         6.69 o                         
   8   3   9         65.20         63.98         2.86 o                         
   9   3   9         67.49         74.36         2.95 o                         
  10   3   9         41.90         48.89         2.30 o                         
  11   3   9          3.56          3.45         1.39 o                         
  -8   4   9         48.78         46.31         2.81 o                         
  -7   4   9          0.03          0.89         1.36 o                         
  -6   4   9         42.86         45.19         2.21 o                         
  -5   4   9         35.38         35.63         1.82 o                         
  -4   4   9        237.96        239.96         9.66 o                         
  -3   4   9         73.69         81.60         4.37 o                         
  -2   4   9          0.06          1.30         1.43 o                         
  -1   4   9        240.18        254.10         7.85 o                         
   0   4   9        418.03        437.75        14.78 o                         
   1   4   9         45.39         41.03         4.18 o                         
   2   4   9         33.05         28.32         1.96 o                         
   3   4   9         89.01         90.55         4.65 o                         
   4   4   9          0.14         -0.75         1.83 o                         
   5   4   9         39.80         42.12         2.40 o                         
   6   4   9        135.77        143.71         4.87 o                         
   7   4   9         20.25         16.49         2.25 o                         
   8   4   9        124.07        111.60         3.96 o                         
   9   4   9          1.02          2.41         1.53 o                         
  10   4   9         13.71         14.33         1.59 o                         
  11   4   9         15.29         11.68         1.41 o                         
  -8   5   9         38.88         32.86         5.89 o                         
  -7   5   9         41.02         47.54         2.20 o                         
  -6   5   9         69.51         77.73         5.01 o                         
  -5   5   9          2.59          5.24         1.39 o                         
  -4   5   9          1.90          0.68         1.52 o                         
  -3   5   9         57.52         68.32         3.32 o                         
  -2   5   9        424.23        406.51        12.24 o                         
  -1   5   9        235.91        208.01         6.59 o                         
   0   5   9        524.37        478.11        20.89 o                         
   1   5   9         10.34         21.47         2.74 o                         
   2   5   9          9.21          7.94         1.66 o                         
   3   5   9        161.97        163.23         5.40 o                         
   4   5   9         79.07         86.36         3.39 o                         
   5   5   9         63.64         66.51         2.96 o                         
   6   5   9         47.30         48.52         2.52 o                         
   7   5   9         12.58          8.82         2.19 o                         
   8   5   9          3.58          3.45         1.65 o                         
   9   5   9          0.90          1.23         1.52 o                         
  10   5   9         11.50         10.31         1.60 o                         
  -7   6   9          2.03          1.78         1.67 o                         
  -6   6   9          5.12          3.47         1.43 o                         
  -5   6   9         37.90         34.84         4.33 o                         
  -4   6   9         14.17         15.29         1.64 o                         
  -3   6   9        348.18        347.30        13.25 o                         
  -2   6   9          0.04          1.45         1.64 o                         
  -1   6   9         18.92         14.01         1.77 o                         
   0   6   9          4.07          4.63         1.67 o                         
   1   6   9        246.78        248.69         8.23 o                         
   2   6   9        163.99        169.51         5.54 o                         
   3   6   9         47.36         40.89         3.15 o                         
   4   6   9        718.95        728.62        24.46 o                         
   5   6   9         37.59         39.39         5.99 o                         
   6   6   9          2.12          2.70         1.77 o                         
   7   6   9         74.86         75.54         4.31 o                         
   8   6   9        164.29        160.18         5.24 o                         
   9   6   9         64.95         62.42         2.55 o                         
  10   6   9          2.23          1.52         1.39 o                         
  -7   7   9         12.84         12.62         1.43 o                         
  -6   7   9         85.98         90.76         3.29 o                         
  -5   7   9         84.16         85.38         3.38 o                         
  -4   7   9        165.91        179.84        10.70 o                         
  -3   7   9          0.04          2.96         1.59 o                         
  -2   7   9         14.24         19.38         2.50 o                         
  -1   7   9         90.19         92.83         3.51 o                         
   0   7   9        121.04        125.68         4.39 o                         
   1   7   9          0.59          0.45         1.63 o                         
   2   7   9          6.87          6.47         1.82 o                         
   3   7   9          0.16          1.17         1.78 o                         
   4   7   9        102.10        107.41         8.92 o                         
   5   7   9        308.45        313.37        13.51 o                         
   6   7   9         17.09         19.51         3.51 o                         
   7   7   9          4.00          4.84         1.74 o                         
   8   7   9          0.83         -0.77         1.52 o                         
   9   7   9          0.62          1.27         1.44 o                         
  10   7   9          2.28          0.56         1.27 o                         
  -7   8   9         53.17         48.27         2.16 o                         
  -6   8   9          2.45          1.95         1.32 o                         
  -5   8   9         11.88         10.76         1.58 o                         
  -4   8   9         26.49         26.75         1.93 o                         
  -3   8   9         51.94         60.89         4.18 o                         
  -2   8   9        287.06        281.84        10.95 o                         
  -1   8   9        187.59        208.45         6.68 o                         
   0   8   9        131.34        139.80         4.70 o                         
   1   8   9         43.14         45.34         2.43 o                         
   2   8   9         19.66         22.55         2.00 o                         
   3   8   9        131.17        140.38         4.87 o                         
   4   8   9        310.81        327.71        10.02 o                         
   5   8   9        133.05        138.77         4.69 o                         
   6   8   9         55.04         59.31         4.11 o                         
   7   8   9         22.57         23.48         1.89 o                         
   8   8   9         34.91         37.56         2.04 o                         
   9   8   9          2.76          3.16         1.60 o                         
  -6   9   9          1.16          2.88         1.30 o                         
  -5   9   9         40.33         42.35         2.11 o                         
  -4   9   9          5.50          4.81         1.66 o                         
  -3   9   9          0.42         -0.93         1.59 o                         
  -2   9   9         15.99         14.84         1.81 o                         
  -1   9   9          5.80          8.82         1.98 o                         
   0   9   9         29.31         38.13         2.17 o                         
   1   9   9        201.20        196.59         7.34 o                         
   2   9   9         35.66         43.78         2.64 o                         
   3   9   9        171.70        175.68         5.71 o                         
   4   9   9          0.13         -0.43         2.11 o                         
   5   9   9         40.14         41.70         2.21 o                         
   6   9   9         38.55         40.34         2.14 o                         
   7   9   9         73.27         73.55         2.88 o                         
   8   9   9         29.36         29.56         2.03 o                         
  -5  10   9         19.38         16.49         1.68 o                         
  -4  10   9          2.28         -0.25         1.53 o                         
  -3  10   9          0.41          0.70         3.02 o                         
  -2  10   9         22.36         25.37         1.92 o                         
  -1  10   9         66.34         69.81         2.90 o                         
   0  10   9         63.04         65.93         5.10 o                         
   1  10   9         99.34        107.92         6.45 o                         
   2  10   9          5.40          9.18         1.93 o                         
   3  10   9          0.66          1.82         1.59 o                         
   4  10   9          0.41          0.23         1.51 o                         
   5  10   9          1.72          3.58         1.46 o                         
   6  10   9          0.00         -0.32         1.44 o                         
   7  10   9          0.02          0.24         1.33 o                         
  -4  11   9         26.42         26.07         1.64 o                         
  -3  11   9         14.22         10.50         2.16 o                         
  -2  11   9        158.34        178.30         5.73 o                         
  -1  11   9         40.49         55.72         5.72 o                         
   0  11   9         20.70         29.27         2.64 o                         
   1  11   9          2.69          5.28         1.36 o                         
   2  11   9         44.95         43.55         2.25 o                         
   3  11   9         71.92         64.24         2.70 o                         
   4  11   9          9.16          9.50         1.61 o                         
   5  11   9        122.61        133.60         4.44 o                         
   6  11   9          9.59         11.70         1.67 o                         
  -2  12   9          7.35          7.21         1.36 o                         
  -1  12   9          0.02          0.32         1.43 o                         
   0  12   9         33.67         36.05         2.02 o                         
   1  12   9         39.67         48.75         3.00 o                         
   2  12   9         73.05         81.01         4.34 o                         
   3  12   9          3.43          4.68         1.45 o                         
   4  12   9         30.14         29.07         2.79 o                         
  -1  -6  10         33.91         25.90         1.47 o                         
   0  -6  10         12.56         10.97         1.44 o                         
   1  -6  10          7.30          4.50         1.35 o                         
   2  -6  10         19.31         16.21         1.52 o                         
   3  -6  10         42.20         41.41         2.85 o                         
   4  -6  10         57.99         52.40         4.23 o                         
   5  -6  10          2.82          1.69         1.66 o                         
  -1  -5  10         11.28          9.57         2.50 o                         
   0  -5  10          1.15          1.66         1.45 o                         
   1  -5  10          0.80          1.18         1.43 o                         
   2  -5  10          1.04          4.33         1.50 o                         
   3  -5  10          8.38         10.12         1.72 o                         
   4  -5  10          0.77         -0.66         1.45 o                         
   5  -5  10          8.41          7.67         1.81 o                         
   6  -5  10         14.31         13.93         2.01 o                         
   7  -5  10          0.21         -1.36         1.36 o                         
  -2  -4  10         70.08         63.18         2.43 o                         
  -1  -4  10         46.44         48.72         2.27 o                         
   0  -4  10         37.42         33.96         2.01 o                         
   1  -4  10        140.96        141.94         5.35 o                         
   2  -4  10          3.47          3.50         1.50 o                         
   3  -4  10         22.86         21.68         1.48 o                         
   4  -4  10          0.63          0.47         1.48 o                         
   5  -4  10         37.60         41.23         2.58 o                         
   6  -4  10          0.11          0.63         1.55 o                         
   7  -4  10          3.91          3.97         1.51 o                         
   8  -4  10          1.73          2.93         1.67 o                         
  -2  -3  10         17.45         23.24         1.36 o                         
  -1  -3  10          0.26          3.06         1.32 o                         
   0  -3  10         37.32         46.47         8.31 o                         
   1  -3  10          3.81          4.56         1.59 o                         
   2  -3  10         59.06         68.65         4.34 o                         
   3  -3  10        134.97        146.09         4.71 o                         
   4  -3  10         61.90         72.65         2.78 o                         
   5  -3  10          9.41         12.43         1.63 o                         
   6  -3  10          3.74          4.71         1.62 o                         
   7  -3  10         21.45         24.55         1.86 o                         
   8  -3  10         26.17         28.32         1.80 o                         
   9  -3  10         47.93         50.24         3.07 o                         
  -2  -2  10         16.24         21.46         1.46 o                         
  -1  -2  10          6.09         12.28         1.44 o                         
   0  -2  10         10.39          5.72         1.60 o                         
   1  -2  10         15.07         12.89         1.70 o                         
   2  -2  10          2.29          3.65         1.73 o                         
   3  -2  10         36.81         37.42         1.91 o                         
   4  -2  10         33.10         35.04         2.02 o                         
   5  -2  10          2.59          2.77         1.51 o                         
   6  -2  10         91.89         99.30         3.85 o                         
   7  -2  10         10.29          9.31         1.63 o                         
   8  -2  10          1.77          3.92         1.59 o                         
   9  -2  10         21.58         23.27         1.76 o                         
  -3  -1  10         39.85         47.76         2.61 o                         
  -2  -1  10        275.32        306.92        10.85 o                         
  -1  -1  10         66.72         83.24         3.45 o                         
   0  -1  10          4.95          4.47         1.51 o                         
   1  -1  10          0.29          1.25         1.70 o                         
   2  -1  10          4.24          2.85         2.10 o                         
   3  -1  10         52.04         56.99         2.63 o                         
   4  -1  10        120.16        132.59         4.41 o                         
   5  -1  10        113.19        124.27         4.27 o                         
   6  -1  10        348.50        379.83        11.47 o                         
   7  -1  10          2.08          3.17         1.65 o                         
   8  -1  10          9.35         11.21         1.66 o                         
   9  -1  10          3.24          5.02         1.55 o                         
  10  -1  10          0.96          1.78         1.35 o                         
  -7   0  10          6.50          7.26         3.88 o                         
  -3   0  10          2.06          4.64         1.19 o                         
  -2   0  10          2.60          6.15         3.37 o                         
  -1   0  10        171.47        188.34         6.88 o                         
   0   0  10        322.14        367.51        13.06 o                         
   1   0  10         78.88         93.76         4.31 o                         
   2   0  10        257.46        276.59        11.20 o                         
   3   0  10         40.84         46.71         2.19 o                         
   4   0  10        231.87        227.47         7.12 o                         
   5   0  10        140.32        158.88         5.20 o                         
   6   0  10         38.53         39.25         2.22 o                         
   7   0  10        174.80        202.90         6.44 o                         
   8   0  10         60.48         69.76         3.13 o                         
   9   0  10         50.12         53.49         2.46 o                         
  10   0  10          2.83          6.09         1.56 o                         
  -7   1  10         18.71         19.34         4.99 o                         
  -6   1  10         19.37          4.12         7.36 o                         
  -5   1  10          9.81         10.60         2.91 o                         
  -3   1  10          4.60          2.93         1.24 o                         
  -2   1  10         10.83         14.16         1.55 o                         
  -1   1  10        597.61        610.60        21.35 o                         
   0   1  10        657.80        673.38        23.52 o                         
   1   1  10          5.26          9.02         2.71 o                         
   2   1  10         44.13         47.30         2.88 o                         
   3   1  10        164.53        177.31         7.99 o                         
   4   1  10          0.00         -1.18         1.70 o                         
   5   1  10         32.52         28.40         4.06 o                         
   6   1  10          3.86          5.51         1.69 o                         
   7   1  10         19.82         20.76         1.89 o                         
   8   1  10         36.65         40.00         2.17 o                         
   9   1  10          7.90          9.41         1.81 o                         
  10   1  10         26.01         30.72         1.86 o                         
  -7   2  10         15.41         12.58         4.30 o                         
  -6   2  10          8.03         13.03         4.27 o                         
  -5   2  10         41.86         37.87         4.23 o                         
  -4   2  10        137.46        149.61         4.73 o                         
  -3   2  10         57.40         60.50         2.35 o                         
  -2   2  10          2.77          2.40         1.26 o                         
  -1   2  10         11.56         12.83         1.57 o                         
   0   2  10         32.97         39.05         2.24 o                         
   1   2  10          5.99          5.42         1.61 o                         
   2   2  10         89.11         75.77         2.92 o                         
   3   2  10        266.47        286.79         8.82 o                         
   4   2  10        109.55        108.29         3.87 o                         
   5   2  10        135.81        140.82         6.95 o                         
   6   2  10         36.43         42.67         2.65 o                         
   7   2  10          5.42          5.70         1.73 o                         
   8   2  10         14.83         16.03         1.89 o                         
   9   2  10          5.37          3.85         1.68 o                         
  10   2  10          9.39         12.42         1.81 o                         
  11   2  10          1.49          0.89         1.40 o                         
  -7   3  10         18.84          9.49         6.13 o                         
  -6   3  10         10.32         11.14         1.52 o                         
  -5   3  10          0.94          2.55         1.29 o                         
  -4   3  10         76.05         82.57         4.25 o                         
  -3   3  10         39.63         50.16         2.19 o                         
  -2   3  10         44.64         48.75         2.23 o                         
  -1   3  10         82.95         82.93         3.28 o                         
   0   3  10         33.36         36.49         3.37 o                         
   1   3  10        125.05        110.83         3.98 o                         
   2   3  10        109.73        103.48         3.69 o                         
   3   3  10        315.01        312.56         9.55 o                         
   4   3  10          6.65         10.27         1.86 o                         
   5   3  10        369.10        357.53        14.52 o                         
   6   3  10        113.68        126.98         4.44 o                         
   7   3  10        469.31        457.46        13.76 o                         
   8   3  10         62.41         70.21         2.98 o                         
   9   3  10          2.93          4.39         1.71 o                         
  10   3  10         12.94         13.38         1.69 o                         
  11   3  10         26.85         17.84         1.68 o                         
  -7   4  10        108.69        116.28         4.67 o                         
  -6   4  10         69.41         78.44         6.95 o                         
  -5   4  10         16.81         14.86         1.43 o                         
  -4   4  10         65.13         63.09         2.55 o                         
  -3   4  10          4.06          4.83         1.47 o                         
  -2   4  10          8.11          7.56         1.50 o                         
  -1   4  10         59.82         71.87         2.93 o                         
   0   4  10        265.19        258.42         7.98 o                         
   1   4  10         41.00         35.80         2.13 o                         
   2   4  10          0.21          2.88         1.68 o                         
   3   4  10          0.39          0.48         1.82 o                         
   4   4  10          6.88          9.79         1.86 o                         
   5   4  10          8.08         10.59         1.97 o                         
   6   4  10         79.16         81.05         3.31 o                         
   7   4  10         11.08         12.46         1.84 o                         
   8   4  10         19.78         31.72         4.66 o                         
   9   4  10         15.12         23.35         1.93 o                         
  10   4  10         16.89         20.05         1.69 o                         
  -7   5  10          1.19          0.35         1.24 o                         
  -6   5  10          1.04          0.72         1.34 o                         
  -5   5  10          2.62          1.65         1.41 o                         
  -4   5  10        202.93        200.10         6.31 o                         
  -3   5  10        175.04        180.59         5.80 o                         
  -2   5  10         54.65         74.25         2.96 o                         
  -1   5  10          3.39          2.69         1.58 o                         
   0   5  10          2.07          3.02         1.66 o                         
   1   5  10         78.19         71.76         2.96 o                         
   2   5  10         65.47         71.48         4.20 o                         
   3   5  10       1051.04        968.40        28.49 o                         
   4   5  10          8.07          8.60         1.96 o                         
   5   5  10          0.20         -0.05         1.76 o                         
   6   5  10          1.75          2.61         1.79 o                         
   7   5  10         48.79         53.27         2.59 o                         
   8   5  10         34.75         30.64         2.08 o                         
   9   5  10          9.06         10.04         1.68 o                         
  10   5  10          1.96          3.90         1.48 o                         
  -7   6  10          0.00          0.74         2.80 o                         
  -6   6  10         22.50         23.27         2.45 o                         
  -5   6  10          0.22          0.21         1.41 o                         
  -4   6  10         11.07         13.22         2.85 o                         
  -3   6  10         57.10         56.04         3.28 o                         
  -2   6  10         80.11         74.08         2.97 o                         
  -1   6  10         10.25         20.34         3.07 o                         
   0   6  10          9.81         14.47         1.88 o                         
   1   6  10         31.55         30.83         2.10 o                         
   2   6  10         61.69         57.99         2.71 o                         
   3   6  10        137.79        139.12         4.77 o                         
   4   6  10         33.29         31.42         4.20 o                         
   5   6  10        352.97        355.34        10.83 o                         
   6   6  10        332.79        341.20        10.41 o                         
   7   6  10         94.30         90.62         3.43 o                         
   8   6  10         11.92         13.00         1.66 o                         
   9   6  10         31.80         31.57         4.23 o                         
  10   6  10          9.27          8.68         1.45 o                         
  -6   7  10         16.73         15.13         1.47 o                         
  -5   7  10         10.24         10.23         1.50 o                         
  -4   7  10        173.73        185.42         5.96 o                         
  -3   7  10        127.51        142.09         4.05 o                         
  -2   7  10          6.54         10.96         1.66 o                         
  -1   7  10        203.71        218.25         6.92 o                         
   0   7  10          6.65         10.14         1.69 o                         
   1   7  10          0.03          1.58         1.72 o                         
   2   7  10         81.17         81.76         4.39 o                         
   3   7  10         24.95         28.81         2.07 o                         
   4   7  10        581.84        595.85        17.76 o                         
   5   7  10         96.92        102.71         3.81 o                         
   6   7  10        150.08        149.46         4.98 o                         
   7   7  10          3.79          5.22         1.64 o                         
   8   7  10         43.02         49.69         2.31 o                         
   9   7  10          3.75          6.14         1.56 o                         
  -6   8  10          6.29          8.80         1.35 o                         
  -5   8  10         69.44         76.00         3.23 o                         
  -4   8  10         71.39         77.97         3.03 o                         
  -3   8  10         53.25         57.18         2.53 o                         
  -2   8  10        116.71        126.05         4.34 o                         
  -1   8  10         11.40         15.42         2.98 o                         
   0   8  10         84.32         86.01         4.36 o                         
   1   8  10         64.88         74.44         4.04 o                         
   2   8  10        147.99        153.75         5.11 o                         
   3   8  10          2.88          4.46         1.72 o                         
   4   8  10         34.43         34.57         2.38 o                         
   5   8  10         58.67         64.82         3.06 o                         
   6   8  10        160.30        166.60         7.46 o                         
   7   8  10         78.13         79.36         4.23 o                         
   8   8  10          2.26          4.24         1.99 o                         
   9   8  10         19.14         15.48         1.56 o                         
  -5   9  10          0.21          0.19         1.29 o                         
  -4   9  10          0.50          1.54         1.55 o                         
  -3   9  10         22.49         26.03         1.91 o                         
  -2   9  10          9.23          9.38         1.60 o                         
  -1   9  10         20.84         24.11         1.86 o                         
   0   9  10         35.43         43.73         2.27 o                         
   1   9  10        164.07        160.94         5.27 o                         
   2   9  10         33.02         41.91         5.30 o                         
   3   9  10          5.33          7.00         1.76 o                         
   4   9  10          2.32          4.76         1.69 o                         
   5   9  10         10.87          8.69         1.64 o                         
   6   9  10         37.09         42.94         2.18 o                         
   7   9  10         33.15         31.21         2.83 o                         
   8   9  10          9.58          8.15         1.45 o                         
  -4  10  10         16.30         16.88         2.02 o                         
  -3  10  10        155.90        174.95         5.66 o                         
  -2  10  10        140.86        160.02         5.24 o                         
  -1  10  10        127.49        132.66         3.82 o                         
   0  10  10         50.01         57.73         3.06 o                         
   1  10  10         19.21         23.41         1.92 o                         
   2  10  10         15.16         17.54         1.87 o                         
   3  10  10          3.95          2.94         2.38 o                         
   4  10  10         50.40         60.13         2.58 o                         
   5  10  10          1.53          1.19         1.49 o                         
   6  10  10          0.29          2.06         1.48 o                         
   7  10  10          0.96          1.41         1.37 o                         
  -3  11  10          7.91         10.32         1.33 o                         
  -2  11  10          0.26          0.39         1.41 o                         
  -1  11  10         35.96         47.60         3.61 o                         
   0  11  10         59.63         64.75         2.29 o                         
   1  11  10         22.39         20.63         2.44 o                         
   2  11  10        169.13        180.03         9.36 o                         
   3  11  10          4.87          6.82         1.83 o                         
   4  11  10         27.54         27.96         1.86 o                         
   5  11  10          3.65          4.91         1.48 o                         
   6  11  10         71.71         71.40         2.71 o                         
  -1  12  10          0.38         -1.29         1.29 o                         
   0  12  10         10.10         12.57         1.99 o                         
   1  12  10         12.07         17.96         2.32 o                         
   2  12  10          1.22         -0.59         1.91 o                         
   3  12  10          2.86          4.77         1.39 o                         
   4  12  10          0.28         -0.37         1.28 o                         
  -1  -5  11          3.09          2.40         1.78 o                         
   0  -5  11          8.56         10.18         1.43 o                         
   1  -5  11          6.58          8.33         1.54 o                         
   2  -5  11          1.50          1.07         2.36 o                         
   3  -5  11          0.02         -0.29         1.48 o                         
   4  -5  11          0.03         -0.16         1.31 o                         
   5  -5  11         29.28         24.87         1.66 o                         
   6  -5  11         11.27          8.29         1.55 o                         
  -1  -4  11         14.60         15.37         1.47 o                         
   0  -4  11          1.67          1.75         1.49 o                         
   1  -4  11          0.75          0.04         1.62 o                         
   2  -4  11         22.02         25.80         1.92 o                         
   3  -4  11          0.71          0.23         1.55 o                         
   4  -4  11          0.09         -0.36         1.34 o                         
   5  -4  11          5.64          5.58         1.49 o                         
   6  -4  11          9.20          9.90         1.51 o                         
   7  -4  11         17.30         15.48         2.74 o                         
  -2  -3  11          5.85          4.50         0.97 o                         
  -1  -3  11          0.01          0.52         1.33 o                         
   0  -3  11          7.80         11.29         1.62 o                         
   1  -3  11         31.18         37.99         2.14 o                         
   2  -3  11        369.54        391.21        13.84 o                         
   3  -3  11         91.08         94.93         3.90 o                         
   4  -3  11         34.19         35.04         1.94 o                         
   5  -3  11          1.87          2.47         1.99 o                         
   6  -3  11         10.79          9.73         1.74 o                         
   7  -3  11         47.08         53.18         2.37 o                         
   8  -3  11         66.54         74.63         5.51 o                         
  -2  -2  11          8.72          6.90         1.17 o                         
  -1  -2  11          2.25          3.97         1.59 o                         
   0  -2  11          0.21          1.18         1.52 o                         
   1  -2  11         64.29         59.99         2.82 o                         
   2  -2  11         33.79         30.44         2.13 o                         
   3  -2  11          5.45          8.41         2.19 o                         
   4  -2  11         20.50         19.31         2.01 o                         
   5  -2  11          8.28          7.17         2.44 o                         
   6  -2  11         19.01         20.69         1.98 o                         
   7  -2  11          0.13          0.47         1.48 o                         
   8  -2  11         13.93         13.71         1.63 o                         
   9  -2  11         20.86         15.39         3.00 o                         
  -3  -1  11         39.28         50.57         2.09 o                         
  -2  -1  11        288.04        319.58        16.79 o                         
  -1  -1  11         26.18         26.37         1.80 o                         
   0  -1  11         53.50         55.27         2.65 o                         
   1  -1  11         23.14         21.96         1.92 o                         
   2  -1  11        179.58        191.02         7.12 o                         
   3  -1  11         18.29         20.67         1.54 o                         
   4  -1  11         75.84         89.63         3.29 o                         
   5  -1  11         53.91         56.00         2.43 o                         
   6  -1  11        147.49        164.63         5.32 o                         
   7  -1  11         56.63         58.62         2.51 o                         
   8  -1  11         91.00        101.99         3.60 o                         
   9  -1  11         25.39         24.81         1.75 o                         
  -4   0  11          0.30         -0.76         0.95 o                         
  -3   0  11          6.21          3.51         1.80 o                         
  -2   0  11          0.34         -0.51         1.27 o                         
  -1   0  11          0.01         -0.40         1.46 o                         
   0   0  11        133.28        161.88         6.06 o                         
   1   0  11        209.13        234.43         8.59 o                         
   2   0  11        192.38        198.19         7.37 o                         
   3   0  11         82.85         93.29         3.34 o                         
   4   0  11          0.02          0.71         1.53 o                         
   5   0  11         38.55         38.29         2.70 o                         
   6   0  11        143.98        157.69         5.16 o                         
   7   0  11         46.71         54.23         2.41 o                         
   8   0  11         22.35         28.27         1.94 o                         
   9   0  11          3.32          4.40         1.51 o                         
  10   0  11          4.67          3.97         1.93 o                         
  -5   1  11          1.36          1.74         1.10 o                         
  -4   1  11          0.06         -0.60         1.36 o                         
  -3   1  11         12.71         12.26         1.40 o                         
  -2   1  11          1.11          1.98         1.36 o                         
  -1   1  11         44.36         42.03         2.34 o                         
   0   1  11          0.49          3.48         1.78 o                         
   1   1  11        117.80        132.10         5.17 o                         
   2   1  11        130.75        143.86         4.69 o                         
   3   1  11        298.04        312.09         9.47 o                         
   4   1  11          1.49          4.02         2.16 o                         
   5   1  11         56.79         61.17         2.69 o                         
   6   1  11         19.45         21.74         1.99 o                         
   7   1  11          2.05          1.29         1.71 o                         
   8   1  11          0.24         -1.46         1.61 o                         
   9   1  11         13.02         15.00         1.75 o                         
  10   1  11         22.41         28.29         1.85 o                         
  -6   2  11          0.26         -0.11         1.21 o                         
  -5   2  11         45.49         42.92         4.48 o                         
  -4   2  11        113.00        100.23         6.42 o                         
  -3   2  11         73.87         81.44         3.34 o                         
  -2   2  11         61.49         72.59         3.15 o                         
  -1   2  11         19.50         18.88         1.79 o                         
   0   2  11         10.50         10.40         1.28 o                         
   1   2  11        529.52        518.02        15.37 o                         
   2   2  11        934.98        986.23        28.94 o                         
   3   2  11        181.13        186.76         5.96 o                         
   4   2  11         94.08         92.75         3.48 o                         
   5   2  11         38.70         36.24         2.45 o                         
   6   2  11         54.54         53.13         2.94 o                         
   7   2  11          0.03          0.41         1.74 o                         
   8   2  11         10.13         12.72         1.78 o                         
   9   2  11          0.96          2.11         1.85 o                         
  10   2  11         19.95         21.25         1.71 o                         
  -7   3  11          0.19         -0.20         6.02 o                         
  -6   3  11          1.69          2.41         1.59 o                         
  -5   3  11         19.62         17.63         2.64 o                         
  -4   3  11         44.66         45.80         2.08 o                         
  -3   3  11          8.01          8.49         1.70 o                         
  -2   3  11         40.76         41.87         3.37 o                         
  -1   3  11          0.19          0.59         1.45 o                         
   0   3  11        157.90        167.53         7.69 o                         
   1   3  11         58.50         61.91         2.68 o                         
   2   3  11         35.79         39.00         2.17 o                         
   3   3  11         63.56         60.17         2.69 o                         
   4   3  11         58.45         48.65         3.58 o                         
   5   3  11        190.71        186.28         6.00 o                         
   6   3  11         35.69         37.79         2.27 o                         
   7   3  11        419.02        433.71        13.08 o                         
   8   3  11         34.02         40.31         2.53 o                         
   9   3  11          0.01          0.09         1.66 o                         
  10   3  11          0.03          0.85         1.47 o                         
  -7   4  11         12.56          0.84         9.01 o                         
  -6   4  11         44.81         46.29         2.19 o                         
  -5   4  11         48.05         45.64         2.11 o                         
  -4   4  11          0.86          1.22         1.29 o                         
  -3   4  11         26.69         23.74         1.67 o                         
  -2   4  11        110.19        118.71         4.62 o                         
  -1   4  11        178.71        176.58         7.78 o                         
   0   4  11          0.01          2.58         1.66 o                         
   1   4  11         70.09         79.65         3.09 o                         
   2   4  11          4.73          1.74         1.73 o                         
   3   4  11         29.43         33.14         4.20 o                         
   4   4  11          3.17          3.50         1.74 o                         
   5   4  11          6.64          6.03         1.79 o                         
   6   4  11          4.01          3.84         2.11 o                         
   7   4  11          3.40          2.47         1.67 o                         
   8   4  11        157.49        163.38         5.35 o                         
   9   4  11         10.32         12.08         1.77 o                         
  10   4  11         12.94          9.09         1.80 o                         
  -6   5  11         43.86         59.23         7.21 o                         
  -5   5  11        126.18        149.82         4.88 o                         
  -4   5  11        110.98        122.50         5.39 o                         
  -3   5  11         28.42         35.22         1.96 o                         
  -2   5  11          2.89          1.49         1.57 o                         
  -1   5  11          1.52          2.90         1.52 o                         
   0   5  11         40.65         31.22         3.53 o                         
   1   5  11        761.15        741.19        21.92 o                         
   2   5  11        185.62        190.53         6.11 o                         
   3   5  11        139.00        137.80         4.74 o                         
   4   5  11         25.97         24.80         2.12 o                         
   5   5  11          0.13          0.88         1.82 o                         
   6   5  11          0.91          2.19         1.80 o                         
   7   5  11        105.75        105.79         4.63 o                         
   8   5  11         35.64         34.73         2.17 o                         
   9   5  11          2.79          3.31         1.61 o                         
  10   5  11          0.00         -1.58         1.58 o                         
  -6   6  11          5.70          4.38         1.76 o                         
  -5   6  11         29.35         25.97         3.25 o                         
  -4   6  11         16.05         17.64         1.89 o                         
  -3   6  11         28.07         29.56         1.85 o                         
  -2   6  11         33.46         34.90         1.98 o                         
  -1   6  11         77.46         76.92         5.09 o                         
   0   6  11         82.33         81.44         3.18 o                         
   1   6  11          5.69          4.43         1.74 o                         
   2   6  11         10.30          6.09         1.91 o                         
   3   6  11         47.49         54.62         3.15 o                         
   4   6  11        823.75        834.75        24.64 o                         
   5   6  11          2.37          3.65         1.85 o                         
   6   6  11        112.15        108.18         3.89 o                         
   7   6  11        140.12        144.71         8.33 o                         
   8   6  11          0.06          0.12         1.66 o                         
   9   6  11          0.48          0.29         1.52 o                         
  10   6  11         32.41         22.28         2.16 o                         
  -6   7  11          5.46          3.01         1.27 o                         
  -5   7  11          0.26          1.47         4.86 o                         
  -4   7  11          6.17          8.80         1.57 o                         
  -3   7  11        337.16        362.66         9.41 o                         
  -2   7  11         75.06         82.19         3.13 o                         
  -1   7  11         20.16         18.56         1.99 o                         
   0   7  11          0.80          0.06         1.56 o                         
   1   7  11          0.02         -1.36         1.66 o                         
   2   7  11         59.01         60.45         2.54 o                         
   3   7  11         57.07         58.12         2.71 o                         
   4   7  11          1.18          1.59         1.59 o                         
   5   7  11         34.57         34.15         2.13 o                         
   6   7  11          1.68          3.10         1.79 o                         
   7   7  11         81.02         81.19         3.55 o                         
   8   7  11         74.85         76.90         8.00 o                         
   9   7  11          0.58          1.69         1.47 o                         
  -5   8  11        155.69        155.28         5.08 o                         
  -4   8  11          0.65          0.95         1.44 o                         
  -3   8  11         17.72         21.97         1.80 o                         
  -2   8  11          0.23          0.21         1.50 o                         
  -1   8  11         46.96         52.79         6.08 o                         
   0   8  11        217.74        215.50         7.06 o                         
   1   8  11        130.96        140.12         4.72 o                         
   2   8  11        166.76        172.56         5.65 o                         
   3   8  11          1.41          2.26         1.62 o                         
   4   8  11         23.87         28.16         2.66 o                         
   5   8  11         12.31         17.47         1.83 o                         
   6   8  11        131.50        134.26         5.26 o                         
   7   8  11        128.35        127.02         4.30 o                         
   8   8  11         21.89         21.06         1.71 o                         
  -5   9  11         18.46         19.93         2.34 o                         
  -4   9  11          0.04          0.70         1.97 o                         
  -3   9  11          2.15          2.32         1.50 o                         
  -2   9  11          0.32          0.07         1.25 o                         
  -1   9  11          0.43         -1.54         1.54 o                         
   0   9  11          4.13          4.06         1.61 o                         
   1   9  11          0.82          1.46         1.67 o                         
   2   9  11          3.95          2.59         1.67 o                         
   3   9  11         48.47         49.72         3.06 o                         
   4   9  11        127.26        131.13         4.44 o                         
   5   9  11         50.58         47.64         2.39 o                         
   6   9  11         19.60         20.43         2.07 o                         
   7   9  11          1.22          5.93         4.55 o                         
   8   9  11         30.70         29.46         1.72 o                         
  -4  10  11         40.84         34.22         1.76 o                         
  -3  10  11         75.49         74.18         3.92 o                         
  -2  10  11         14.81         13.01         1.55 o                         
  -1  10  11          0.11          1.05         1.68 o                         
   0  10  11         24.36         24.67         2.31 o                         
   1  10  11         33.78         36.08         2.11 o                         
   2  10  11         55.14         59.99         2.63 o                         
   3  10  11         14.43         11.66         1.70 o                         
   4  10  11        112.45        128.13         4.33 o                         
   5  10  11         17.86         20.42         1.96 o                         
   6  10  11          0.15          0.06         1.45 o                         
   7  10  11         41.96         40.29         1.96 o                         
  -2  11  11          2.98          1.31         1.36 o                         
  -1  11  11         60.51         58.29         2.45 o                         
   0  11  11         98.14        106.56         3.16 o                         
   1  11  11        108.69        125.75         4.22 o                         
   2  11  11          0.55          1.98         1.82 o                         
   3  11  11         10.35         14.23         2.25 o                         
   4  11  11          3.45          3.91         1.46 o                         
   5  11  11         70.03         69.15         2.68 o                         
   0  12  11          1.35         -0.05         1.38 o                         
   1  12  11          3.76          5.09         1.14 o                         
   2  12  11         45.26         44.63         2.07 o                         
   3  12  11         46.02         35.71         1.99 o                         
  -1  -4  12         12.63          6.38         4.61 o                         
   0  -4  12          0.07          0.49         1.26 o                         
   1  -4  12         56.52         52.99         2.50 o                         
   2  -4  12         15.75         14.12         1.57 o                         
   3  -4  12         29.10         26.97         1.87 o                         
   4  -4  12          9.84          7.38         1.55 o                         
   5  -4  12          3.82          4.71         1.34 o                         
   6  -4  12          1.22         -0.13         1.30 o                         
  -2  -3  12          1.20          1.09         0.88 o                         
  -1  -3  12         11.90         14.71         2.11 o                         
   0  -3  12         14.19         22.48         2.04 o                         
   1  -3  12          0.70         -1.15         1.48 o                         
   2  -3  12         30.45         31.52         2.05 o                         
   3  -3  12         48.72         48.62         2.49 o                         
   4  -3  12         14.68         15.73         1.72 o                         
   5  -3  12         10.46         10.28         1.70 o                         
   6  -3  12         22.98         20.62         1.65 o                         
   7  -3  12         14.58         11.57         3.44 o                         
  -2  -2  12         11.50         11.69         2.89 o                         
  -1  -2  12          3.63          1.34         1.40 o                         
   0  -2  12          4.22          2.45         1.45 o                         
   1  -2  12          4.05          6.49         1.60 o                         
   2  -2  12         16.06         15.10         1.78 o                         
   3  -2  12          9.24          8.74         1.73 o                         
   4  -2  12          4.35          1.98         1.34 o                         
   5  -2  12        145.51        153.31         4.95 o                         
   6  -2  12         71.48         71.69         2.80 o                         
   7  -2  12          0.25          0.12         1.51 o                         
   8  -2  12          1.17          0.45         1.98 o                         
  -3  -1  12          7.48          6.91         1.06 o                         
  -2  -1  12         86.68         78.94         9.28 o                         
  -1  -1  12         99.60        112.85         7.12 o                         
   0  -1  12         40.48         52.42         2.54 o                         
   1  -1  12         22.10         22.37         1.90 o                         
   2  -1  12         33.18         35.05         2.24 o                         
   3  -1  12         34.55         35.46         2.28 o                         
   4  -1  12          0.16         -1.39         1.39 o                         
   5  -1  12         51.71         57.59         2.47 o                         
   6  -1  12         78.34         79.62         2.99 o                         
   7  -1  12          6.12          4.09         1.50 o                         
   8  -1  12          2.34          2.57         1.98 o                         
   9  -1  12          4.88          1.20         1.41 o                         
  -3   0  12          9.58          5.43         4.77 o                         
  -2   0  12         61.22         41.79         7.94 o                         
  -1   0  12        114.88        146.16        11.07 o                         
   0   0  12         61.42         79.54         3.44 o                         
   1   0  12          4.77          7.64         2.84 o                         
   2   0  12         22.33         23.27         2.08 o                         
   3   0  12         17.32         20.77         1.54 o                         
   4   0  12         27.22         31.33         2.42 o                         
   5   0  12         25.46         25.28         3.22 o                         
   6   0  12        303.38        333.95        10.09 o                         
   7   0  12          9.81         11.93         1.62 o                         
   8   0  12          0.98          0.56         1.55 o                         
   9   0  12         11.26          8.30         2.12 o                         
  -5   1  12          3.87          1.82         1.12 o                         
  -4   1  12          0.28         -1.67         1.67 o                         
  -3   1  12          2.03          0.76         1.32 o                         
  -2   1  12         64.80         65.69         2.99 o                         
  -1   1  12         63.79         62.52         3.45 o                         
   0   1  12          0.66         -1.30         1.63 o                         
   1   1  12        106.37        109.84         4.42 o                         
   2   1  12        171.27        174.76         6.60 o                         
   3   1  12         25.62         28.45         4.01 o                         
   4   1  12         12.70         17.58         2.52 o                         
   5   1  12          1.05          0.38         1.65 o                         
   6   1  12          7.01          5.32         1.71 o                         
   7   1  12          0.68          1.55         1.64 o                         
   8   1  12         10.30          9.05         2.53 o                         
   9   1  12         26.64         29.12         2.24 o                         
  -3   2  12         12.31         13.04         1.51 o                         
  -2   2  12          0.50          0.68         2.15 o                         
  -1   2  12         36.57         43.78         2.40 o                         
   0   2  12         53.90         56.29         2.76 o                         
   1   2  12          0.16          0.66         1.37 o                         
   2   2  12          0.20          0.00         1.56 o                         
   3   2  12         72.60         77.29         3.07 o                         
   4   2  12          0.51          0.89         1.66 o                         
   5   2  12          1.03          0.26         1.68 o                         
   6   2  12        122.27        124.99         4.30 o                         
   7   2  12         48.43         55.75         3.53 o                         
   8   2  12          4.62          3.38         1.93 o                         
   9   2  12         15.02         14.30         1.69 o                         
  10   2  12          9.33          7.81         4.03 o                         
  -6   3  12         16.41         13.70         4.86 o                         
  -5   3  12          1.91          1.86         1.51 o                         
  -4   3  12          2.00          1.17         1.29 o                         
  -3   3  12         28.36         27.52         2.54 o                         
  -2   3  12         12.22         15.33         1.54 o                         
  -1   3  12         59.32         67.19         4.41 o                         
   0   3  12         66.25         66.05         2.73 o                         
   1   3  12         73.13         82.50         3.08 o                         
   2   3  12         24.86         26.43         1.91 o                         
   3   3  12         95.13         93.77         3.45 o                         
   4   3  12         88.43         93.26         3.47 o                         
   5   3  12         70.99         76.09         3.09 o                         
   6   3  12         89.72         95.99         5.28 o                         
   7   3  12         41.17         41.03         2.31 o                         
   8   3  12         87.66         79.50         4.52 o                         
   9   3  12         83.53         83.11         3.18 o                         
  10   3  12         49.78         44.08         2.10 o                         
  -6   4  12          8.77          5.98         2.25 o                         
  -5   4  12         44.86         55.39         2.43 o                         
  -4   4  12         92.54         95.64         3.44 o                         
  -3   4  12         57.70         60.29         3.89 o                         
  -2   4  12          3.97          2.25         1.42 o                         
  -1   4  12        118.88        127.75         6.06 o                         
   0   4  12          9.00          7.38         1.76 o                         
   1   4  12         25.42         24.95         1.94 o                         
   2   4  12         29.34         34.57         2.53 o                         
   3   4  12          0.23          0.34         1.66 o                         
   4   4  12         15.11         16.58         1.91 o                         
   5   4  12          3.87          2.59         1.69 o                         
   6   4  12         11.36         12.82         1.81 o                         
   7   4  12         85.49         84.60         4.05 o                         
   8   4  12          2.05          3.70         1.72 o                         
   9   4  12          0.26         -0.39         1.62 o                         
  10   4  12          7.67          4.58         1.41 o                         
  -6   5  12         11.89          2.79         6.69 o                         
  -5   5  12          0.06         -1.19         1.29 o                         
  -4   5  12          0.28          1.77         1.38 o                         
  -3   5  12          7.54          9.53         1.46 o                         
  -2   5  12        105.73        109.71         3.78 o                         
  -1   5  12         83.74         78.29         5.25 o                         
   0   5  12         80.60         86.09         3.25 o                         
   1   5  12         57.95         71.35         2.92 o                         
   2   5  12          8.89         11.48         1.79 o                         
   3   5  12         54.15         48.07         2.45 o                         
   4   5  12         45.71         40.54         2.39 o                         
   5   5  12         85.61         85.03         3.34 o                         
   6   5  12         53.86         54.82         4.15 o                         
   7   5  12          4.92          2.54         1.73 o                         
   8   5  12          0.01          0.68         1.67 o                         
   9   5  12          3.60          3.34         1.59 o                         
  -5   6  12          2.62          0.62         1.26 o                         
  -4   6  12        103.62        104.93         3.66 o                         
  -3   6  12         21.26         24.28         2.42 o                         
  -2   6  12          0.65         -0.86         1.41 o                         
  -1   6  12         12.96         14.96         1.95 o                         
   0   6  12         24.81         20.86         2.10 o                         
   1   6  12          7.72          5.05         1.68 o                         
   2   6  12          7.72          8.87         1.89 o                         
   3   6  12          2.15          5.06         2.15 o                         
   4   6  12        464.46        455.25        13.66 o                         
   5   6  12          3.38          2.23         1.77 o                         
   6   6  12          2.15          3.19         1.79 o                         
   7   6  12         75.64         70.96         2.94 o                         
   8   6  12         53.49         49.55         2.38 o                         
   9   6  12         44.59         39.33         2.21 o                         
  -5   7  12         10.84          8.14         1.61 o                         
  -4   7  12         79.55         82.49         3.12 o                         
  -3   7  12        127.47        136.42         3.86 o                         
  -2   7  12          6.63          4.94         1.46 o                         
  -1   7  12          0.61          0.72         1.74 o                         
   0   7  12          0.25          0.08         1.58 o                         
   1   7  12         25.77         33.07         2.10 o                         
   2   7  12          6.86          8.12         1.96 o                         
   3   7  12        140.84        146.44         4.90 o                         
   4   7  12          2.74          3.18         2.31 o                         
   5   7  12          1.73          0.50         1.72 o                         
   6   7  12         31.85         28.13         2.09 o                         
   7   7  12         48.60         40.46         2.35 o                         
   8   7  12        109.21        105.90         3.71 o                         
   9   7  12          9.90          4.06         1.44 o                         
  -4   8  12         21.86         20.09         2.16 o                         
  -3   8  12          0.15         -0.12         1.49 o                         
  -2   8  12         93.18         89.51         3.32 o                         
  -1   8  12        129.01        135.67         4.58 o                         
   0   8  12        256.50        269.67         8.28 o                         
   1   8  12          0.60          1.70         1.67 o                         
   2   8  12          0.59          1.63         1.61 o                         
   3   8  12         10.11          8.83         1.75 o                         
   4   8  12         25.65         32.32         3.37 o                         
   5   8  12         59.23         62.54         2.76 o                         
   6   8  12          1.74         -0.66         1.66 o                         
   7   8  12         98.35         92.28         3.38 o                         
   8   8  12         94.08         89.46         3.48 o                         
  -4   9  12          0.59          0.25         1.27 o                         
  -3   9  12          2.69          2.74         1.43 o                         
  -2   9  12          5.11          4.36         1.25 o                         
  -1   9  12          4.04          3.82         1.57 o                         
   0   9  12          2.44          0.02         2.57 o                         
   1   9  12         38.41         34.91         2.08 o                         
   2   9  12         58.13         62.02         2.60 o                         
   3   9  12         95.81         95.46         3.48 o                         
   4   9  12         34.89         36.10         3.00 o                         
   5   9  12         23.29         24.86         2.47 o                         
   6   9  12         12.32         11.81         1.52 o                         
   7   9  12          1.19          1.18         1.44 o                         
  -3  10  12         16.97         15.11         1.46 o                         
  -2  10  12          2.50         -0.01         2.92 o                         
  -1  10  12         29.43         34.11         2.52 o                         
   0  10  12        113.00        120.82         4.10 o                         
   1  10  12        229.20        217.98         6.82 o                         
   2  10  12         19.71         24.92         2.06 o                         
   3  10  12          1.40          0.67         2.03 o                         
   4  10  12          0.86          2.99         2.29 o                         
   5  10  12          8.21          6.95         1.59 o                         
   6  10  12          0.11         -0.17         1.43 o                         
  -1  11  12          8.55          5.12         1.36 o                         
   0  11  12          0.07          0.70         1.37 o                         
   1  11  12          4.45          7.29         1.43 o                         
   2  11  12         31.09         33.07         2.94 o                         
   3  11  12         36.56         31.12         1.79 o                         
   4  11  12         15.07         14.64         1.47 o                         
   0  -3  13          3.04          4.58         1.27 o                         
   1  -3  13          4.79          2.75         1.39 o                         
   2  -3  13          0.26         -0.02         1.41 o                         
   3  -3  13         29.59         29.29         3.59 o                         
   4  -3  13         62.75         62.80         2.81 o                         
   5  -3  13         68.12         65.03         2.48 o                         
  -2  -2  13          0.23         -1.46         1.46 o                         
  -1  -2  13         34.90         26.14         2.13 o                         
   0  -2  13          0.04         -1.41         1.41 o                         
   1  -2  13          1.06         -0.34         1.53 o                         
   2  -2  13          2.42          3.09         1.58 o                         
   3  -2  13          0.13          3.05         1.63 o                         
   4  -2  13         25.97         24.92         1.91 o                         
   5  -2  13          1.44          0.64         1.44 o                         
   6  -2  13         84.89         87.65         3.20 o                         
   7  -2  13          3.10          0.31         1.31 o                         
  -2  -1  13         34.10         24.16         8.74 o                         
  -1  -1  13        113.18         94.26        18.53 o                         
   0  -1  13         31.94         40.03         2.20 o                         
   1  -1  13         11.48         10.55         1.67 o                         
   2  -1  13         36.81         42.43         2.31 o                         
   3  -1  13          0.14          1.14         1.57 o                         
   4  -1  13         17.17         19.78         1.41 o                         
   5  -1  13        117.77        121.66         6.72 o                         
   6  -1  13          1.49          0.70         1.66 o                         
   7  -1  13         10.01          9.68         4.00 o                         
   8  -1  13          1.18          0.37         4.93 o                         
  -3   0  13          0.38          0.67         1.23 o                         
  -2   0  13         44.99         24.16        15.74 o                         
  -1   0  13         68.88         62.60         6.74 o                         
   0   0  13         15.50         17.20         1.83 o                         
   1   0  13          0.14         -0.16         1.71 o                         
   2   0  13         42.02         46.67         2.55 o                         
   3   0  13         40.92         51.48         2.68 o                         
   4   0  13        143.81        155.40         5.00 o                         
   5   0  13        121.73        133.72         4.41 o                         
   6   0  13         37.66         40.84         2.10 o                         
   7   0  13         16.41         14.74         2.02 o                         
   8   0  13         18.61         17.36         5.88 o                         
  -4   1  13          5.09          1.94         1.53 o                         
  -3   1  13          0.01         -1.32         1.32 o                         
  -2   1  13         45.05         26.80         8.88 o                         
  -1   1  13          6.33          7.37         1.71 o                         
   0   1  13         17.27         16.24         1.88 o                         
   1   1  13          0.95         -0.04         1.72 o                         
   2   1  13          9.20         13.40         1.87 o                         
   3   1  13         33.84         38.45         2.14 o                         
   4   1  13         77.09         84.51         3.19 o                         
   5   1  13        198.41        201.11         6.35 o                         
   6   1  13         15.91         13.30         1.71 o                         
   7   1  13          8.40          6.74         1.49 o                         
   8   1  13         25.73         23.95         4.05 o                         
   9   1  13         13.74          8.16         2.14 o                         
  -4   2  13          2.44          0.37         2.18 o                         
  -3   2  13          8.17          4.96         2.02 o                         
  -2   2  13         53.25         62.27         2.84 o                         
  -1   2  13         92.28        109.20         5.96 o                         
   0   2  13         30.63         29.87         2.14 o                         
   1   2  13         82.26         87.94         3.71 o                         
   2   2  13         22.71         25.25         1.77 o                         
   3   2  13        234.72        249.96         7.70 o                         
   4   2  13        334.81        339.15        10.24 o                         
   5   2  13        269.17        272.31         8.36 o                         
   6   2  13         58.79         60.06         2.60 o                         
   7   2  13          0.11          0.93         1.56 o                         
   8   2  13          1.02         -1.59         1.59 o                         
   9   2  13          1.80          1.39         1.37 o                         
  -3   3  13          1.74          1.02         1.41 o                         
  -2   3  13          5.96         28.45        16.23 o                         
  -1   3  13         65.99         65.44         2.98 o                         
   0   3  13         15.62         13.32         1.82 o                         
   1   3  13          7.63          5.64         1.51 o                         
   2   3  13          2.73          4.18         1.60 o                         
   3   3  13         65.98         65.49         2.70 o                         
   4   3  13          2.27          2.41         1.71 o                         
   5   3  13          0.19          0.40         1.63 o                         
   6   3  13         16.91         18.88         1.83 o                         
   7   3  13        126.93        123.56         5.99 o                         
   8   3  13         15.68         17.17         1.82 o                         
   9   3  13         24.45         21.13         4.47 o                         
  -5   4  13          1.74          1.41         1.39 o                         
  -4   4  13         80.64         79.37         5.17 o                         
  -3   4  13         63.22         62.52         2.86 o                         
  -2   4  13         18.96         19.61         1.80 o                         
  -1   4  13          8.62          8.08         1.47 o                         
   0   4  13        161.70        168.07         5.38 o                         
   1   4  13          6.87          6.75         1.57 o                         
   2   4  13          7.65          5.42         1.63 o                         
   3   4  13         47.23         49.15         2.37 o                         
   4   4  13         21.36         20.58         1.84 o                         
   5   4  13          1.71          1.73         1.71 o                         
   6   4  13         29.82         28.76         2.00 o                         
   7   4  13          0.52         -1.04         1.64 o                         
   8   4  13         16.96         17.07         1.85 o                         
   9   4  13         12.24          8.45         1.55 o                         
  -5   5  13         10.43          7.13         2.25 o                         
  -4   5  13         46.20         45.21         2.12 o                         
  -3   5  13         74.47         87.75         3.21 o                         
  -2   5  13        184.34        205.99         6.46 o                         
  -1   5  13         44.20         50.70         4.37 o                         
   0   5  13         27.97         28.30         1.95 o                         
   1   5  13         15.30         19.00         1.85 o                         
   2   5  13          0.32          1.54         1.60 o                         
   3   5  13        587.41        560.78        16.67 o                         
   4   5  13         24.79         22.11         1.95 o                         
   5   5  13        123.19        124.97         6.27 o                         
   6   5  13         25.46         23.34         1.93 o                         
   7   5  13          3.02          6.17         1.72 o                         
   8   5  13          0.23          1.03         1.61 o                         
   9   5  13         12.36         11.65         2.10 o                         
  -4   6  13         24.38         24.29         1.66 o                         
  -3   6  13          0.21         -0.73         1.39 o                         
  -2   6  13          4.78          4.90         1.74 o                         
  -1   6  13         36.38         41.61         2.15 o                         
   0   6  13          7.95          5.18         1.61 o                         
   1   6  13         30.07         25.83         1.84 o                         
   2   6  13         63.94         59.95         4.22 o                         
   3   6  13         20.72         23.81         1.97 o                         
   4   6  13          6.91          7.35         1.71 o                         
   5   6  13         17.36         17.82         1.87 o                         
   6   6  13         56.29         53.83         2.56 o                         
   7   6  13         26.39         22.76         2.00 o                         
   8   6  13         32.23         30.29         1.91 o                         
  -4   7  13        177.16        172.91         6.32 o                         
  -3   7  13          4.10          5.22         1.26 o                         
  -2   7  13          0.85          2.16         1.39 o                         
  -1   7  13         73.60         70.46         2.80 o                         
   0   7  13        109.96        111.26         3.88 o                         
   1   7  13         21.19         23.61         1.84 o                         
   2   7  13         10.30         12.35         1.78 o                         
   3   7  13         24.54         23.57         2.11 o                         
   4   7  13        110.10        111.69         3.96 o                         
   5   7  13          0.00          0.49         1.70 o                         
   6   7  13          2.00          3.73         2.35 o                         
   7   7  13         21.03         20.81         1.87 o                         
   8   7  13          2.27          1.71         1.49 o                         
  -3   8  13         70.45         81.03         3.33 o                         
  -2   8  13         95.51         98.85         3.56 o                         
  -1   8  13         27.89         34.18         1.98 o                         
   0   8  13          1.59          2.93         1.53 o                         
   1   8  13          6.20          9.16         1.67 o                         
   2   8  13         70.30         65.62         2.76 o                         
   3   8  13         74.94         71.93         2.92 o                         
   4   8  13         85.96         93.68         3.49 o                         
   5   8  13         39.65         39.30         2.23 o                         
   6   8  13          0.93          1.80         1.61 o                         
   7   8  13          0.44          2.41         1.50 o                         
  -3   9  13         32.30         29.80         1.84 o                         
  -2   9  13         12.63         13.06         1.23 o                         
  -1   9  13          1.32          2.55         1.50 o                         
   0   9  13         21.40         21.39         2.12 o                         
   1   9  13         24.11         23.45         3.22 o                         
   2   9  13          5.46          6.30         1.58 o                         
   3   9  13          0.53          0.51         1.57 o                         
   4   9  13         10.21          9.81         1.61 o                         
   5   9  13         17.25         11.39         1.55 o                         
   6   9  13         58.01         55.60         2.69 o                         
  -1  10  13         42.45         42.67         2.06 o                         
   0  10  13         61.12         58.34         2.40 o                         
   1  10  13          0.34          0.74         1.38 o                         
   2  10  13         22.88         23.11         2.67 o                         
   3  10  13          8.55          8.93         1.46 o                         
   4  10  13         49.17         53.50         2.36 o                         
   5  10  13          2.36          0.68         1.83 o                         
   1  11  13          7.22          5.97         1.31 o                         
   2  11  13         85.30         75.79         2.75 o                         
   3  11  13         81.72         64.72         2.57 o                         
   1  -2  14          4.18          1.68         1.32 o                         
   2  -2  14          6.08          3.32         2.32 o                         
   3  -2  14          8.58          8.56         1.50 o                         
   4  -2  14          0.44         -0.17         1.74 o                         
  -1  -1  14          0.15         -0.62         1.17 o                         
   0  -1  14         10.54          7.40         1.59 o                         
   1  -1  14          7.25          5.15         1.50 o                         
   2  -1  14          6.41          9.54         1.61 o                         
   3  -1  14         19.91         20.59         2.24 o                         
   4  -1  14         23.00         23.61         1.85 o                         
   5  -1  14         69.20         68.18         2.62 o                         
   6  -1  14         58.24         52.80         2.30 o                         
  -2   0  14         17.89         12.97         1.66 o                         
  -1   0  14         50.02         26.67        17.30 o                         
   0   0  14         16.34         13.57         1.64 o                         
   1   0  14         12.14         14.82         1.75 o                         
   2   0  14         24.51         30.17         2.13 o                         
   3   0  14          8.47          9.28         1.69 o                         
   4   0  14          0.31          1.44         1.68 o                         
   5   0  14          7.92          7.77         1.58 o                         
   6   0  14         15.95         16.37         1.60 o                         
   7   0  14         28.58         25.84         5.98 o                         
  -3   1  14         17.62          6.98         2.04 o                         
  -2   1  14         13.62          4.30         5.10 o                         
  -1   1  14         27.88         18.02         1.62 o                         
   0   1  14          2.70          1.20         1.55 o                         
   1   1  14         30.17         28.64         2.09 o                         
   2   1  14          1.87          2.46         1.64 o                         
   3   1  14          8.85          9.99         1.80 o                         
   4   1  14         59.59         54.44         3.25 o                         
   5   1  14         65.15         63.12         3.20 o                         
   6   1  14          2.86          3.49         1.59 o                         
   7   1  14         13.51         11.83         2.86 o                         
  -3   2  14         27.42         15.70         8.84 o                         
  -2   2  14         42.88         31.35         5.07 o                         
  -1   2  14          4.52          4.21         1.50 o                         
   0   2  14         29.38         32.63         2.91 o                         
   1   2  14          0.13          0.63         1.69 o                         
   2   2  14        147.01        160.17         6.06 o                         
   3   2  14          3.66          5.41         1.57 o                         
   4   2  14          5.21          5.13         1.62 o                         
   5   2  14          1.32          0.54         1.64 o                         
   6   2  14          9.86          7.99         1.73 o                         
   7   2  14          5.60          3.71         1.50 o                         
   8   2  14         14.32         11.49         2.28 o                         
  -3   3  14          0.11         -0.55         1.22 o                         
  -2   3  14         19.35         16.60         1.59 o                         
  -1   3  14          0.04          1.05         1.54 o                         
   0   3  14         23.21         22.79         2.42 o                         
   1   3  14         49.46         58.37         2.88 o                         
   2   3  14         14.88         14.05         2.46 o                         
   3   3  14        146.09        150.22         4.91 o                         
   4   3  14         18.33         17.95         1.79 o                         
   5   3  14          8.37          7.54         1.77 o                         
   6   3  14          0.04          0.87         1.66 o                         
   7   3  14        158.12        155.28         7.28 o                         
   8   3  14         19.48         16.52         2.49 o                         
  -3   4  14         26.36         24.69         1.65 o                         
  -2   4  14         35.04         37.25         3.07 o                         
  -1   4  14         47.19         43.71         2.03 o                         
   0   4  14         33.11         29.28         1.85 o                         
   1   4  14         19.68         21.39         2.06 o                         
   2   4  14          0.63          1.27         1.54 o                         
   3   4  14          2.68          0.95         1.58 o                         
   4   4  14          3.49          4.48         1.65 o                         
   5   4  14          0.77         -0.19         1.65 o                         
   6   4  14          0.03          0.12         1.61 o                         
   7   4  14          6.86          5.86         1.62 o                         
   8   4  14          0.89          1.16         1.52 o                         
  -3   5  14         10.30          9.88         1.40 o                         
  -2   5  14          0.08          1.36         1.42 o                         
  -1   5  14          0.08         -0.35         1.44 o                         
   0   5  14         29.89         32.66         1.94 o                         
   1   5  14        102.32        100.51         3.61 o                         
   2   5  14         64.46         67.29         3.18 o                         
   3   5  14        135.38        128.45         4.37 o                         
   4   5  14          3.15          1.77         1.69 o                         
   5   5  14          5.13          2.30         1.72 o                         
   6   5  14          1.77          3.66         1.75 o                         
   7   5  14          5.87          5.11         1.64 o                         
   8   5  14         57.62         50.34         2.31 o                         
  -3   6  14         12.57         15.54         1.48 o                         
  -2   6  14          4.74          5.06         1.47 o                         
  -1   6  14          2.29          3.44         1.51 o                         
   0   6  14          3.91          3.85         1.56 o                         
   1   6  14          3.96          6.32         1.60 o                         
   2   6  14          3.20          3.71         1.65 o                         
   3   6  14        290.94        274.80        10.14 o                         
   4   6  14          5.34          4.89         1.65 o                         
   5   6  14          1.85          1.70         1.56 o                         
   6   6  14         39.14         32.10         1.96 o                         
   7   6  14         34.96         29.53         1.87 o                         
   8   6  14          1.41         -0.16         1.54 o                         
  -3   7  14         89.88         81.54         2.69 o                         
  -2   7  14         29.42         29.56         1.86 o                         
  -1   7  14         68.91         66.48         2.69 o                         
   0   7  14          6.25          5.74         2.48 o                         
   1   7  14         21.38         18.11         1.70 o                         
   2   7  14         46.86         41.26         2.19 o                         
   3   7  14          2.32          4.17         1.61 o                         
   4   7  14         47.70         44.41         4.59 o                         
   5   7  14          0.03          0.35         1.52 o                         
   6   7  14          0.14          1.30         1.58 o                         
   7   7  14          3.95          1.86         1.40 o                         
  -2   8  14          1.17          2.28         1.88 o                         
  -1   8  14          1.19          1.48         1.39 o                         
   0   8  14         54.84         52.31         3.58 o                         
   1   8  14        118.82        118.53         4.08 o                         
   2   8  14        120.58        113.19         3.91 o                         
   3   8  14          6.33          7.71         1.62 o                         
   4   8  14         30.65         28.42         2.87 o                         
   5   8  14          0.18          0.43         1.50 o                         
   6   8  14         13.83         13.65         1.67 o                         
  -1   9  14          7.89          5.29         1.32 o                         
   0   9  14          6.84          6.79         1.42 o                         
   1   9  14          4.69          2.21         1.50 o                         
   2   9  14          5.93          2.84         1.47 o                         
   3   9  14          1.29          0.57         1.42 o                         
   4   9  14         46.46         44.92         1.99 o                         
   5   9  14         26.88         21.54         1.74 o                         
   1  10  14         11.61         11.58         1.48 o                         
   2  10  14         58.99         61.61         2.49 o                         
   3  10  14         37.65         33.62         1.85 o                         
   4  10  14        109.81         87.68         3.22 o                         
   0   0  15          0.30          0.14         1.44 o                         
   1   0  15          0.04         -0.64         1.35 o                         
   2   0  15          0.92          1.77         1.48 o                         
   3   0  15          0.46         -1.57         1.57 o                         
   4   0  15          5.18          4.28         1.55 o                         
   5   0  15          0.21          0.47         1.28 o                         
  -1   1  15          5.75          1.03         1.36 o                         
   0   1  15          8.45          5.74         1.39 o                         
   1   1  15          0.72         -0.75         1.52 o                         
   2   1  15         10.29          9.37         1.72 o                         
   3   1  15          7.63          7.89         1.71 o                         
   4   1  15          0.42         -1.14         1.59 o                         
   5   1  15          0.28          1.00         1.44 o                         
   6   1  15         40.38         27.60         3.33 o                         
  -1   2  15          0.71         -0.86         1.31 o                         
   0   2  15          5.11          6.01         1.53 o                         
   1   2  15         25.80         29.26         2.74 o                         
   2   2  15        100.48         93.57         3.84 o                         
   3   2  15          9.99          9.95         1.80 o                         
   4   2  15         28.47         25.43         1.81 o                         
   5   2  15          3.30          3.62         2.17 o                         
   6   2  15        190.88        163.54         7.29 o                         
  -2   3  15          2.79          3.08         1.30 o                         
  -1   3  15          1.59          1.26         1.44 o                         
   0   3  15          6.56          7.29         1.51 o                         
   1   3  15         17.18         19.33         1.85 o                         
   2   3  15          3.76          1.11         1.68 o                         
   3   3  15          0.45          0.39         1.57 o                         
   4   3  15          0.65          1.09         1.58 o                         
   5   3  15          7.36          8.82         1.85 o                         
   6   3  15         17.93         15.09         2.94 o                         
   7   3  15          0.01          0.15         1.52 o                         
  -2   4  15          4.38          3.73         1.90 o                         
  -1   4  15        123.76        110.37         4.27 o                         
   0   4  15         32.63         30.52         1.98 o                         
   1   4  15          4.34          2.84         1.45 o                         
   2   4  15          0.21         -1.17         1.52 o                         
   3   4  15          3.74          2.79         1.78 o                         
   4   4  15         12.82         11.72         1.71 o                         
   5   4  15          2.72          3.84         1.68 o                         
   6   4  15         29.89         23.41         5.11 o                         
   7   4  15          4.27          0.96         1.48 o                         
  -2   5  15         22.24         20.68         1.54 o                         
  -1   5  15         16.35         14.33         1.52 o                         
   0   5  15         97.33         98.48         4.49 o                         
   1   5  15        162.89        174.22         6.36 o                         
   2   5  15         28.91         26.18         1.88 o                         
   3   5  15         11.77         11.11         1.65 o                         
   4   5  15          0.00          0.39         1.62 o                         
   5   5  15         35.89         34.34         4.50 o                         
   6   5  15         53.37         43.44         4.16 o                         
   7   5  15         77.28         63.86         3.76 o                         
  -2   6  15          1.14          1.06         1.35 o                         
  -1   6  15          2.25          2.54         1.46 o                         
   0   6  15          0.15          2.65         1.41 o                         
   1   6  15          3.56          3.93         1.50 o                         
   2   6  15          8.27          5.80         1.53 o                         
   3   6  15         14.26         13.26         1.93 o                         
   4   6  15        218.93        201.59         7.15 o                         
   5   6  15          1.28          0.97         1.57 o                         
   6   6  15          1.67          1.62         1.53 o                         
  -1   7  15         29.98         23.81         2.86 o                         
   0   7  15          1.03          0.46         1.46 o                         
   1   7  15         11.23          9.70         2.12 o                         
   2   7  15          3.58          1.78         1.67 o                         
   3   7  15        139.58        130.69         7.99 o                         
   4   7  15          0.15         -0.14         1.51 o                         
   5   7  15          0.15         -0.86         1.42 o                         
   6   7  15          0.05          0.46         1.51 o                         
   0   8  15        227.39        209.78         7.55 o                         
   1   8  15         12.32          8.86         2.50 o                         
   2   8  15         12.20         10.37         2.01 o                         
   3   8  15          1.79          2.62         1.43 o                         
   4   8  15          5.75          2.52         3.04 o                         
   5   8  15         22.63         14.53         3.10 o                         
   1   9  15         15.71         13.97         1.73 o                         
   2   9  15          4.63          3.69         1.45 o                         
   3   9  15          0.68          0.15         1.41 o                         
   2   2  16         26.61         19.30         1.74 o                         
   3   2  16          1.36         -1.01         1.54 o                         
   4   2  16          6.73          3.84         1.52 o                         
   1   3  16          0.63         -0.80         1.54 o                         
   2   3  16          3.31          4.15         1.53 o                         
   3   3  16         17.37         13.98         1.64 o                         
   4   3  16         19.85         15.08         1.59 o                         
   5   3  16         20.66         12.74         1.56 o                         
   0   4  16         86.73         67.58         6.42 o                         
   1   4  16          8.21          5.65         1.57 o                         
   2   4  16          6.76          4.05         1.44 o                         
   3   4  16         11.19          9.13         1.58 o                         
   4   4  16          0.10          0.98         1.79 o                         
   5   4  16         26.93         16.52         2.02 o                         
   0   5  16          1.75          1.08         1.32 o                         
   1   5  16          4.15          4.53         1.50 o                         
   2   5  16         76.22         65.34         2.64 o                         
   3   5  16         67.82         51.00         3.47 o                         
   4   5  16         14.73          8.80         1.77 o                         
   5   5  16         24.42         16.55         3.22 o                         
   1   6  16          1.14         -0.47         1.35 o                         
   2   6  16          1.61          1.08         1.63 o                         
   3   6  16          0.04         -0.99         1.43 o                         
   4   6  16         63.73         48.22         2.52 o                         
   2   7  16         13.82          8.24         2.74 o                         
   3   7  16         87.20         56.05         3.83 o                         
                                                                                
